# Supplementary material for: Calculation of minimum energy pathways in transport proteins
Source: Commun Chem. 2025 Nov 25;8:377. doi: 10.1038/s42004-025-01754-1 (PMC12657958; doi:10.1038/s42004-025-01754-1)
Supplement: Supplementary file 7 — Supplementary Data 1 [file 42004_2025_1754_MOESM7_ESM.txt]

NUMMDL    101                                                                   
CRYST1    1.000    1.000    1.000  90.00  90.00  90.00 P 1                      
MODEL        1                                                                  
ATOM      1  N   SER A   5     -29.676-213.632 412.159  1.00 20.00           N  
ATOM      2  CA  SER A   5     -30.057-212.575 413.091  1.00 20.00           C  
ATOM      3  CB  SER A   5     -30.903-211.521 412.385  1.00 20.00           C  
ATOM      4  OG  SER A   5     -31.030-210.351 413.177  1.00 20.00           O  
ATOM      5  C   SER A   5     -30.818-213.146 414.283  1.00 20.00           C  
ATOM      6  O   SER A   5     -31.070-214.348 414.335  1.00 20.00           O  
ATOM      7  HA  SER A   5     -29.258-212.110 413.416  1.00 20.00           H  
ATOM      8  HB2 SER A   5     -30.491-211.303 411.535  1.00 20.00           H  
ATOM      9  HB3 SER A   5     -31.786-211.885 412.217  1.00 20.00           H  
ATOM     10  HG  SER A   5     -31.471-209.788 412.777  1.00 20.00           H  
ATOM     11  N   PHE A   6     -31.186-212.290 415.240  1.00 20.00           N  
ATOM     12  CA  PHE A   6     -32.186-212.643 416.242  1.00 20.00           C  
ATOM     13  CB  PHE A   6     -32.114-211.684 417.438  1.00 20.00           C  
ATOM     14  CG  PHE A   6     -32.484-212.320 418.755  1.00 20.00           C  
ATOM     15  CD1 PHE A   6     -31.677-213.288 419.326  1.00 20.00           C  
ATOM     16  CE1 PHE A   6     -32.021-213.870 420.538  1.00 20.00           C  
ATOM     17  CZ  PHE A   6     -33.168-213.491 421.183  1.00 20.00           C  
ATOM     18  CE2 PHE A   6     -33.979-212.535 420.633  1.00 20.00           C  
ATOM     19  CD2 PHE A   6     -33.639-211.950 419.421  1.00 20.00           C  
ATOM     20  C   PHE A   6     -33.588-212.640 415.641  1.00 20.00           C  
ATOM     21  O   PHE A   6     -34.429-213.445 416.035  1.00 20.00           O  
ATOM     22  H   PHE A   6     -30.869-211.495 415.327  1.00 20.00           H  
ATOM     23  HA  PHE A   6     -31.996-213.534 416.605  1.00 20.00           H  
ATOM     24  HB2 PHE A   6     -31.221-211.310 417.490  1.00 20.00           H  
ATOM     25  HB3 PHE A   6     -32.719-210.941 417.284  1.00 20.00           H  
ATOM     26  HD1 PHE A   6     -30.897-213.549 418.892  1.00 20.00           H  
ATOM     27  HD2 PHE A   6     -34.194-211.301 419.052  1.00 20.00           H  
ATOM     28  HE1 PHE A   6     -31.470-214.519 420.912  1.00 20.00           H  
ATOM     29  HE2 PHE A   6     -34.758-212.278 421.071  1.00 20.00           H  
ATOM     30  HZ  PHE A   6     -33.396-213.883 421.995  1.00 20.00           H  
ATOM     31  N   ASP A   7     -33.841-211.738 414.689  1.00 20.00           N  
ATOM     32  CA  ASP A   7     -35.110-211.721 413.967  1.00 20.00           C  
ATOM     33  CB  ASP A   7     -35.111-210.615 412.903  1.00 20.00           C  
ATOM     34  CG  ASP A   7     -36.475-210.365 412.298  1.00 20.00           C  
ATOM     35  OD1 ASP A   7     -37.423-210.096 413.065  1.00 20.00           O  
ATOM     36  OD2 ASP A   7     -36.581-210.373 411.053  1.00 20.00           O  
ATOM     37  C   ASP A   7     -35.392-213.076 413.327  1.00 20.00           C  
ATOM     38  O   ASP A   7     -36.504-213.588 413.434  1.00 20.00           O  
ATOM     39  H   ASP A   7     -33.291-211.125 414.443  1.00 20.00           H  
ATOM     40  HA  ASP A   7     -35.841-211.499 414.581  1.00 20.00           H  
ATOM     41  HB2 ASP A   7     -34.768-209.798 413.297  1.00 20.00           H  
ATOM     42  HB3 ASP A   7     -34.506-210.865 412.187  1.00 20.00           H  
ATOM     43  N   PHE A   8     -34.390-213.658 412.661  1.00 20.00           N  
ATOM     44  CA  PHE A   8     -34.600-214.852 411.851  1.00 20.00           C  
ATOM     45  CB  PHE A   8     -33.257-215.494 411.477  1.00 20.00           C  
ATOM     46  CG  PHE A   8     -33.380-216.897 410.935  1.00 20.00           C  
ATOM     47  CD1 PHE A   8     -33.802-217.121 409.637  1.00 20.00           C  
ATOM     48  CE1 PHE A   8     -33.913-218.413 409.143  1.00 20.00           C  
ATOM     49  CZ  PHE A   8     -33.605-219.484 409.939  1.00 20.00           C  
ATOM     50  CE2 PHE A   8     -33.185-219.281 411.226  1.00 20.00           C  
ATOM     51  CD2 PHE A   8     -33.072-217.990 411.725  1.00 20.00           C  
ATOM     52  C   PHE A   8     -35.486-215.858 412.578  1.00 20.00           C  
ATOM     53  O   PHE A   8     -36.477-216.324 412.020  1.00 20.00           O  
ATOM     54  H   PHE A   8     -33.578-213.376 412.666  1.00 20.00           H  
ATOM     55  HA  PHE A   8     -35.024-214.610 411.001  1.00 20.00           H  
ATOM     56  HB2 PHE A   8     -32.805-214.928 410.832  1.00 20.00           H  
ATOM     57  HB3 PHE A   8     -32.692-215.525 412.264  1.00 20.00           H  
ATOM     58  HD1 PHE A   8     -34.014-216.398 409.092  1.00 20.00           H  
ATOM     59  HD2 PHE A   8     -32.787-217.859 412.600  1.00 20.00           H  
ATOM     60  HE1 PHE A   8     -34.198-218.551 408.269  1.00 20.00           H  
ATOM     61  HE2 PHE A   8     -32.976-220.008 411.767  1.00 20.00           H  
ATOM     62  HZ  PHE A   8     -33.680-220.348 409.605  1.00 20.00           H  
ATOM     63  N   TRP A   9     -35.133-216.194 413.823  1.00 20.00           N  
ATOM     64  CA  TRP A   9     -35.762-217.309 414.523  1.00 20.00           C  
ATOM     65  CB  TRP A   9     -34.939-217.705 415.757  1.00 20.00           C  
ATOM     66  CG  TRP A   9     -33.609-218.308 415.425  1.00 20.00           C  
ATOM     67  CD1 TRP A   9     -32.386-217.720 415.557  1.00 20.00           C  
ATOM     68  NE1 TRP A   9     -31.400-218.590 415.150  1.00 20.00           N  
ATOM     69  CE2 TRP A   9     -31.980-219.764 414.746  1.00 20.00           C  
ATOM     70  CD2 TRP A   9     -33.372-219.622 414.906  1.00 20.00           C  
ATOM     71  CE3 TRP A   9     -34.202-220.694 414.560  1.00 20.00           C  
ATOM     72  CZ3 TRP A   9     -33.626-221.850 414.076  1.00 20.00           C  
ATOM     73  CH2 TRP A   9     -32.243-221.962 413.928  1.00 20.00           C  
ATOM     74  CZ2 TRP A   9     -31.401-220.934 414.257  1.00 20.00           C  
ATOM     75  C   TRP A   9     -37.192-216.966 414.925  1.00 20.00           C  
ATOM     76  O   TRP A   9     -38.052-217.843 414.954  1.00 20.00           O  
ATOM     77  H   TRP A   9     -34.530-215.788 414.282  1.00 20.00           H  
ATOM     78  HA  TRP A   9     -35.774-218.102 413.947  1.00 20.00           H  
ATOM     79  HB2 TRP A   9     -34.818-216.924 416.319  1.00 20.00           H  
ATOM     80  HB3 TRP A   9     -35.441-218.352 416.277  1.00 20.00           H  
ATOM     81  HD1 TRP A   9     -32.241-216.858 415.875  1.00 20.00           H  
ATOM     82  HE1 TRP A   9     -30.557-218.423 415.150  1.00 20.00           H  
ATOM     83  HE3 TRP A   9     -35.125-220.628 414.656  1.00 20.00           H  
ATOM     84  HZ2 TRP A   9     -30.477-221.037 414.222  1.00 20.00           H  
ATOM     85  HZ3 TRP A   9     -34.170-222.568 413.843  1.00 20.00           H  
ATOM     86  HH2 TRP A   9     -31.884-222.755 413.598  1.00 20.00           H  
ATOM     87  N   GLN A  10     -37.450-215.692 415.235  1.00 20.00           N  
ATOM     88  CA  GLN A  10     -38.809-215.224 415.484  1.00 20.00           C  
ATOM     89  CB  GLN A  10     -38.799-213.766 415.964  1.00 20.00           C  
ATOM     90  CG  GLN A  10     -37.930-213.540 417.192  1.00 20.00           C  
ATOM     91  CD  GLN A  10     -37.886-212.086 417.580  1.00 20.00           C  
ATOM     92  OE1 GLN A  10     -37.992-211.190 416.736  1.00 20.00           O  
ATOM     93  NE2 GLN A  10     -37.625-211.819 418.850  1.00 20.00           N  
ATOM     94  C   GLN A  10     -39.674-215.366 414.236  1.00 20.00           C  
ATOM     95  O   GLN A  10     -40.776-215.905 414.307  1.00 20.00           O  
ATOM     96  H   GLN A  10     -36.850-215.080 415.307  1.00 20.00           H  
ATOM     97  HA  GLN A  10     -39.214-215.740 416.212  1.00 20.00           H  
ATOM     98  HB2 GLN A  10     -38.501-213.196 415.237  1.00 20.00           H  
ATOM     99  HB3 GLN A  10     -39.705-213.499 416.185  1.00 20.00           H  
ATOM    100  HG2 GLN A  10     -38.278-214.069 417.926  1.00 20.00           H  
ATOM    101  HG3 GLN A  10     -37.024-213.825 416.994  1.00 20.00           H  
ATOM    102 HE21 GLN A  10     -37.520-212.463 419.412  1.00 20.00           H  
ATOM    103 HE22 GLN A  10     -37.560-211.004 419.114  1.00 20.00           H  
ATOM    104  N   LYS A  11     -39.178-214.887 413.091  1.00 20.00           N  
ATOM    105  CA  LYS A  11     -39.891-215.031 411.827  1.00 20.00           C  
ATOM    106  CB  LYS A  11     -39.118-214.347 410.690  1.00 20.00           C  
ATOM    107  CG  LYS A  11     -38.791-212.889 410.973  1.00 20.00           C  
ATOM    108  CD  LYS A  11     -40.021-212.005 410.844  1.00 20.00           C  
ATOM    109  CE  LYS A  11     -40.309-211.647 409.408  1.00 20.00           C  
ATOM    110  NZ  LYS A  11     -41.181-210.449 409.305  1.00 20.00           N  
ATOM    111  C   LYS A  11     -40.130-216.501 411.499  1.00 20.00           C  
ATOM    112  O   LYS A  11     -41.238-216.875 411.121  1.00 20.00           O  
ATOM    113  H   LYS A  11     -38.427-214.472 413.025  1.00 20.00           H  
ATOM    114  HA  LYS A  11     -40.754-214.570 411.874  1.00 20.00           H  
ATOM    115  HB2 LYS A  11     -38.302-214.843 410.521  1.00 20.00           H  
ATOM    116  HB3 LYS A  11     -39.650-214.384 409.880  1.00 20.00           H  
ATOM    117  HG2 LYS A  11     -38.422-212.816 411.867  1.00 20.00           H  
ATOM    118  HG3 LYS A  11     -38.133-212.582 410.330  1.00 20.00           H  
ATOM    119  HD2 LYS A  11     -40.782-212.465 411.231  1.00 20.00           H  
ATOM    120  HD3 LYS A  11     -39.870-211.181 411.334  1.00 20.00           H  
ATOM    121  HE2 LYS A  11     -39.470-211.488 408.948  1.00 20.00           H  
ATOM    122  HE3 LYS A  11     -40.768-212.389 408.984  1.00 20.00           H  
ATOM    123  HZ1 LYS A  11     -41.379-210.265 408.383  1.00 20.00           H  
ATOM    124  HZ2 LYS A  11     -42.005-210.600 409.774  1.00 20.00           H  
ATOM    125  HZ3 LYS A  11     -40.739-209.687 409.687  1.00 20.00           H  
ATOM    126  N   PHE A  12     -39.096-217.334 411.642  1.00 20.00           N  
ATOM    127  CA  PHE A  12     -39.222-218.764 411.379  1.00 20.00           C  
ATOM    128  CB  PHE A  12     -37.876-219.472 411.591  1.00 20.00           C  
ATOM    129  CG  PHE A  12     -37.942-220.971 411.424  1.00 20.00           C  
ATOM    130  CD1 PHE A  12     -38.824-221.546 410.528  1.00 20.00           C  
ATOM    131  CE1 PHE A  12     -38.881-222.924 410.378  1.00 20.00           C  
ATOM    132  CZ  PHE A  12     -38.060-223.732 411.118  1.00 20.00           C  
ATOM    133  CE2 PHE A  12     -37.180-223.180 412.009  1.00 20.00           C  
ATOM    134  CD2 PHE A  12     -37.120-221.802 412.163  1.00 20.00           C  
ATOM    135  C   PHE A  12     -40.297-219.389 412.262  1.00 20.00           C  
ATOM    136  O   PHE A  12     -41.113-220.171 411.779  1.00 20.00           O  
ATOM    137  H   PHE A  12     -38.309-217.092 411.891  1.00 20.00           H  
ATOM    138  HA  PHE A  12     -39.454-218.913 410.439  1.00 20.00           H  
ATOM    139  HB2 PHE A  12     -37.223-219.099 410.980  1.00 20.00           H  
ATOM    140  HB3 PHE A  12     -37.559-219.284 412.488  1.00 20.00           H  
ATOM    141  HD1 PHE A  12     -39.384-221.002 410.022  1.00 20.00           H  
ATOM    142  HD2 PHE A  12     -36.519-221.433 412.770  1.00 20.00           H  
ATOM    143  HE1 PHE A  12     -39.479-223.299 409.772  1.00 20.00           H  
ATOM    144  HE2 PHE A  12     -36.622-223.729 412.512  1.00 20.00           H  
ATOM    145  HZ  PHE A  12     -38.100-224.655 411.015  1.00 20.00           H  
ATOM    146  N   GLY A  13     -40.302-219.048 413.553  1.00 20.00           N  
ATOM    147  CA  GLY A  13     -41.337-219.509 414.467  1.00 20.00           C  
ATOM    148  C   GLY A  13     -42.720-219.018 414.094  1.00 20.00           C  
ATOM    149  O   GLY A  13     -43.681-219.789 414.098  1.00 20.00           O  
ATOM    150  H   GLY A  13     -39.651-218.645 413.945  1.00 20.00           H  
ATOM    151  HA2 GLY A  13     -41.344-220.478 414.499  1.00 20.00           H  
ATOM    152  HA3 GLY A  13     -41.133-219.222 415.371  1.00 20.00           H  
ATOM    153  N   LYS A  14     -42.819-217.736 413.772  1.00 20.00           N  
ATOM    154  CA  LYS A  14     -44.074-217.158 413.304  1.00 20.00           C  
ATOM    155  CB  LYS A  14     -43.900-215.664 412.997  1.00 20.00           C  
ATOM    156  CG  LYS A  14     -45.217-214.912 412.887  1.00 20.00           C  
ATOM    157  CD  LYS A  14     -45.957-214.881 414.215  1.00 20.00           C  
ATOM    158  CE  LYS A  14     -45.168-214.164 415.282  1.00 20.00           C  
ATOM    159  NZ  LYS A  14     -44.833-212.774 414.877  1.00 20.00           N  
ATOM    160  C   LYS A  14     -44.592-217.896 412.074  1.00 20.00           C  
ATOM    161  O   LYS A  14     -45.786-218.167 411.975  1.00 20.00           O  
ATOM    162  H   LYS A  14     -42.170-217.174 413.815  1.00 20.00           H  
ATOM    163  HA  LYS A  14     -44.750-217.206 414.012  1.00 20.00           H  
ATOM    164  HB2 LYS A  14     -43.345-215.263 413.685  1.00 20.00           H  
ATOM    165  HB3 LYS A  14     -43.428-215.567 412.155  1.00 20.00           H  
ATOM    166  HG2 LYS A  14     -45.040-214.007 412.585  1.00 20.00           H  
ATOM    167  HG3 LYS A  14     -45.783-215.360 412.239  1.00 20.00           H  
ATOM    168  HD2 LYS A  14     -46.815-214.446 414.089  1.00 20.00           H  
ATOM    169  HD3 LYS A  14     -46.107-215.791 414.514  1.00 20.00           H  
ATOM    170  HE2 LYS A  14     -45.683-214.156 416.104  1.00 20.00           H  
ATOM    171  HE3 LYS A  14     -44.337-214.641 415.434  1.00 20.00           H  
ATOM    172  HZ1 LYS A  14     -44.532-212.274 415.639  1.00 20.00           H  
ATOM    173  HZ2 LYS A  14     -44.135-212.784 414.218  1.00 20.00           H  
ATOM    174  HZ3 LYS A  14     -45.607-212.345 414.507  1.00 20.00           H  
ATOM    175  N   ALA A  15     -43.697-218.223 411.137  1.00 20.00           N  
ATOM    176  CA  ALA A  15     -44.084-218.933 409.922  1.00 20.00           C  
ATOM    177  CB  ALA A  15     -42.884-219.085 409.002  1.00 20.00           C  
ATOM    178  C   ALA A  15     -44.669-220.302 410.252  1.00 20.00           C  
ATOM    179  O   ALA A  15     -45.726-220.660 409.739  1.00 20.00           O  
ATOM    180  H   ALA A  15     -42.857-218.043 411.185  1.00 20.00           H  
ATOM    181  HA  ALA A  15     -44.750-218.412 409.428  1.00 20.00           H  
ATOM    182  HB1 ALA A  15     -43.152-219.565 408.215  1.00 20.00           H  
ATOM    183  HB2 ALA A  15     -42.563-218.214 408.759  1.00 20.00           H  
ATOM    184  HB3 ALA A  15     -42.196-219.571 409.463  1.00 20.00           H  
ATOM    185  N   LEU A  16     -43.986-221.068 411.107  1.00 20.00           N  
ATOM    186  CA  LEU A  16     -44.496-222.359 411.556  1.00 20.00           C  
ATOM    187  CB  LEU A  16     -43.502-223.022 412.517  1.00 20.00           C  
ATOM    188  CG  LEU A  16     -42.160-223.397 411.907  1.00 20.00           C  
ATOM    189  CD1 LEU A  16     -41.182-223.837 412.976  1.00 20.00           C  
ATOM    190  CD2 LEU A  16     -42.323-224.479 410.861  1.00 20.00           C  
ATOM    191  C   LEU A  16     -45.856-222.205 412.229  1.00 20.00           C  
ATOM    192  O   LEU A  16     -46.728-223.055 412.057  1.00 20.00           O  
ATOM    193  H   LEU A  16     -43.221-220.858 411.442  1.00 20.00           H  
ATOM    194  HA  LEU A  16     -44.584-222.968 410.793  1.00 20.00           H  
ATOM    195  HB2 LEU A  16     -43.368-222.441 413.282  1.00 20.00           H  
ATOM    196  HB3 LEU A  16     -43.903-223.827 412.880  1.00 20.00           H  
ATOM    197  HG  LEU A  16     -41.780-222.617 411.475  1.00 20.00           H  
ATOM    198 HD11 LEU A  16     -40.339-224.040 412.565  1.00 20.00           H  
ATOM    199 HD12 LEU A  16     -41.072-223.125 413.611  1.00 20.00           H  
ATOM    200 HD13 LEU A  16     -41.529-224.617 413.415  1.00 20.00           H  
ATOM    201 HD21 LEU A  16     -41.456-224.739 410.542  1.00 20.00           H  
ATOM    202 HD22 LEU A  16     -42.764-225.234 411.258  1.00 20.00           H  
ATOM    203 HD23 LEU A  16     -42.850-224.135 410.135  1.00 20.00           H  
ATOM    204  N   LEU A  17     -46.041-221.125 412.993  1.00 20.00           N  
ATOM    205  CA  LEU A  17     -47.254-220.944 413.783  1.00 20.00           C  
ATOM    206  CB  LEU A  17     -47.201-219.616 414.546  1.00 20.00           C  
ATOM    207  CG  LEU A  17     -47.942-219.599 415.874  1.00 20.00           C  
ATOM    208  CD1 LEU A  17     -47.581-220.807 416.712  1.00 20.00           C  
ATOM    209  CD2 LEU A  17     -47.660-218.321 416.637  1.00 20.00           C  
ATOM    210  C   LEU A  17     -48.495-220.994 412.899  1.00 20.00           C  
ATOM    211  O   LEU A  17     -49.551-221.437 413.344  1.00 20.00           O  
ATOM    212  H   LEU A  17     -45.474-220.483 413.069  1.00 20.00           H  
ATOM    213  HA  LEU A  17     -47.318-221.646 414.464  1.00 20.00           H  
ATOM    214  HB2 LEU A  17     -46.273-219.366 414.681  1.00 20.00           H  
ATOM    215  HB3 LEU A  17     -47.571-218.915 413.987  1.00 20.00           H  
ATOM    216  HG  LEU A  17     -48.896-219.642 415.704  1.00 20.00           H  
ATOM    217 HD11 LEU A  17     -48.053-220.760 417.547  1.00 20.00           H  
ATOM    218 HD12 LEU A  17     -47.835-221.603 416.239  1.00 20.00           H  
ATOM    219 HD13 LEU A  17     -46.634-220.806 416.870  1.00 20.00           H  
ATOM    220 HD21 LEU A  17     -48.163-218.328 417.454  1.00 20.00           H  
ATOM    221 HD22 LEU A  17     -46.722-218.275 416.832  1.00 20.00           H  
ATOM    222 HD23 LEU A  17     -47.921-217.571 416.097  1.00 20.00           H  
ATOM    223  N   VAL A  18     -48.372-220.542 411.647  1.00 20.00           N  
ATOM    224  CA  VAL A  18     -49.516-220.460 410.746  1.00 20.00           C  
ATOM    225  CB  VAL A  18     -49.176-219.659 409.472  1.00 20.00           C  
ATOM    226  CG1 VAL A  18     -48.417-220.524 408.472  1.00 20.00           C  
ATOM    227  CG2 VAL A  18     -50.436-219.078 408.842  1.00 20.00           C  
ATOM    228  C   VAL A  18     -50.043-221.850 410.405  1.00 20.00           C  
ATOM    229  O   VAL A  18     -51.243-222.022 410.204  1.00 20.00           O  
ATOM    230  H   VAL A  18     -47.632-220.276 411.299  1.00 20.00           H  
ATOM    231  HA  VAL A  18     -50.234-219.940 411.162  1.00 20.00           H  
ATOM    232  HB  VAL A  18     -48.586-218.914 409.711  1.00 20.00           H  
ATOM    233 HG11 VAL A  18     -48.208-219.996 407.698  1.00 20.00           H  
ATOM    234 HG12 VAL A  18     -47.607-220.837 408.881  1.00 20.00           H  
ATOM    235 HG13 VAL A  18     -48.969-221.269 408.222  1.00 20.00           H  
ATOM    236 HG21 VAL A  18     -50.192-218.577 408.060  1.00 20.00           H  
ATOM    237 HG22 VAL A  18     -51.024-219.797 408.599  1.00 20.00           H  
ATOM    238 HG23 VAL A  18     -50.867-218.503 409.479  1.00 20.00           H  
ATOM    239  N   VAL A  19     -49.151-222.842 410.339  1.00 20.00           N  
ATOM    240  CA  VAL A  19     -49.561-224.232 410.166  1.00 20.00           C  
ATOM    241  CB  VAL A  19     -48.413-225.094 409.600  1.00 20.00           C  
ATOM    242  CG1 VAL A  19     -48.806-226.566 409.564  1.00 20.00           C  
ATOM    243  CG2 VAL A  19     -48.000-224.608 408.216  1.00 20.00           C  
ATOM    244  C   VAL A  19     -50.099-224.809 411.471  1.00 20.00           C  
ATOM    245  O   VAL A  19     -51.157-225.435 411.478  1.00 20.00           O  
ATOM    246  H   VAL A  19     -48.299-222.733 410.392  1.00 20.00           H  
ATOM    247  HA  VAL A  19     -50.257-224.293 409.479  1.00 20.00           H  
ATOM    248  HB  VAL A  19     -47.636-225.019 410.192  1.00 20.00           H  
ATOM    249 HG11 VAL A  19     -48.059-227.081 409.251  1.00 20.00           H  
ATOM    250 HG12 VAL A  19     -49.046-226.847 410.450  1.00 20.00           H  
ATOM    251 HG13 VAL A  19     -49.553-226.676 408.971  1.00 20.00           H  
ATOM    252 HG21 VAL A  19     -47.270-225.147 407.901  1.00 20.00           H  
ATOM    253 HG22 VAL A  19     -48.747-224.690 407.620  1.00 20.00           H  
ATOM    254 HG23 VAL A  19     -47.727-223.690 408.276  1.00 20.00           H  
ATOM    255  N   VAL A  20     -49.376-224.600 412.575  1.00 20.00           N  
ATOM    256  CA  VAL A  20     -49.810-225.090 413.879  1.00 20.00           C  
ATOM    257  CB  VAL A  20     -48.831-224.670 414.995  1.00 20.00           C  
ATOM    258  CG1 VAL A  20     -49.328-225.136 416.358  1.00 20.00           C  
ATOM    259  CG2 VAL A  20     -47.430-225.200 414.717  1.00 20.00           C  
ATOM    260  C   VAL A  20     -51.233-224.635 414.188  1.00 20.00           C  
ATOM    261  O   VAL A  20     -51.984-225.359 414.838  1.00 20.00           O  
ATOM    262  H   VAL A  20     -48.628-224.176 412.592  1.00 20.00           H  
ATOM    263  HA  VAL A  20     -49.777-226.069 413.898  1.00 20.00           H  
ATOM    264  HB  VAL A  20     -48.784-223.691 415.027  1.00 20.00           H  
ATOM    265 HG11 VAL A  20     -48.707-224.849 417.032  1.00 20.00           H  
ATOM    266 HG12 VAL A  20     -50.191-224.750 416.525  1.00 20.00           H  
ATOM    267 HG13 VAL A  20     -49.391-226.094 416.357  1.00 20.00           H  
ATOM    268 HG21 VAL A  20     -46.841-224.911 415.418  1.00 20.00           H  
ATOM    269 HG22 VAL A  20     -47.458-226.159 414.690  1.00 20.00           H  
ATOM    270 HG23 VAL A  20     -47.128-224.857 413.872  1.00 20.00           H  
ATOM    271  N   ALA A  21     -51.606-223.439 413.724  1.00 20.00           N  
ATOM    272  CA  ALA A  21     -52.887-222.842 414.086  1.00 20.00           C  
ATOM    273  CB  ALA A  21     -52.921-221.382 413.665  1.00 20.00           C  
ATOM    274  C   ALA A  21     -54.045-223.599 413.444  1.00 20.00           C  
ATOM    275  O   ALA A  21     -55.205-223.292 413.708  1.00 20.00           O  
ATOM    276  H   ALA A  21     -51.131-222.954 413.196  1.00 20.00           H  
ATOM    277  HA  ALA A  21     -52.999-222.854 415.060  1.00 20.00           H  
ATOM    278  HB1 ALA A  21     -53.796-221.027 413.837  1.00 20.00           H  
ATOM    279  HB2 ALA A  21     -52.267-220.895 414.172  1.00 20.00           H  
ATOM    280  HB3 ALA A  21     -52.721-221.322 412.728  1.00 20.00           H  
ATOM    281  N   VAL A  22     -53.734-224.589 412.602  1.00 20.00           N  
ATOM    282  CA  VAL A  22     -54.759-225.447 412.016  1.00 20.00           C  
ATOM    283  CB  VAL A  22     -54.378-225.886 410.587  1.00 20.00           C  
ATOM    284  CG1 VAL A  22     -55.544-226.595 409.907  1.00 20.00           C  
ATOM    285  CG2 VAL A  22     -53.908-224.697 409.759  1.00 20.00           C  
ATOM    286  C   VAL A  22     -55.044-226.648 412.911  1.00 20.00           C  
ATOM    287  O   VAL A  22     -56.151-227.182 412.892  1.00 20.00           O  
ATOM    288  H   VAL A  22     -52.933-224.783 412.356  1.00 20.00           H  
ATOM    289  HA  VAL A  22     -55.588-224.940 411.889  1.00 20.00           H  
ATOM    290  HB  VAL A  22     -53.642-226.531 410.636  1.00 20.00           H  
ATOM    291 HG11 VAL A  22     -55.265-226.894 409.039  1.00 20.00           H  
ATOM    292 HG12 VAL A  22     -55.807-227.347 410.442  1.00 20.00           H  
ATOM    293 HG13 VAL A  22     -56.277-225.980 409.823  1.00 20.00           H  
ATOM    294 HG21 VAL A  22     -53.648-225.005 408.888  1.00 20.00           H  
ATOM    295 HG22 VAL A  22     -54.628-224.067 409.679  1.00 20.00           H  
ATOM    296 HG23 VAL A  22     -53.160-224.286 410.198  1.00 20.00           H  
ATOM    297  N   MET A  23     -54.049-227.076 413.694  1.00 20.00           N  
ATOM    298  CA  MET A  23     -54.177-228.281 414.507  1.00 20.00           C  
ATOM    299  CB  MET A  23     -52.921-228.490 415.364  1.00 20.00           C  
ATOM    300  CG  MET A  23     -51.702-228.863 414.556  1.00 20.00           C  
ATOM    301  SD  MET A  23     -51.915-230.423 413.670  1.00 20.00           S  
ATOM    302  CE  MET A  23     -52.155-231.530 415.035  1.00 20.00           C  
ATOM    303  C   MET A  23     -55.419-228.215 415.390  1.00 20.00           C  
ATOM    304  O   MET A  23     -56.088-229.226 415.588  1.00 20.00           O  
ATOM    305  H   MET A  23     -53.289-226.682 413.770  1.00 20.00           H  
ATOM    306  HA  MET A  23     -54.238-229.070 413.929  1.00 20.00           H  
ATOM    307  HB2 MET A  23     -52.748-227.682 415.872  1.00 20.00           H  
ATOM    308  HB3 MET A  23     -53.088-229.202 416.000  1.00 20.00           H  
ATOM    309  HG2 MET A  23     -51.509-228.149 413.928  1.00 20.00           H  
ATOM    310  HG3 MET A  23     -50.944-228.958 415.154  1.00 20.00           H  
ATOM    311  HE1 MET A  23     -52.298-232.417 414.698  1.00 20.00           H  
ATOM    312  HE2 MET A  23     -51.373-231.515 415.591  1.00 20.00           H  
ATOM    313  HE3 MET A  23     -52.921-231.243 415.539  1.00 20.00           H  
ATOM    314  N   PRO A  24     -55.728-227.028 415.920  1.00 20.00           N  
ATOM    315  CA  PRO A  24     -56.933-226.898 416.703  1.00 20.00           C  
ATOM    316  CB  PRO A  24     -57.108-225.408 416.968  1.00 20.00           C  
ATOM    317  CG  PRO A  24     -55.692-224.902 417.038  1.00 20.00           C  
ATOM    318  CD  PRO A  24     -54.946-225.786 416.030  1.00 20.00           C  
ATOM    319  C   PRO A  24     -58.175-227.442 415.986  1.00 20.00           C  
ATOM    320  O   PRO A  24     -59.092-227.960 416.617  1.00 20.00           O  
ATOM    321  HA  PRO A  24     -56.853-227.370 417.569  1.00 20.00           H  
ATOM    322  HB2 PRO A  24     -57.563-225.264 417.812  1.00 20.00           H  
ATOM    323  HB3 PRO A  24     -57.583-224.987 416.235  1.00 20.00           H  
ATOM    324  HG2 PRO A  24     -55.332-225.029 417.930  1.00 20.00           H  
ATOM    325  HG3 PRO A  24     -55.651-223.972 416.768  1.00 20.00           H  
ATOM    326  HD2 PRO A  24     -54.924-225.343 415.167  1.00 20.00           H  
ATOM    327  HD3 PRO A  24     -54.062-225.991 416.373  1.00 20.00           H  
ATOM    328  N   ALA A  25     -58.335-227.076 414.709  1.00 20.00           N  
ATOM    329  CA  ALA A  25     -59.439-227.581 413.900  1.00 20.00           C  
ATOM    330  CB  ALA A  25     -59.449-226.894 412.544  1.00 20.00           C  
ATOM    331  C   ALA A  25     -59.338-229.092 413.721  1.00 20.00           C  
ATOM    332  O   ALA A  25     -60.328-229.800 413.892  1.00 20.00           O  
ATOM    333  H   ALA A  25     -57.814-226.534 414.292  1.00 20.00           H  
ATOM    334  HA  ALA A  25     -60.294-227.367 414.328  1.00 20.00           H  
ATOM    335  HB1 ALA A  25     -60.176-227.243 412.023  1.00 20.00           H  
ATOM    336  HB2 ALA A  25     -59.564-225.950 412.673  1.00 20.00           H  
ATOM    337  HB3 ALA A  25     -58.615-227.066 412.100  1.00 20.00           H  
ATOM    338  N   ALA A  26     -58.146-229.589 413.380  1.00 20.00           N  
ATOM    339  CA  ALA A  26     -57.930-231.023 413.221  1.00 20.00           C  
ATOM    340  CB  ALA A  26     -56.466-231.300 412.918  1.00 20.00           C  
ATOM    341  C   ALA A  26     -58.359-231.782 414.472  1.00 20.00           C  
ATOM    342  O   ALA A  26     -59.078-232.774 414.375  1.00 20.00           O  
ATOM    343  H   ALA A  26     -57.446-229.111 413.234  1.00 20.00           H  
ATOM    344  HA  ALA A  26     -58.441-231.356 412.454  1.00 20.00           H  
ATOM    345  HB1 ALA A  26     -56.346-232.245 412.795  1.00 20.00           H  
ATOM    346  HB2 ALA A  26     -56.219-230.833 412.116  1.00 20.00           H  
ATOM    347  HB3 ALA A  26     -55.931-230.994 413.654  1.00 20.00           H  
ATOM    348  N   GLY A  27     -57.920-231.320 415.647  1.00 20.00           N  
ATOM    349  CA  GLY A  27     -58.251-231.977 416.903  1.00 20.00           C  
ATOM    350  C   GLY A  27     -59.721-231.884 417.254  1.00 20.00           C  
ATOM    351  O   GLY A  27     -60.277-232.793 417.871  1.00 20.00           O  
ATOM    352  H   GLY A  27     -57.335-230.695 415.729  1.00 20.00           H  
ATOM    353  HA2 GLY A  27     -57.994-232.912 416.867  1.00 20.00           H  
ATOM    354  HA3 GLY A  27     -57.729-231.594 417.625  1.00 20.00           H  
ATOM    355  N   LEU A  28     -60.347-230.783 416.861  1.00 20.00           N  
ATOM    356  CA  LEU A  28     -61.790-230.626 417.014  1.00 20.00           C  
ATOM    357  CB  LEU A  28     -62.222-229.217 416.593  1.00 20.00           C  
ATOM    358  CG  LEU A  28     -63.441-228.667 417.317  1.00 20.00           C  
ATOM    359  CD1 LEU A  28     -63.652-227.204 416.989  1.00 20.00           C  
ATOM    360  CD2 LEU A  28     -64.680-229.470 416.980  1.00 20.00           C  
ATOM    361  C   LEU A  28     -62.543-231.673 416.200  1.00 20.00           C  
ATOM    362  O   LEU A  28     -63.422-232.350 416.729  1.00 20.00           O  
ATOM    363  H   LEU A  28     -59.958-230.107 416.499  1.00 20.00           H  
ATOM    364  HA  LEU A  28     -62.038-230.716 417.958  1.00 20.00           H  
ATOM    365  HB2 LEU A  28     -61.471-228.612 416.699  1.00 20.00           H  
ATOM    366  HB3 LEU A  28     -62.412-229.216 415.642  1.00 20.00           H  
ATOM    367  HG  LEU A  28     -63.294-228.729 418.274  1.00 20.00           H  
ATOM    368 HD11 LEU A  28     -64.424-226.886 417.464  1.00 20.00           H  
ATOM    369 HD12 LEU A  28     -62.876-226.708 417.260  1.00 20.00           H  
ATOM    370 HD13 LEU A  28     -63.787-227.112 416.043  1.00 20.00           H  
ATOM    371 HD21 LEU A  28     -65.430-229.099 417.451  1.00 20.00           H  
ATOM    372 HD22 LEU A  28     -64.834-229.424 416.034  1.00 20.00           H  
ATOM    373 HD23 LEU A  28     -64.543-230.382 417.247  1.00 20.00           H  
ATOM    374  N   MET A  29     -62.202-231.809 414.915  1.00 20.00           N  
ATOM    375  CA  MET A  29     -62.753-232.875 414.085  1.00 20.00           C  
ATOM    376  CB  MET A  29     -62.077-232.890 412.707  1.00 20.00           C  
ATOM    377  CG  MET A  29     -62.367-231.656 411.887  1.00 20.00           C  
ATOM    378  SD  MET A  29     -64.131-231.449 411.555  1.00 20.00           S  
ATOM    379  CE  MET A  29     -64.378-232.733 410.355  1.00 20.00           C  
ATOM    380  C   MET A  29     -62.601-234.231 414.766  1.00 20.00           C  
ATOM    381  O   MET A  29     -63.575-234.971 414.889  1.00 20.00           O  
ATOM    382  H   MET A  29     -61.652-231.293 414.503  1.00 20.00           H  
ATOM    383  HA  MET A  29     -63.703-232.709 413.913  1.00 20.00           H  
ATOM    384  HB2 MET A  29     -61.120-232.992 412.826  1.00 20.00           H  
ATOM    385  HB3 MET A  29     -62.391-233.661 412.209  1.00 20.00           H  
ATOM    386  HG2 MET A  29     -62.023-230.879 412.354  1.00 20.00           H  
ATOM    387  HG3 MET A  29     -61.908-231.728 411.035  1.00 20.00           H  
ATOM    388  HE1 MET A  29     -65.296-232.726 410.075  1.00 20.00           H  
ATOM    389  HE2 MET A  29     -63.806-232.570 409.602  1.00 20.00           H  
ATOM    390  HE3 MET A  29     -64.162-233.579 410.754  1.00 20.00           H  
ATOM    391  N   ILE A  30     -61.384-234.560 415.208  1.00 20.00           N  
ATOM    392  CA  ILE A  30     -61.143-235.799 415.940  1.00 20.00           C  
ATOM    393  CB  ILE A  30     -59.654-235.927 416.327  1.00 20.00           C  
ATOM    394  CG1 ILE A  30     -58.757-235.899 415.080  1.00 20.00           C  
ATOM    395  CD1 ILE A  30     -58.534-237.247 414.462  1.00 20.00           C  
ATOM    396  CG2 ILE A  30     -59.413-237.182 417.157  1.00 20.00           C  
ATOM    397  C   ILE A  30     -62.051-235.897 417.162  1.00 20.00           C  
ATOM    398  O   ILE A  30     -62.724-236.908 417.350  1.00 20.00           O  
ATOM    399  H   ILE A  30     -60.681-234.078 415.095  1.00 20.00           H  
ATOM    400  HA  ILE A  30     -61.308-236.570 415.358  1.00 20.00           H  
ATOM    401  HB  ILE A  30     -59.395-235.150 416.847  1.00 20.00           H  
ATOM    402 HG12 ILE A  30     -59.143-235.294 414.427  1.00 20.00           H  
ATOM    403 HG13 ILE A  30     -57.892-235.532 415.322  1.00 20.00           H  
ATOM    404 HG21 ILE A  30     -58.489-237.214 417.414  1.00 20.00           H  
ATOM    405 HG22 ILE A  30     -59.968-237.150 417.940  1.00 20.00           H  
ATOM    406 HG23 ILE A  30     -59.634-237.953 416.629  1.00 20.00           H  
ATOM    407 HD11 ILE A  30     -57.909-237.159 413.738  1.00 20.00           H  
ATOM    408 HD12 ILE A  30     -58.179-237.841 415.127  1.00 20.00           H  
ATOM    409 HD13 ILE A  30     -59.371-237.583 414.134  1.00 20.00           H  
ATOM    410  N   SER A  31     -62.073-234.851 417.992  1.00 20.00           N  
ATOM    411  CA  SER A  31     -62.766-234.904 419.275  1.00 20.00           C  
ATOM    412  CB  SER A  31     -62.589-233.593 420.033  1.00 20.00           C  
ATOM    413  OG  SER A  31     -61.218-233.248 420.148  1.00 20.00           O  
ATOM    414  C   SER A  31     -64.249-235.203 419.083  1.00 20.00           C  
ATOM    415  O   SER A  31     -64.704-236.297 419.409  1.00 20.00           O  
ATOM    416  H   SER A  31     -61.692-234.097 417.831  1.00 20.00           H  
ATOM    417  HA  SER A  31     -62.370-235.601 419.840  1.00 20.00           H  
ATOM    418  HB2 SER A  31     -63.069-232.891 419.566  1.00 20.00           H  
ATOM    419  HB3 SER A  31     -62.966-233.688 420.921  1.00 20.00           H  
ATOM    420  HG  SER A  31     -60.985-232.805 419.499  1.00 20.00           H  
ATOM    421  N   ILE A  32     -65.003-234.235 418.555  1.00 20.00           N  
ATOM    422  CA  ILE A  32     -66.452-234.366 418.446  1.00 20.00           C  
ATOM    423  CB  ILE A  32     -67.103-233.004 418.124  1.00 20.00           C  
ATOM    424  CG1 ILE A  32     -67.128-232.749 416.610  1.00 20.00           C  
ATOM    425  CD1 ILE A  32     -65.773-232.766 415.968  1.00 20.00           C  
ATOM    426  CG2 ILE A  32     -66.397-231.875 418.866  1.00 20.00           C  
ATOM    427  C   ILE A  32     -66.829-235.425 417.415  1.00 20.00           C  
ATOM    428  O   ILE A  32     -67.969-235.884 417.390  1.00 20.00           O  
ATOM    429  H   ILE A  32     -64.696-233.491 418.254  1.00 20.00           H  
ATOM    430  HA  ILE A  32     -66.833-234.616 419.314  1.00 20.00           H  
ATOM    431  HB  ILE A  32     -68.034-233.026 418.396  1.00 20.00           H  
ATOM    432 HG12 ILE A  32     -67.703-233.408 416.188  1.00 20.00           H  
ATOM    433 HG13 ILE A  32     -67.529-231.882 416.442  1.00 20.00           H  
ATOM    434 HG21 ILE A  32     -66.818-231.042 418.642  1.00 20.00           H  
ATOM    435 HG22 ILE A  32     -66.466-232.031 419.811  1.00 20.00           H  
ATOM    436 HG23 ILE A  32     -65.474-231.858 418.603  1.00 20.00           H  
ATOM    437 HD11 ILE A  32     -65.861-232.518 415.045  1.00 20.00           H  
ATOM    438 HD12 ILE A  32     -65.205-232.138 416.421  1.00 20.00           H  
ATOM    439 HD13 ILE A  32     -65.405-233.650 416.037  1.00 20.00           H  
ATOM    440  N   GLY A  33     -65.875-235.816 416.565  1.00 20.00           N  
ATOM    441  CA  GLY A  33     -66.011-237.020 415.757  1.00 20.00           C  
ATOM    442  C   GLY A  33     -66.139-238.280 416.586  1.00 20.00           C  
ATOM    443  O   GLY A  33     -67.068-239.066 416.393  1.00 20.00           O  
ATOM    444  H   GLY A  33     -65.193-235.336 416.355  1.00 20.00           H  
ATOM    445  HA2 GLY A  33     -66.784-236.944 415.176  1.00 20.00           H  
ATOM    446  HA3 GLY A  33     -65.249-237.108 415.163  1.00 20.00           H  
ATOM    447  N   LYS A  34     -65.206-238.471 417.509  1.00 20.00           N  
ATOM    448  CA  LYS A  34     -65.267-239.592 418.441  1.00 20.00           C  
ATOM    449  CB  LYS A  34     -63.979-239.675 419.271  1.00 20.00           C  
ATOM    450  CG  LYS A  34     -64.029-240.738 420.358  1.00 20.00           C  
ATOM    451  CD  LYS A  34     -64.234-242.126 419.774  1.00 20.00           C  
ATOM    452  CE  LYS A  34     -63.102-242.526 418.862  1.00 20.00           C  
ATOM    453  NZ  LYS A  34     -63.119-243.983 418.570  1.00 20.00           N  
ATOM    454  C   LYS A  34     -66.482-239.476 419.355  1.00 20.00           C  
ATOM    455  O   LYS A  34     -67.140-240.476 419.636  1.00 20.00           O  
ATOM    456  H   LYS A  34     -64.520-237.963 417.618  1.00 20.00           H  
ATOM    457  HA  LYS A  34     -65.319-240.437 417.946  1.00 20.00           H  
ATOM    458  HB2 LYS A  34     -63.231-239.843 418.677  1.00 20.00           H  
ATOM    459  HB3 LYS A  34     -63.822-238.818 419.697  1.00 20.00           H  
ATOM    460  HG2 LYS A  34     -63.202-240.710 420.865  1.00 20.00           H  
ATOM    461  HG3 LYS A  34     -64.773-240.549 420.951  1.00 20.00           H  
ATOM    462  HD2 LYS A  34     -64.317-242.765 420.500  1.00 20.00           H  
ATOM    463  HD3 LYS A  34     -65.054-242.133 419.255  1.00 20.00           H  
ATOM    464  HE2 LYS A  34     -63.169-242.022 418.036  1.00 20.00           H  
ATOM    465  HE3 LYS A  34     -62.259-242.317 419.294  1.00 20.00           H  
ATOM    466  HZ1 LYS A  34     -62.232-244.287 418.366  1.00 20.00           H  
ATOM    467  HZ2 LYS A  34     -63.444-244.467 419.334  1.00 20.00           H  
ATOM    468  HZ3 LYS A  34     -63.692-244.161 417.821  1.00 20.00           H  
ATOM    469  N   LEU A  35     -66.784-238.260 419.819  1.00 20.00           N  
ATOM    470  CA  LEU A  35     -68.000-238.012 420.585  1.00 20.00           C  
ATOM    471  CB  LEU A  35     -68.142-236.517 420.893  1.00 20.00           C  
ATOM    472  CG  LEU A  35     -69.526-236.074 421.344  1.00 20.00           C  
ATOM    473  CD1 LEU A  35     -70.042-236.961 422.457  1.00 20.00           C  
ATOM    474  CD2 LEU A  35     -69.516-234.625 421.782  1.00 20.00           C  
ATOM    475  C   LEU A  35     -69.230-238.514 419.836  1.00 20.00           C  
ATOM    476  O   LEU A  35     -69.997-239.310 420.374  1.00 20.00           O  
ATOM    477  H   LEU A  35     -66.296-237.562 419.701  1.00 20.00           H  
ATOM    478  HA  LEU A  35     -67.948-238.464 421.453  1.00 20.00           H  
ATOM    479  HB2 LEU A  35     -67.481-236.267 421.557  1.00 20.00           H  
ATOM    480  HB3 LEU A  35     -67.908-236.008 420.101  1.00 20.00           H  
ATOM    481  HG  LEU A  35     -70.143-236.159 420.600  1.00 20.00           H  
ATOM    482 HD11 LEU A  35     -70.876-236.608 422.777  1.00 20.00           H  
ATOM    483 HD12 LEU A  35     -70.175-237.848 422.114  1.00 20.00           H  
ATOM    484 HD13 LEU A  35     -69.398-236.977 423.169  1.00 20.00           H  
ATOM    485 HD21 LEU A  35     -70.404-234.372 422.046  1.00 20.00           H  
ATOM    486 HD22 LEU A  35     -68.916-234.527 422.525  1.00 20.00           H  
ATOM    487 HD23 LEU A  35     -69.223-234.079 421.049  1.00 20.00           H  
ATOM    488  N   ILE A  36     -69.421-238.054 418.597  1.00 20.00           N  
ATOM    489  CA  ILE A  36     -70.518-238.531 417.762  1.00 20.00           C  
ATOM    490  CB  ILE A  36     -70.501-237.835 416.384  1.00 20.00           C  
ATOM    491  CG1 ILE A  36     -70.945-236.370 416.502  1.00 20.00           C  
ATOM    492  CD1 ILE A  36     -70.620-235.537 415.297  1.00 20.00           C  
ATOM    493  CG2 ILE A  36     -71.358-238.597 415.380  1.00 20.00           C  
ATOM    494  C   ILE A  36     -70.479-240.050 417.624  1.00 20.00           C  
ATOM    495  O   ILE A  36     -71.523-240.698 417.656  1.00 20.00           O  
ATOM    496  H   ILE A  36     -68.924-237.463 418.218  1.00 20.00           H  
ATOM    497  HA  ILE A  36     -71.376-238.268 418.154  1.00 20.00           H  
ATOM    498  HB  ILE A  36     -69.588-237.802 416.058  1.00 20.00           H  
ATOM    499 HG12 ILE A  36     -71.898-236.342 416.677  1.00 20.00           H  
ATOM    500 HG13 ILE A  36     -70.509-235.969 417.270  1.00 20.00           H  
ATOM    501 HG21 ILE A  36     -71.294-238.166 414.524  1.00 20.00           H  
ATOM    502 HG22 ILE A  36     -71.037-239.499 415.315  1.00 20.00           H  
ATOM    503 HG23 ILE A  36     -72.270-238.594 415.681  1.00 20.00           H  
ATOM    504 HD11 ILE A  36     -70.930-234.641 415.444  1.00 20.00           H  
ATOM    505 HD12 ILE A  36     -69.669-235.535 415.166  1.00 20.00           H  
ATOM    506 HD13 ILE A  36     -71.056-235.914 414.530  1.00 20.00           H  
ATOM    507  N   GLY A  37     -69.280-240.619 417.472  1.00 20.00           N  
ATOM    508  CA  GLY A  37     -69.117-242.064 417.411  1.00 20.00           C  
ATOM    509  C   GLY A  37     -69.699-242.779 418.613  1.00 20.00           C  
ATOM    510  O   GLY A  37     -70.300-243.846 418.477  1.00 20.00           O  
ATOM    511  H   GLY A  37     -68.536-240.190 417.518  1.00 20.00           H  
ATOM    512  HA2 GLY A  37     -69.531-242.412 416.606  1.00 20.00           H  
ATOM    513  HA3 GLY A  37     -68.176-242.289 417.336  1.00 20.00           H  
ATOM    514  N   MET A  38     -69.520-242.190 419.787  1.00 20.00           N  
ATOM    515  CA  MET A  38     -70.104-242.728 421.011  1.00 20.00           C  
ATOM    516  CB  MET A  38     -69.586-241.963 422.238  1.00 20.00           C  
ATOM    517  CG  MET A  38     -68.095-241.734 422.213  1.00 20.00           C  
ATOM    518  SD  MET A  38     -67.449-241.226 423.822  1.00 20.00           S  
ATOM    519  CE  MET A  38     -68.328-239.701 424.047  1.00 20.00           C  
ATOM    520  C   MET A  38     -71.627-242.679 420.958  1.00 20.00           C  
ATOM    521  O   MET A  38     -72.282-243.711 421.089  1.00 20.00           O  
ATOM    522  H   MET A  38     -69.062-241.471 419.904  1.00 20.00           H  
ATOM    523  HA  MET A  38     -69.818-243.657 421.138  1.00 20.00           H  
ATOM    524  HB2 MET A  38     -70.052-241.115 422.300  1.00 20.00           H  
ATOM    525  HB3 MET A  38     -69.798-242.469 423.038  1.00 20.00           H  
ATOM    526  HG2 MET A  38     -67.655-242.547 421.920  1.00 20.00           H  
ATOM    527  HG3 MET A  38     -67.895-241.032 421.574  1.00 20.00           H  
ATOM    528  HE1 MET A  38     -68.067-239.311 424.884  1.00 20.00           H  
ATOM    529  HE2 MET A  38     -68.108-239.105 423.327  1.00 20.00           H  
ATOM    530  HE3 MET A  38     -69.271-239.881 424.047  1.00 20.00           H  
ATOM    531  N   SER A  39     -72.194-241.485 420.767  1.00 20.00           N  
ATOM    532  CA  SER A  39     -73.642-241.325 420.701  1.00 20.00           C  
ATOM    533  CB  SER A  39     -74.016-239.846 420.668  1.00 20.00           C  
ATOM    534  OG  SER A  39     -73.501-239.162 421.799  1.00 20.00           O  
ATOM    535  C   SER A  39     -74.216-242.038 419.482  1.00 20.00           C  
ATOM    536  O   SER A  39     -73.527-242.191 418.476  1.00 20.00           O  
ATOM    537  H   SER A  39     -71.756-240.750 420.671  1.00 20.00           H  
ATOM    538  HA  SER A  39     -74.057-241.692 421.510  1.00 20.00           H  
ATOM    539  HB2 SER A  39     -73.667-239.451 419.854  1.00 20.00           H  
ATOM    540  HB3 SER A  39     -74.982-239.765 420.663  1.00 20.00           H  
ATOM    541  HG  SER A  39     -73.642-238.358 421.728  1.00 20.00           H  
ATOM    542  N   ALA A  40     -75.477-242.472 419.565  1.00 20.00           N  
ATOM    543  CA  ALA A  40     -76.076-243.294 418.519  1.00 20.00           C  
ATOM    544  CB  ALA A  40     -76.322-242.457 417.274  1.00 20.00           C  
ATOM    545  C   ALA A  40     -75.185-244.485 418.182  1.00 20.00           C  
ATOM    546  O   ALA A  40     -74.436-244.439 417.208  1.00 20.00           O  
ATOM    547  H   ALA A  40     -76.005-242.303 420.222  1.00 20.00           H  
ATOM    548  HA  ALA A  40     -76.951-243.623 418.811  1.00 20.00           H  
ATOM    549  HB1 ALA A  40     -76.727-243.009 416.601  1.00 20.00           H  
ATOM    550  HB2 ALA A  40     -76.909-241.731 417.497  1.00 20.00           H  
ATOM    551  HB3 ALA A  40     -75.483-242.115 416.957  1.00 20.00           H  
ATOM    552  N   GLY A  41     -75.263-245.551 418.983  1.00 20.00           N  
ATOM    553  CA  GLY A  41     -74.301-246.642 418.907  1.00 20.00           C  
ATOM    554  C   GLY A  41     -74.671-247.689 417.877  1.00 20.00           C  
ATOM    555  O   GLY A  41     -73.795-248.307 417.269  1.00 20.00           O  
ATOM    556  H   GLY A  41     -75.931-245.717 419.497  1.00 20.00           H  
ATOM    557  HA2 GLY A  41     -73.420-246.294 418.701  1.00 20.00           H  
ATOM    558  HA3 GLY A  41     -74.214-247.069 419.773  1.00 20.00           H  
ATOM    559  N   ASP A  42     -75.967-247.886 417.681  1.00 20.00           N  
ATOM    560  CA  ASP A  42     -76.465-249.048 416.953  1.00 20.00           C  
ATOM    561  CB  ASP A  42     -77.718-249.616 417.634  1.00 20.00           C  
ATOM    562  CG  ASP A  42     -77.680-251.119 417.803  1.00 20.00           C  
ATOM    563  OD1 ASP A  42     -76.962-251.595 418.707  1.00 20.00           O  
ATOM    564  OD2 ASP A  42     -78.420-251.816 417.077  1.00 20.00           O  
ATOM    565  C   ASP A  42     -76.763-248.695 415.500  1.00 20.00           C  
ATOM    566  O   ASP A  42     -76.928-249.587 414.670  1.00 20.00           O  
ATOM    567  H   ASP A  42     -76.585-247.358 417.962  1.00 20.00           H  
ATOM    568  HA  ASP A  42     -75.801-249.768 416.977  1.00 20.00           H  
ATOM    569  HB2 ASP A  42     -77.830-249.188 418.497  1.00 20.00           H  
ATOM    570  HB3 ASP A  42     -78.496-249.394 417.099  1.00 20.00           H  
ATOM    571  N   ILE A  43     -76.833-247.398 415.188  1.00 20.00           N  
ATOM    572  CA  ILE A  43     -77.565-246.929 414.016  1.00 20.00           C  
ATOM    573  CB  ILE A  43     -77.684-245.390 414.023  1.00 20.00           C  
ATOM    574  CG1 ILE A  43     -76.425-244.743 414.619  1.00 20.00           C  
ATOM    575  CD1 ILE A  43     -75.143-245.265 414.043  1.00 20.00           C  
ATOM    576  CG2 ILE A  43     -78.941-244.946 414.762  1.00 20.00           C  
ATOM    577  C   ILE A  43     -76.920-247.436 412.730  1.00 20.00           C  
ATOM    578  O   ILE A  43     -77.564-247.458 411.684  1.00 20.00           O  
ATOM    579  H   ILE A  43     -76.463-246.770 415.643  1.00 20.00           H  
ATOM    580  HA  ILE A  43     -78.492-247.243 414.052  1.00 20.00           H  
ATOM    581  HB  ILE A  43     -77.727-245.072 413.108  1.00 20.00           H  
ATOM    582 HG12 ILE A  43     -76.477-243.782 414.498  1.00 20.00           H  
ATOM    583 HG13 ILE A  43     -76.411-244.903 415.576  1.00 20.00           H  
ATOM    584 HG21 ILE A  43     -79.003-243.989 414.726  1.00 20.00           H  
ATOM    585 HG22 ILE A  43     -79.708-245.338 414.338  1.00 20.00           H  
ATOM    586 HG23 ILE A  43     -78.886-245.237 415.675  1.00 20.00           H  
ATOM    587 HD11 ILE A  43     -74.407-244.788 414.434  1.00 20.00           H  
ATOM    588 HD12 ILE A  43     -75.067-246.201 414.245  1.00 20.00           H  
ATOM    589 HD13 ILE A  43     -75.151-245.134 413.092  1.00 20.00           H  
ATOM    590  N   ASN A  44     -75.649-247.844 412.804  1.00 20.00           N  
ATOM    591  CA  ASN A  44     -74.987-248.497 411.680  1.00 20.00           C  
ATOM    592  CB  ASN A  44     -75.826-249.665 411.167  1.00 20.00           C  
ATOM    593  CG  ASN A  44     -75.116-250.505 410.139  1.00 20.00           C  
ATOM    594  OD1 ASN A  44     -75.205-250.258 408.932  1.00 20.00           O  
ATOM    595  ND2 ASN A  44     -74.314-251.453 410.599  1.00 20.00           N  
ATOM    596  C   ASN A  44     -74.715-247.504 410.554  1.00 20.00           C  
ATOM    597  O   ASN A  44     -74.295-247.902 409.470  1.00 20.00           O  
ATOM    598  H   ASN A  44     -75.150-247.752 413.498  1.00 20.00           H  
ATOM    599  HA  ASN A  44     -74.138-248.888 411.972  1.00 20.00           H  
ATOM    600  HB2 ASN A  44     -76.092-250.217 411.920  1.00 20.00           H  
ATOM    601  HB3 ASN A  44     -76.637-249.319 410.764  1.00 20.00           H  
ATOM    602 HD21 ASN A  44     -73.860-251.936 410.051  1.00 20.00           H  
ATOM    603 HD22 ASN A  44     -74.247-251.585 411.446  1.00 20.00           H  
ATOM    604  N   ALA A  45     -74.951-246.214 410.808  1.00 20.00           N  
ATOM    605  CA  ALA A  45     -74.831-245.195 409.770  1.00 20.00           C  
ATOM    606  CB  ALA A  45     -76.205-244.846 409.220  1.00 20.00           C  
ATOM    607  C   ALA A  45     -74.150-243.942 410.311  1.00 20.00           C  
ATOM    608  O   ALA A  45     -73.207-243.442 409.702  1.00 20.00           O  
ATOM    609  H   ALA A  45     -75.183-245.906 411.576  1.00 20.00           H  
ATOM    610  HA  ALA A  45     -74.309-245.542 409.017  1.00 20.00           H  
ATOM    611  HB1 ALA A  45     -76.115-244.131 408.585  1.00 20.00           H  
ATOM    612  HB2 ALA A  45     -76.575-245.620 408.789  1.00 20.00           H  
ATOM    613  HB3 ALA A  45     -76.771-244.571 409.945  1.00 20.00           H  
ATOM    614  N   VAL A  46     -74.622-243.435 411.453  1.00 20.00           N  
ATOM    615  CA  VAL A  46     -73.954-242.331 412.135  1.00 20.00           C  
ATOM    616  CB  VAL A  46     -74.697-241.934 413.428  1.00 20.00           C  
ATOM    617  CG1 VAL A  46     -73.791-241.124 414.348  1.00 20.00           C  
ATOM    618  CG2 VAL A  46     -75.973-241.166 413.108  1.00 20.00           C  
ATOM    619  C   VAL A  46     -72.492-242.665 412.414  1.00 20.00           C  
ATOM    620  O   VAL A  46     -71.661-241.764 412.507  1.00 20.00           O  
ATOM    621  H   VAL A  46     -75.330-243.716 411.852  1.00 20.00           H  
ATOM    622  HA  VAL A  46     -73.998-241.522 411.585  1.00 20.00           H  
ATOM    623  HB  VAL A  46     -74.946-242.747 413.916  1.00 20.00           H  
ATOM    624 HG11 VAL A  46     -74.274-240.905 415.149  1.00 20.00           H  
ATOM    625 HG12 VAL A  46     -73.018-241.649 414.567  1.00 20.00           H  
ATOM    626 HG13 VAL A  46     -73.525-240.320 413.896  1.00 20.00           H  
ATOM    627 HG21 VAL A  46     -76.439-240.978 413.926  1.00 20.00           H  
ATOM    628 HG22 VAL A  46     -75.742-240.344 412.669  1.00 20.00           H  
ATOM    629 HG23 VAL A  46     -76.524-241.702 412.532  1.00 20.00           H  
ATOM    630  N   HIS A  47     -72.175-243.956 412.545  1.00 20.00           N  
ATOM    631  CA  HIS A  47     -70.792-244.393 412.709  1.00 20.00           C  
ATOM    632  CB  HIS A  47     -70.726-245.915 412.897  1.00 20.00           C  
ATOM    633  CG  HIS A  47     -70.950-246.353 414.306  1.00 20.00           C  
ATOM    634  ND1 HIS A  47     -70.222-245.848 415.364  1.00 20.00           N  
ATOM    635  CE1 HIS A  47     -70.635-246.415 416.485  1.00 20.00           C  
ATOM    636  NE2 HIS A  47     -71.598-247.266 416.194  1.00 20.00           N  
ATOM    637  CD2 HIS A  47     -71.815-247.247 414.838  1.00 20.00           C  
ATOM    638  C   HIS A  47     -69.940-243.966 411.519  1.00 20.00           C  
ATOM    639  O   HIS A  47     -68.805-243.530 411.699  1.00 20.00           O  
ATOM    640  H   HIS A  47     -72.747-244.598 412.543  1.00 20.00           H  
ATOM    641  HA  HIS A  47     -70.414-244.008 413.527  1.00 20.00           H  
ATOM    642  HB2 HIS A  47     -71.376-246.334 412.312  1.00 20.00           H  
ATOM    643  HB3 HIS A  47     -69.850-246.229 412.621  1.00 20.00           H  
ATOM    644  HD2 HIS A  47     -72.441-247.755 414.373  1.00 20.00           H  
ATOM    645  HE1 HIS A  47     -70.301-246.242 417.336  1.00 20.00           H  
ATOM    646  N   THR A  48     -70.482-244.089 410.304  1.00 20.00           N  
ATOM    647  CA  THR A  48     -69.798-243.611 409.108  1.00 20.00           C  
ATOM    648  CB  THR A  48     -70.640-243.899 407.864  1.00 20.00           C  
ATOM    649  OG1 THR A  48     -71.214-245.201 407.983  1.00 20.00           O  
ATOM    650  CG2 THR A  48     -69.831-243.802 406.582  1.00 20.00           C  
ATOM    651  C   THR A  48     -69.461-242.128 409.227  1.00 20.00           C  
ATOM    652  O   THR A  48     -68.365-241.714 408.856  1.00 20.00           O  
ATOM    653  H   THR A  48     -71.248-244.448 410.149  1.00 20.00           H  
ATOM    654  HA  THR A  48     -68.969-244.116 408.970  1.00 20.00           H  
ATOM    655  HB  THR A  48     -71.372-243.263 407.825  1.00 20.00           H  
ATOM    656  HG1 THR A  48     -71.671-245.367 407.322  1.00 20.00           H  
ATOM    657 HG21 THR A  48     -70.400-243.950 405.823  1.00 20.00           H  
ATOM    658 HG22 THR A  48     -69.437-242.930 406.508  1.00 20.00           H  
ATOM    659 HG23 THR A  48     -69.134-244.461 406.583  1.00 20.00           H  
ATOM    660  N   ILE A  49     -70.398-241.329 409.742  1.00 20.00           N  
ATOM    661  CA  ILE A  49     -70.150-239.911 409.982  1.00 20.00           C  
ATOM    662  CB  ILE A  49     -71.438-239.199 410.448  1.00 20.00           C  
ATOM    663  CG1 ILE A  49     -72.531-239.278 409.371  1.00 20.00           C  
ATOM    664  CD1 ILE A  49     -73.899-238.912 409.865  1.00 20.00           C  
ATOM    665  CG2 ILE A  49     -71.150-237.756 410.843  1.00 20.00           C  
ATOM    666  C   ILE A  49     -69.010-239.717 410.977  1.00 20.00           C  
ATOM    667  O   ILE A  49     -68.192-238.816 410.808  1.00 20.00           O  
ATOM    668  H   ILE A  49     -71.189-241.587 409.961  1.00 20.00           H  
ATOM    669  HA  ILE A  49     -69.919-239.464 409.141  1.00 20.00           H  
ATOM    670  HB  ILE A  49     -71.799-239.670 411.215  1.00 20.00           H  
ATOM    671 HG12 ILE A  49     -72.283-238.707 408.627  1.00 20.00           H  
ATOM    672 HG13 ILE A  49     -72.569-240.184 409.026  1.00 20.00           H  
ATOM    673 HG21 ILE A  49     -71.962-237.348 411.153  1.00 20.00           H  
ATOM    674 HG22 ILE A  49     -70.494-237.749 411.544  1.00 20.00           H  
ATOM    675 HG23 ILE A  49     -70.817-237.283 410.077  1.00 20.00           H  
ATOM    676 HD11 ILE A  49     -74.521-238.975 409.138  1.00 20.00           H  
ATOM    677 HD12 ILE A  49     -74.152-239.520 410.564  1.00 20.00           H  
ATOM    678 HD13 ILE A  49     -73.879-238.013 410.203  1.00 20.00           H  
ATOM    679  N   ALA A  50     -68.953-240.559 412.012  1.00 20.00           N  
ATOM    680  CA  ALA A  50     -67.957-240.410 413.068  1.00 20.00           C  
ATOM    681  CB  ALA A  50     -68.271-241.352 414.219  1.00 20.00           C  
ATOM    682  C   ALA A  50     -66.553-240.680 412.537  1.00 20.00           C  
ATOM    683  O   ALA A  50     -65.638-239.900 412.789  1.00 20.00           O  
ATOM    684  H   ALA A  50     -69.484-241.226 412.124  1.00 20.00           H  
ATOM    685  HA  ALA A  50     -67.990-239.502 413.434  1.00 20.00           H  
ATOM    686  HB1 ALA A  50     -67.593-241.259 414.893  1.00 20.00           H  
ATOM    687  HB2 ALA A  50     -69.128-241.123 414.585  1.00 20.00           H  
ATOM    688  HB3 ALA A  50     -68.284-242.254 413.890  1.00 20.00           H  
ATOM    689  N   ARG A  51     -66.380-241.782 411.802  1.00 20.00           N  
ATOM    690  CA  ARG A  51     -65.060-242.195 411.339  1.00 20.00           C  
ATOM    691  CB  ARG A  51     -65.055-243.689 410.984  1.00 20.00           C  
ATOM    692  CG  ARG A  51     -66.009-244.045 409.855  1.00 20.00           C  
ATOM    693  CD  ARG A  51     -65.774-245.454 409.350  1.00 20.00           C  
ATOM    694  NE  ARG A  51     -66.533-245.727 408.133  1.00 20.00           N  
ATOM    695  CZ  ARG A  51     -66.168-245.303 406.930  1.00 20.00           C  
ATOM    696  NH1 ARG A  51     -65.085-244.552 406.786  1.00 20.00           N  
ATOM    697  NH2 ARG A  51     -66.884-245.626 405.862  1.00 20.00           N  
ATOM    698  C   ARG A  51     -64.616-241.363 410.140  1.00 20.00           C  
ATOM    699  O   ARG A  51     -63.419-241.214 409.903  1.00 20.00           O  
ATOM    700  H   ARG A  51     -67.016-242.307 411.558  1.00 20.00           H  
ATOM    701  HA  ARG A  51     -64.411-242.093 412.052  1.00 20.00           H  
ATOM    702  HB2 ARG A  51     -64.142-243.958 410.749  1.00 20.00           H  
ATOM    703  HB3 ARG A  51     -65.312-244.200 411.767  1.00 20.00           H  
ATOM    704  HG2 ARG A  51     -66.921-243.954 410.172  1.00 20.00           H  
ATOM    705  HG3 ARG A  51     -65.866-243.434 409.116  1.00 20.00           H  
ATOM    706  HD2 ARG A  51     -64.826-245.576 409.185  1.00 20.00           H  
ATOM    707  HD3 ARG A  51     -66.060-246.085 410.029  1.00 20.00           H  
ATOM    708  HE  ARG A  51     -67.185-246.285 408.182  1.00 20.00           H  
ATOM    709 HH11 ARG A  51     -64.600-244.361 407.470  1.00 20.00           H  
ATOM    710 HH12 ARG A  51     -64.867-244.256 406.008  1.00 20.00           H  
ATOM    711 HH21 ARG A  51     -67.572-246.135 405.943  1.00 20.00           H  
ATOM    712 HH22 ARG A  51     -66.660-245.326 405.087  1.00 20.00           H  
ATOM    713  N   VAL A  52     -65.575-240.820 409.385  1.00 20.00           N  
ATOM    714  CA  VAL A  52     -65.267-239.865 408.326  1.00 20.00           C  
ATOM    715  CB  VAL A  52     -66.433-239.738 407.323  1.00 20.00           C  
ATOM    716  CG1 VAL A  52     -66.274-238.493 406.459  1.00 20.00           C  
ATOM    717  CG2 VAL A  52     -66.546-240.988 406.459  1.00 20.00           C  
ATOM    718  C   VAL A  52     -64.883-238.509 408.907  1.00 20.00           C  
ATOM    719  O   VAL A  52     -63.903-237.907 408.473  1.00 20.00           O  
ATOM    720  H   VAL A  52     -66.413-240.991 409.469  1.00 20.00           H  
ATOM    721  HA  VAL A  52     -64.526-240.199 407.778  1.00 20.00           H  
ATOM    722  HB  VAL A  52     -67.272-239.637 407.820  1.00 20.00           H  
ATOM    723 HG11 VAL A  52     -67.031-238.420 405.873  1.00 20.00           H  
ATOM    724 HG12 VAL A  52     -66.229-237.721 407.029  1.00 20.00           H  
ATOM    725 HG13 VAL A  52     -65.467-238.570 405.945  1.00 20.00           H  
ATOM    726 HG21 VAL A  52     -67.278-240.880 405.847  1.00 20.00           H  
ATOM    727 HG22 VAL A  52     -65.728-241.106 405.971  1.00 20.00           H  
ATOM    728 HG23 VAL A  52     -66.702-241.747 407.026  1.00 20.00           H  
ATOM    729  N   MET A  53     -65.650-238.025 409.888  1.00 20.00           N  
ATOM    730  CA  MET A  53     -65.294-236.810 410.612  1.00 20.00           C  
ATOM    731  CB  MET A  53     -66.386-236.446 411.627  1.00 20.00           C  
ATOM    732  CG  MET A  53     -66.334-235.003 412.068  1.00 20.00           C  
ATOM    733  SD  MET A  53     -67.766-234.537 413.068  1.00 20.00           S  
ATOM    734  CE  MET A  53     -69.080-235.033 411.985  1.00 20.00           C  
ATOM    735  C   MET A  53     -63.948-236.965 411.312  1.00 20.00           C  
ATOM    736  O   MET A  53     -63.176-236.011 411.382  1.00 20.00           O  
ATOM    737  H   MET A  53     -66.385-238.387 410.152  1.00 20.00           H  
ATOM    738  HA  MET A  53     -65.245-236.052 409.992  1.00 20.00           H  
ATOM    739  HB2 MET A  53     -67.254-236.644 411.242  1.00 20.00           H  
ATOM    740  HB3 MET A  53     -66.285-237.004 412.414  1.00 20.00           H  
ATOM    741  HG2 MET A  53     -65.517-234.856 412.570  1.00 20.00           H  
ATOM    742  HG3 MET A  53     -66.318-234.433 411.284  1.00 20.00           H  
ATOM    743  HE1 MET A  53     -69.918-234.921 412.439  1.00 20.00           H  
ATOM    744  HE2 MET A  53     -69.060-234.484 411.198  1.00 20.00           H  
ATOM    745  HE3 MET A  53     -68.957-235.955 411.746  1.00 20.00           H  
ATOM    746  N   CYS A  54     -63.664-238.163 411.829  1.00 20.00           N  
ATOM    747  CA  CYS A  54     -62.373-238.444 412.450  1.00 20.00           C  
ATOM    748  CB  CYS A  54     -62.412-239.786 413.193  1.00 20.00           C  
ATOM    749  SG  CYS A  54     -60.829-240.256 413.954  1.00 20.00           S  
ATOM    750  C   CYS A  54     -61.256-238.442 411.412  1.00 20.00           C  
ATOM    751  O   CYS A  54     -60.191-237.878 411.653  1.00 20.00           O  
ATOM    752  H   CYS A  54     -64.205-238.831 411.832  1.00 20.00           H  
ATOM    753  HA  CYS A  54     -62.176-237.768 413.132  1.00 20.00           H  
ATOM    754  HB2 CYS A  54     -63.108-239.754 413.868  1.00 20.00           H  
ATOM    755  HB3 CYS A  54     -62.664-240.485 412.570  1.00 20.00           H  
ATOM    756  N   ASP A  55     -61.494-239.072 410.258  1.00 20.00           N  
ATOM    757  CA  ASP A  55     -60.464-239.209 409.233  1.00 20.00           C  
ATOM    758  CB  ASP A  55     -60.989-240.030 408.047  1.00 20.00           C  
ATOM    759  CG  ASP A  55     -59.911-240.411 407.056  1.00 20.00           C  
ATOM    760  OD1 ASP A  55     -59.105-239.529 406.690  1.00 20.00           O  
ATOM    761  OD2 ASP A  55     -59.913-241.572 406.595  1.00 20.00           O  
ATOM    762  C   ASP A  55     -59.978-237.843 408.761  1.00 20.00           C  
ATOM    763  O   ASP A  55     -58.827-237.706 408.352  1.00 20.00           O  
ATOM    764  H   ASP A  55     -62.247-239.429 410.047  1.00 20.00           H  
ATOM    765  HA  ASP A  55     -59.703-239.714 409.589  1.00 20.00           H  
ATOM    766  HB2 ASP A  55     -61.426-240.828 408.384  1.00 20.00           H  
ATOM    767  HB3 ASP A  55     -61.660-239.512 407.576  1.00 20.00           H  
ATOM    768  N   ILE A  56     -60.850-236.832 408.816  1.00 20.00           N  
ATOM    769  CA  ILE A  56     -60.508-235.498 408.334  1.00 20.00           C  
ATOM    770  CB  ILE A  56     -61.742-234.571 408.366  1.00 20.00           C  
ATOM    771  CG1 ILE A  56     -62.702-234.892 407.211  1.00 20.00           C  
ATOM    772  CD1 ILE A  56     -64.079-234.323 407.389  1.00 20.00           C  
ATOM    773  CG2 ILE A  56     -61.322-233.106 408.349  1.00 20.00           C  
ATOM    774  C   ILE A  56     -59.345-234.912 409.127  1.00 20.00           C  
ATOM    775  O   ILE A  56     -58.376-234.436 408.540  1.00 20.00           O  
ATOM    776  H   ILE A  56     -61.648-236.897 409.129  1.00 20.00           H  
ATOM    777  HA  ILE A  56     -60.260-235.537 407.387  1.00 20.00           H  
ATOM    778  HB  ILE A  56     -62.247-234.745 409.176  1.00 20.00           H  
ATOM    779 HG12 ILE A  56     -62.316-234.572 406.381  1.00 20.00           H  
ATOM    780 HG13 ILE A  56     -62.784-235.855 407.127  1.00 20.00           H  
ATOM    781 HG21 ILE A  56     -62.106-232.555 408.399  1.00 20.00           H  
ATOM    782 HG22 ILE A  56     -60.755-232.934 409.104  1.00 20.00           H  
ATOM    783 HG23 ILE A  56     -60.846-232.927 407.534  1.00 20.00           H  
ATOM    784 HD11 ILE A  56     -64.618-234.569 406.634  1.00 20.00           H  
ATOM    785 HD12 ILE A  56     -64.463-234.679 408.194  1.00 20.00           H  
ATOM    786 HD13 ILE A  56     -64.016-233.367 407.451  1.00 20.00           H  
ATOM    787  N   GLY A  57     -59.436-234.947 410.460  1.00 20.00           N  
ATOM    788  CA  GLY A  57     -58.353-234.484 411.317  1.00 20.00           C  
ATOM    789  C   GLY A  57     -57.026-235.142 411.005  1.00 20.00           C  
ATOM    790  O   GLY A  57     -56.013-234.462 410.837  1.00 20.00           O  
ATOM    791  H   GLY A  57     -60.069-235.341 410.888  1.00 20.00           H  
ATOM    792  HA2 GLY A  57     -58.255-233.523 411.238  1.00 20.00           H  
ATOM    793  HA3 GLY A  57     -58.575-234.646 412.248  1.00 20.00           H  
ATOM    794  N   TRP A  58     -57.033-236.466 410.926  1.00 20.00           N  
ATOM    795  CA  TRP A  58     -55.841-237.217 410.548  1.00 20.00           C  
ATOM    796  CB  TRP A  58     -56.116-238.727 410.597  1.00 20.00           C  
ATOM    797  CG  TRP A  58     -56.175-239.283 411.987  1.00 20.00           C  
ATOM    798  CD1 TRP A  58     -57.184-240.018 412.534  1.00 20.00           C  
ATOM    799  NE1 TRP A  58     -56.874-240.347 413.834  1.00 20.00           N  
ATOM    800  CE2 TRP A  58     -55.647-239.824 414.147  1.00 20.00           C  
ATOM    801  CD2 TRP A  58     -55.177-239.146 413.005  1.00 20.00           C  
ATOM    802  CE3 TRP A  58     -53.929-238.516 413.064  1.00 20.00           C  
ATOM    803  CZ3 TRP A  58     -53.206-238.581 414.237  1.00 20.00           C  
ATOM    804  CH2 TRP A  58     -53.698-239.260 415.353  1.00 20.00           C  
ATOM    805  CZ2 TRP A  58     -54.915-239.888 415.332  1.00 20.00           C  
ATOM    806  C   TRP A  58     -55.355-236.811 409.161  1.00 20.00           C  
ATOM    807  O   TRP A  58     -54.155-236.835 408.896  1.00 20.00           O  
ATOM    808  H   TRP A  58     -57.719-236.957 411.088  1.00 20.00           H  
ATOM    809  HA  TRP A  58     -55.124-237.057 411.197  1.00 20.00           H  
ATOM    810  HB2 TRP A  58     -56.945-238.912 410.130  1.00 20.00           H  
ATOM    811  HB3 TRP A  58     -55.412-239.192 410.118  1.00 20.00           H  
ATOM    812  HD1 TRP A  58     -57.966-240.260 412.093  1.00 20.00           H  
ATOM    813  HE1 TRP A  58     -57.371-240.807 414.364  1.00 20.00           H  
ATOM    814  HE3 TRP A  58     -53.593-238.061 412.325  1.00 20.00           H  
ATOM    815  HZ2 TRP A  58     -55.238-240.341 416.077  1.00 20.00           H  
ATOM    816  HZ3 TRP A  58     -52.375-238.165 414.285  1.00 20.00           H  
ATOM    817  HH2 TRP A  58     -53.187-239.287 416.130  1.00 20.00           H  
ATOM    818  N   ALA A  59     -56.282-236.437 408.275  1.00 20.00           N  
ATOM    819  CA  ALA A  59     -55.923-235.979 406.937  1.00 20.00           C  
ATOM    820  CB  ALA A  59     -57.178-235.746 406.111  1.00 20.00           C  
ATOM    821  C   ALA A  59     -55.092-234.702 407.000  1.00 20.00           C  
ATOM    822  O   ALA A  59     -54.159-234.535 406.218  1.00 20.00           O  
ATOM    823  H   ALA A  59     -57.128-236.440 408.428  1.00 20.00           H  
ATOM    824  HA  ALA A  59     -55.409-236.672 406.472  1.00 20.00           H  
ATOM    825  HB1 ALA A  59     -56.924-235.443 405.235  1.00 20.00           H  
ATOM    826  HB2 ALA A  59     -57.665-236.570 406.041  1.00 20.00           H  
ATOM    827  HB3 ALA A  59     -57.718-235.081 406.544  1.00 20.00           H  
ATOM    828  N   ILE A  60     -55.427-233.801 407.928  1.00 20.00           N  
ATOM    829  CA  ILE A  60     -54.636-232.595 408.146  1.00 20.00           C  
ATOM    830  CB  ILE A  60     -55.427-231.564 408.979  1.00 20.00           C  
ATOM    831  CG1 ILE A  60     -56.691-231.108 408.235  1.00 20.00           C  
ATOM    832  CD1 ILE A  60     -57.584-230.215 409.044  1.00 20.00           C  
ATOM    833  CG2 ILE A  60     -54.546-230.378 409.356  1.00 20.00           C  
ATOM    834  C   ILE A  60     -53.296-232.930 408.793  1.00 20.00           C  
ATOM    835  O   ILE A  60     -52.275-232.349 408.431  1.00 20.00           O  
ATOM    836  H   ILE A  60     -56.111-233.869 408.445  1.00 20.00           H  
ATOM    837  HA  ILE A  60     -54.474-232.142 407.293  1.00 20.00           H  
ATOM    838  HB  ILE A  60     -55.746-231.990 409.790  1.00 20.00           H  
ATOM    839 HG12 ILE A  60     -56.431-230.662 407.414  1.00 20.00           H  
ATOM    840 HG13 ILE A  60     -57.204-231.890 407.977  1.00 20.00           H  
ATOM    841 HG21 ILE A  60     -55.060-229.762 409.882  1.00 20.00           H  
ATOM    842 HG22 ILE A  60     -53.796-230.695 409.865  1.00 20.00           H  
ATOM    843 HG23 ILE A  60     -54.240-229.949 408.553  1.00 20.00           H  
ATOM    844 HD11 ILE A  60     -58.337-229.957 408.508  1.00 20.00           H  
ATOM    845 HD12 ILE A  60     -57.885-230.694 409.820  1.00 20.00           H  
ATOM    846 HD13 ILE A  60     -57.089-229.437 409.311  1.00 20.00           H  
ATOM    847  N   ILE A  61     -53.295-233.865 409.748  1.00 20.00           N  
ATOM    848  CA  ILE A  61     -52.093-234.176 410.515  1.00 20.00           C  
ATOM    849  CB  ILE A  61     -52.449-234.964 411.794  1.00 20.00           C  
ATOM    850  CG1 ILE A  61     -53.409-234.163 412.685  1.00 20.00           C  
ATOM    851  CD1 ILE A  61     -53.903-234.921 413.882  1.00 20.00           C  
ATOM    852  CG2 ILE A  61     -51.189-235.364 412.553  1.00 20.00           C  
ATOM    853  C   ILE A  61     -51.077-234.924 409.658  1.00 20.00           C  
ATOM    854  O   ILE A  61     -49.923-234.510 409.569  1.00 20.00           O  
ATOM    855  H   ILE A  61     -53.982-234.332 409.968  1.00 20.00           H  
ATOM    856  HA  ILE A  61     -51.684-233.350 410.847  1.00 20.00           H  
ATOM    857  HB  ILE A  61     -52.936-235.765 411.546  1.00 20.00           H  
ATOM    858 HG12 ILE A  61     -52.970-233.346 412.968  1.00 20.00           H  
ATOM    859 HG13 ILE A  61     -54.180-233.897 412.160  1.00 20.00           H  
ATOM    860 HG21 ILE A  61     -51.440-235.869 413.330  1.00 20.00           H  
ATOM    861 HG22 ILE A  61     -50.637-235.901 411.980  1.00 20.00           H  
ATOM    862 HG23 ILE A  61     -50.717-234.571 412.815  1.00 20.00           H  
ATOM    863 HD11 ILE A  61     -54.452-234.341 414.414  1.00 20.00           H  
ATOM    864 HD12 ILE A  61     -54.419-235.674 413.584  1.00 20.00           H  
ATOM    865 HD13 ILE A  61     -53.149-235.221 414.394  1.00 20.00           H  
ATOM    866  N   THR A  62     -51.500-236.023 409.029  1.00 20.00           N  
ATOM    867  CA  THR A  62     -50.630-236.776 408.131  1.00 20.00           C  
ATOM    868  CB  THR A  62     -51.443-237.804 407.344  1.00 20.00           C  
ATOM    869  OG1 THR A  62     -52.280-238.526 408.247  1.00 20.00           O  
ATOM    870  CG2 THR A  62     -50.561-238.769 406.569  1.00 20.00           C  
ATOM    871  C   THR A  62     -49.860-235.841 407.206  1.00 20.00           C  
ATOM    872  O   THR A  62     -48.655-236.006 407.026  1.00 20.00           O  
ATOM    873  H   THR A  62     -52.291-236.353 409.107  1.00 20.00           H  
ATOM    874  HA  THR A  62     -49.992-237.308 408.651  1.00 20.00           H  
ATOM    875  HB  THR A  62     -52.023-237.339 406.722  1.00 20.00           H  
ATOM    876  HG1 THR A  62     -53.017-238.170 408.292  1.00 20.00           H  
ATOM    877 HG21 THR A  62     -51.104-239.385 406.074  1.00 20.00           H  
ATOM    878 HG22 THR A  62     -50.004-238.284 405.955  1.00 20.00           H  
ATOM    879 HG23 THR A  62     -50.002-239.261 407.175  1.00 20.00           H  
ATOM    880  N   ASN A  63     -50.549-234.859 406.618  1.00 20.00           N  
ATOM    881  CA  ASN A  63     -49.961-234.028 405.573  1.00 20.00           C  
ATOM    882  CB  ASN A  63     -50.977-233.757 404.466  1.00 20.00           C  
ATOM    883  CG  ASN A  63     -51.388-234.995 403.714  1.00 20.00           C  
ATOM    884  OD1 ASN A  63     -50.557-235.709 403.145  1.00 20.00           O  
ATOM    885  ND2 ASN A  63     -52.666-235.333 403.784  1.00 20.00           N  
ATOM    886  C   ASN A  63     -49.437-232.716 406.147  1.00 20.00           C  
ATOM    887  O   ASN A  63     -49.449-231.695 405.463  1.00 20.00           O  
ATOM    888  H   ASN A  63     -51.363-234.656 406.809  1.00 20.00           H  
ATOM    889  HA  ASN A  63     -49.221-234.505 405.142  1.00 20.00           H  
ATOM    890  HB2 ASN A  63     -51.757-233.328 404.852  1.00 20.00           H  
ATOM    891  HB3 ASN A  63     -50.592-233.134 403.829  1.00 20.00           H  
ATOM    892 HD21 ASN A  63     -52.949-236.034 403.374  1.00 20.00           H  
ATOM    893 HD22 ASN A  63     -53.214-234.852 404.239  1.00 20.00           H  
ATOM    894  N   LEU A  64     -48.979-232.739 407.402  1.00 20.00           N  
ATOM    895  CA  LEU A  64     -48.294-231.592 407.989  1.00 20.00           C  
ATOM    896  CB  LEU A  64     -47.754-231.946 409.379  1.00 20.00           C  
ATOM    897  CG  LEU A  64     -48.450-231.255 410.542  1.00 20.00           C  
ATOM    898  CD1 LEU A  64     -48.518-229.759 410.322  1.00 20.00           C  
ATOM    899  CD2 LEU A  64     -49.837-231.822 410.758  1.00 20.00           C  
ATOM    900  C   LEU A  64     -47.159-231.115 407.089  1.00 20.00           C  
ATOM    901  O   LEU A  64     -46.975-229.912 406.914  1.00 20.00           O  
ATOM    902  H   LEU A  64     -49.054-233.411 407.933  1.00 20.00           H  
ATOM    903  HA  LEU A  64     -48.927-230.856 408.122  1.00 20.00           H  
ATOM    904  HB2 LEU A  64     -47.789-232.908 409.496  1.00 20.00           H  
ATOM    905  HB3 LEU A  64     -46.811-231.722 409.419  1.00 20.00           H  
ATOM    906  HG  LEU A  64     -47.936-231.403 411.351  1.00 20.00           H  
ATOM    907 HD11 LEU A  64     -48.955-229.352 411.074  1.00 20.00           H  
ATOM    908 HD12 LEU A  64     -47.626-229.414 410.238  1.00 20.00           H  
ATOM    909 HD13 LEU A  64     -49.015-229.583 409.519  1.00 20.00           H  
ATOM    910 HD21 LEU A  64     -50.239-231.386 411.513  1.00 20.00           H  
ATOM    911 HD22 LEU A  64     -50.366-231.665 409.972  1.00 20.00           H  
ATOM    912 HD23 LEU A  64     -49.767-232.765 410.924  1.00 20.00           H  
ATOM    913  N   HIS A  65     -46.397-232.052 406.518  1.00 20.00           N  
ATOM    914  CA  HIS A  65     -45.183-231.710 405.784  1.00 20.00           C  
ATOM    915  CB  HIS A  65     -44.499-232.978 405.252  1.00 20.00           C  
ATOM    916  CG  HIS A  65     -45.454-233.994 404.722  1.00 20.00           C  
ATOM    917  ND1 HIS A  65     -45.611-235.237 405.300  1.00 20.00           N  
ATOM    918  CE1 HIS A  65     -46.519-235.920 404.622  1.00 20.00           C  
ATOM    919  NE2 HIS A  65     -46.953-235.169 403.631  1.00 20.00           N  
ATOM    920  CD2 HIS A  65     -46.305-233.959 403.669  1.00 20.00           C  
ATOM    921  C   HIS A  65     -45.488-230.750 404.640  1.00 20.00           C  
ATOM    922  O   HIS A  65     -44.872-229.691 404.543  1.00 20.00           O  
ATOM    923  H   HIS A  65     -46.565-232.895 406.543  1.00 20.00           H  
ATOM    924  HA  HIS A  65     -44.533-231.292 406.387  1.00 20.00           H  
ATOM    925  HB2 HIS A  65     -43.864-232.728 404.563  1.00 20.00           H  
ATOM    926  HB3 HIS A  65     -43.993-233.388 405.970  1.00 20.00           H  
ATOM    927  HD2 HIS A  65     -46.428-233.249 403.081  1.00 20.00           H  
ATOM    928  HE1 HIS A  65     -46.801-236.785 404.814  1.00 20.00           H  
ATOM    929  N   ILE A  66     -46.436-231.115 403.772  1.00 20.00           N  
ATOM    930  CA  ILE A  66     -46.756-230.307 402.600  1.00 20.00           C  
ATOM    931  CB  ILE A  66     -47.598-231.116 401.590  1.00 20.00           C  
ATOM    932  CG1 ILE A  66     -47.556-230.470 400.197  1.00 20.00           C  
ATOM    933  CD1 ILE A  66     -48.213-231.289 399.127  1.00 20.00           C  
ATOM    934  CG2 ILE A  66     -49.030-231.279 402.084  1.00 20.00           C  
ATOM    935  C   ILE A  66     -47.453-229.012 403.003  1.00 20.00           C  
ATOM    936  O   ILE A  66     -47.246-227.978 402.372  1.00 20.00           O  
ATOM    937  H   ILE A  66     -46.908-231.830 403.843  1.00 20.00           H  
ATOM    938  HA  ILE A  66     -45.936-230.089 402.110  1.00 20.00           H  
ATOM    939  HB  ILE A  66     -47.200-231.993 401.478  1.00 20.00           H  
ATOM    940 HG12 ILE A  66     -47.968-229.593 400.243  1.00 20.00           H  
ATOM    941 HG13 ILE A  66     -46.630-230.330 399.942  1.00 20.00           H  
ATOM    942 HG21 ILE A  66     -49.529-231.782 401.436  1.00 20.00           H  
ATOM    943 HG22 ILE A  66     -49.020-231.748 402.922  1.00 20.00           H  
ATOM    944 HG23 ILE A  66     -49.423-230.411 402.198  1.00 20.00           H  
ATOM    945 HD11 ILE A  66     -48.149-230.821 398.291  1.00 20.00           H  
ATOM    946 HD12 ILE A  66     -47.764-232.135 399.061  1.00 20.00           H  
ATOM    947 HD13 ILE A  66     -49.135-231.424 399.358  1.00 20.00           H  
ATOM    948  N   LEU A  67     -48.278-229.064 404.053  1.00 20.00           N  
ATOM    949  CA  LEU A  67     -48.861-227.857 404.630  1.00 20.00           C  
ATOM    950  CB  LEU A  67     -49.751-228.213 405.827  1.00 20.00           C  
ATOM    951  CG  LEU A  67     -51.107-228.805 405.475  1.00 20.00           C  
ATOM    952  CD1 LEU A  67     -51.912-229.098 406.723  1.00 20.00           C  
ATOM    953  CD2 LEU A  67     -51.877-227.886 404.550  1.00 20.00           C  
ATOM    954  C   LEU A  67     -47.775-226.875 405.056  1.00 20.00           C  
ATOM    955  O   LEU A  67     -47.870-225.686 404.762  1.00 20.00           O  
ATOM    956  H   LEU A  67     -48.514-229.790 404.448  1.00 20.00           H  
ATOM    957  HA  LEU A  67     -49.446-227.422 403.976  1.00 20.00           H  
ATOM    958  HB2 LEU A  67     -49.267-228.817 406.411  1.00 20.00           H  
ATOM    959  HB3 LEU A  67     -49.901-227.415 406.357  1.00 20.00           H  
ATOM    960  HG  LEU A  67     -50.974-229.649 405.015  1.00 20.00           H  
ATOM    961 HD11 LEU A  67     -52.760-229.469 406.469  1.00 20.00           H  
ATOM    962 HD12 LEU A  67     -51.431-229.727 407.265  1.00 20.00           H  
ATOM    963 HD13 LEU A  67     -52.044-228.280 407.208  1.00 20.00           H  
ATOM    964 HD21 LEU A  67     -52.733-228.278 404.362  1.00 20.00           H  
ATOM    965 HD22 LEU A  67     -51.996-227.037 404.982  1.00 20.00           H  
ATOM    966 HD23 LEU A  67     -51.380-227.774 403.737  1.00 20.00           H  
ATOM    967  N   PHE A  68     -46.742-227.368 405.746  1.00 20.00           N  
ATOM    968  CA  PHE A  68     -45.607-226.534 406.127  1.00 20.00           C  
ATOM    969  CB  PHE A  68     -44.609-227.336 406.974  1.00 20.00           C  
ATOM    970  CG  PHE A  68     -44.852-227.240 408.460  1.00 20.00           C  
ATOM    971  CD1 PHE A  68     -44.868-226.013 409.097  1.00 20.00           C  
ATOM    972  CE1 PHE A  68     -45.093-225.930 410.465  1.00 20.00           C  
ATOM    973  CZ  PHE A  68     -45.301-227.066 411.199  1.00 20.00           C  
ATOM    974  CE2 PHE A  68     -45.287-228.290 410.585  1.00 20.00           C  
ATOM    975  CD2 PHE A  68     -45.063-228.378 409.218  1.00 20.00           C  
ATOM    976  C   PHE A  68     -44.917-225.955 404.897  1.00 20.00           C  
ATOM    977  O   PHE A  68     -44.693-224.749 404.826  1.00 20.00           O  
ATOM    978  H   PHE A  68     -46.678-228.186 406.005  1.00 20.00           H  
ATOM    979  HA  PHE A  68     -45.909-225.798 406.700  1.00 20.00           H  
ATOM    980  HB2 PHE A  68     -44.630-228.264 406.693  1.00 20.00           H  
ATOM    981  HB3 PHE A  68     -43.712-227.012 406.796  1.00 20.00           H  
ATOM    982  HD1 PHE A  68     -44.728-225.237 408.604  1.00 20.00           H  
ATOM    983  HD2 PHE A  68     -45.056-229.212 408.806  1.00 20.00           H  
ATOM    984  HE1 PHE A  68     -45.102-225.098 410.882  1.00 20.00           H  
ATOM    985  HE2 PHE A  68     -45.428-229.062 411.083  1.00 20.00           H  
ATOM    986  HZ  PHE A  68     -45.451-227.007 412.115  1.00 20.00           H  
ATOM    987  N   ALA A  69     -44.578-226.810 403.928  1.00 20.00           N  
ATOM    988  CA  ALA A  69     -43.895-226.365 402.718  1.00 20.00           C  
ATOM    989  CB  ALA A  69     -43.825-227.501 401.710  1.00 20.00           C  
ATOM    990  C   ALA A  69     -44.601-225.162 402.102  1.00 20.00           C  
ATOM    991  O   ALA A  69     -43.976-224.126 401.885  1.00 20.00           O  
ATOM    992  H   ALA A  69     -44.735-227.655 403.950  1.00 20.00           H  
ATOM    993  HA  ALA A  69     -42.969-226.120 402.926  1.00 20.00           H  
ATOM    994  HB1 ALA A  69     -43.364-227.195 400.926  1.00 20.00           H  
ATOM    995  HB2 ALA A  69     -43.348-228.237 402.101  1.00 20.00           H  
ATOM    996  HB3 ALA A  69     -44.717-227.772 401.482  1.00 20.00           H  
ATOM    997  N   VAL A  70     -45.900-225.293 401.822  1.00 20.00           N  
ATOM    998  CA  VAL A  70     -46.653-224.233 401.161  1.00 20.00           C  
ATOM    999  CB  VAL A  70     -48.021-224.739 400.659  1.00 20.00           C  
ATOM   1000  CG1 VAL A  70     -48.920-223.574 400.263  1.00 20.00           C  
ATOM   1001  CG2 VAL A  70     -47.849-225.711 399.498  1.00 20.00           C  
ATOM   1002  C   VAL A  70     -46.809-223.022 402.076  1.00 20.00           C  
ATOM   1003  O   VAL A  70     -46.690-221.887 401.621  1.00 20.00           O  
ATOM   1004  H   VAL A  70     -46.367-225.992 402.006  1.00 20.00           H  
ATOM   1005  HA  VAL A  70     -46.193-223.956 400.341  1.00 20.00           H  
ATOM   1006  HB  VAL A  70     -48.473-225.214 401.388  1.00 20.00           H  
ATOM   1007 HG11 VAL A  70     -49.765-223.918 399.965  1.00 20.00           H  
ATOM   1008 HG12 VAL A  70     -49.052-223.007 401.027  1.00 20.00           H  
ATOM   1009 HG13 VAL A  70     -48.499-223.079 399.557  1.00 20.00           H  
ATOM   1010 HG21 VAL A  70     -48.714-226.010 399.210  1.00 20.00           H  
ATOM   1011 HG22 VAL A  70     -47.404-225.261 398.777  1.00 20.00           H  
ATOM   1012 HG23 VAL A  70     -47.324-226.459 399.792  1.00 20.00           H  
ATOM   1013  N   ALA A  71     -47.074-223.260 403.363  1.00 20.00           N  
ATOM   1014  CA  ALA A  71     -47.240-222.175 404.325  1.00 20.00           C  
ATOM   1015  CB  ALA A  71     -47.577-222.738 405.695  1.00 20.00           C  
ATOM   1016  C   ALA A  71     -45.980-221.318 404.405  1.00 20.00           C  
ATOM   1017  O   ALA A  71     -46.043-220.109 404.193  1.00 20.00           O  
ATOM   1018  H   ALA A  71     -47.162-224.045 403.703  1.00 20.00           H  
ATOM   1019  HA  ALA A  71     -47.995-221.608 404.063  1.00 20.00           H  
ATOM   1020  HB1 ALA A  71     -47.688-222.012 406.313  1.00 20.00           H  
ATOM   1021  HB2 ALA A  71     -48.392-223.242 405.635  1.00 20.00           H  
ATOM   1022  HB3 ALA A  71     -46.860-223.308 405.984  1.00 20.00           H  
ATOM   1023  N   ILE A  72     -44.838-221.940 404.710  1.00 20.00           N  
ATOM   1024  CA  ILE A  72     -43.568-221.224 404.767  1.00 20.00           C  
ATOM   1025  CB  ILE A  72     -42.438-222.151 405.267  1.00 20.00           C  
ATOM   1026  CG1 ILE A  72     -42.726-222.650 406.691  1.00 20.00           C  
ATOM   1027  CD1 ILE A  72     -41.764-223.694 407.175  1.00 20.00           C  
ATOM   1028  CG2 ILE A  72     -41.086-221.453 405.185  1.00 20.00           C  
ATOM   1029  C   ILE A  72     -43.228-220.605 403.415  1.00 20.00           C  
ATOM   1030  O   ILE A  72     -42.797-219.456 403.354  1.00 20.00           O  
ATOM   1031  H   ILE A  72     -44.775-222.779 404.889  1.00 20.00           H  
ATOM   1032  HA  ILE A  72     -43.612-220.514 405.441  1.00 20.00           H  
ATOM   1033  HB  ILE A  72     -42.416-222.948 404.715  1.00 20.00           H  
ATOM   1034 HG12 ILE A  72     -42.727-221.893 407.297  1.00 20.00           H  
ATOM   1035 HG13 ILE A  72     -43.618-223.029 406.719  1.00 20.00           H  
ATOM   1036 HG21 ILE A  72     -40.401-222.066 405.462  1.00 20.00           H  
ATOM   1037 HG22 ILE A  72     -40.930-221.179 404.279  1.00 20.00           H  
ATOM   1038 HG23 ILE A  72     -41.094-220.687 405.763  1.00 20.00           H  
ATOM   1039 HD11 ILE A  72     -42.000-223.946 408.071  1.00 20.00           H  
ATOM   1040 HD12 ILE A  72     -41.816-224.459 406.598  1.00 20.00           H  
ATOM   1041 HD13 ILE A  72     -40.875-223.331 407.160  1.00 20.00           H  
ATOM   1042  N   GLY A  73     -43.421-221.362 402.331  1.00 20.00           N  
ATOM   1043  CA  GLY A  73     -43.154-220.866 400.989  1.00 20.00           C  
ATOM   1044  C   GLY A  73     -43.799-219.524 400.712  1.00 20.00           C  
ATOM   1045  O   GLY A  73     -43.155-218.616 400.185  1.00 20.00           O  
ATOM   1046  H   GLY A  73     -43.596-222.204 402.359  1.00 20.00           H  
ATOM   1047  HA2 GLY A  73     -42.198-220.792 400.847  1.00 20.00           H  
ATOM   1048  HA3 GLY A  73     -43.465-221.507 400.330  1.00 20.00           H  
ATOM   1049  N   GLY A  74     -45.070-219.401 401.070  1.00 20.00           N  
ATOM   1050  CA  GLY A  74     -45.790-218.143 400.930  1.00 20.00           C  
ATOM   1051  C   GLY A  74     -45.379-217.107 401.955  1.00 20.00           C  
ATOM   1052  O   GLY A  74     -44.971-216.000 401.599  1.00 20.00           O  
ATOM   1053  H   GLY A  74     -45.573-220.063 401.288  1.00 20.00           H  
ATOM   1054  HA2 GLY A  74     -45.653-217.779 400.041  1.00 20.00           H  
ATOM   1055  HA3 GLY A  74     -46.744-218.297 401.002  1.00 20.00           H  
ATOM   1056  N   SER A  75     -45.487-217.467 403.227  1.00 20.00           N  
ATOM   1057  CA  SER A  75     -45.129-216.561 404.313  1.00 20.00           C  
ATOM   1058  CB  SER A  75     -45.101-217.306 405.643  1.00 20.00           C  
ATOM   1059  OG  SER A  75     -44.946-216.410 406.730  1.00 20.00           O  
ATOM   1060  C   SER A  75     -43.777-215.903 404.053  1.00 20.00           C  
ATOM   1061  O   SER A  75     -43.661-214.683 404.131  1.00 20.00           O  
ATOM   1062  H   SER A  75     -45.767-218.236 403.490  1.00 20.00           H  
ATOM   1063  HA  SER A  75     -45.810-215.863 404.406  1.00 20.00           H  
ATOM   1064  HB2 SER A  75     -45.926-217.807 405.741  1.00 20.00           H  
ATOM   1065  HB3 SER A  75     -44.359-217.931 405.640  1.00 20.00           H  
ATOM   1066  HG  SER A  75     -44.934-216.825 407.437  1.00 20.00           H  
ATOM   1067  N   TRP A  76     -42.757-216.708 403.743  1.00 20.00           N  
ATOM   1068  CA  TRP A  76     -41.381-216.222 403.707  1.00 20.00           C  
ATOM   1069  CB  TRP A  76     -40.393-217.387 403.850  1.00 20.00           C  
ATOM   1070  CG  TRP A  76     -39.028-216.967 404.302  1.00 20.00           C  
ATOM   1071  CD1 TRP A  76     -37.969-216.633 403.512  1.00 20.00           C  
ATOM   1072  NE1 TRP A  76     -36.885-216.302 404.292  1.00 20.00           N  
ATOM   1073  CE2 TRP A  76     -37.234-216.419 405.613  1.00 20.00           C  
ATOM   1074  CD2 TRP A  76     -38.579-216.836 405.656  1.00 20.00           C  
ATOM   1075  CE3 TRP A  76     -39.182-217.031 406.903  1.00 20.00           C  
ATOM   1076  CZ3 TRP A  76     -38.439-216.808 408.043  1.00 20.00           C  
ATOM   1077  CH2 TRP A  76     -37.107-216.394 407.969  1.00 20.00           C  
ATOM   1078  CZ2 TRP A  76     -36.485-216.193 406.767  1.00 20.00           C  
ATOM   1079  C   TRP A  76     -41.108-215.449 402.421  1.00 20.00           C  
ATOM   1080  O   TRP A  76     -40.063-214.815 402.292  1.00 20.00           O  
ATOM   1081  H   TRP A  76     -42.838-217.542 403.549  1.00 20.00           H  
ATOM   1082  HA  TRP A  76     -41.213-215.635 404.473  1.00 20.00           H  
ATOM   1083  HB2 TRP A  76     -40.760-218.039 404.468  1.00 20.00           H  
ATOM   1084  HB3 TRP A  76     -40.301-217.831 402.993  1.00 20.00           H  
ATOM   1085  HD1 TRP A  76     -37.979-216.630 402.582  1.00 20.00           H  
ATOM   1086  HE1 TRP A  76     -36.114-216.061 403.998  1.00 20.00           H  
ATOM   1087  HE3 TRP A  76     -40.069-217.307 406.962  1.00 20.00           H  
ATOM   1088  HZ2 TRP A  76     -35.616-215.863 406.721  1.00 20.00           H  
ATOM   1089  HZ3 TRP A  76     -38.831-216.935 408.877  1.00 20.00           H  
ATOM   1090  HH2 TRP A  76     -36.632-216.252 408.756  1.00 20.00           H  
ATOM   1091  N   ALA A  77     -42.044-215.497 401.469  1.00 20.00           N  
ATOM   1092  CA  ALA A  77     -41.949-214.689 400.257  1.00 20.00           C  
ATOM   1093  CB  ALA A  77     -42.376-215.507 399.049  1.00 20.00           C  
ATOM   1094  C   ALA A  77     -42.805-213.433 400.370  1.00 20.00           C  
ATOM   1095  O   ALA A  77     -43.306-212.936 399.363  1.00 20.00           O  
ATOM   1096  H   ALA A  77     -42.746-215.993 401.504  1.00 20.00           H  
ATOM   1097  HA  ALA A  77     -41.017-214.427 400.102  1.00 20.00           H  
ATOM   1098  HB1 ALA A  77     -42.313-214.959 398.263  1.00 20.00           H  
ATOM   1099  HB2 ALA A  77     -41.795-216.266 398.964  1.00 20.00           H  
ATOM   1100  HB3 ALA A  77     -43.282-215.799 399.174  1.00 20.00           H  
ATOM   1101  N   LYS A  78     -42.975-212.916 401.590  1.00 20.00           N  
ATOM   1102  CA  LYS A  78     -43.877-211.794 401.829  1.00 20.00           C  
ATOM   1103  CB  LYS A  78     -43.386-210.540 401.092  1.00 20.00           C  
ATOM   1104  CG  LYS A  78     -41.942-210.182 401.405  1.00 20.00           C  
ATOM   1105  CD  LYS A  78     -41.593-208.785 400.916  1.00 20.00           C  
ATOM   1106  CE  LYS A  78     -40.220-208.357 401.371  1.00 20.00           C  
ATOM   1107  NZ  LYS A  78     -39.154-208.918 400.502  1.00 20.00           N  
ATOM   1108  C   LYS A  78     -45.301-212.137 401.404  1.00 20.00           C  
ATOM   1109  O   LYS A  78     -45.963-211.328 400.759  1.00 20.00           O  
ATOM   1110  H   LYS A  78     -42.576-213.201 402.297  1.00 20.00           H  
ATOM   1111  HA  LYS A  78     -43.875-211.560 402.781  1.00 20.00           H  
ATOM   1112  HB2 LYS A  78     -43.495-210.672 400.137  1.00 20.00           H  
ATOM   1113  HB3 LYS A  78     -43.943-209.787 401.344  1.00 20.00           H  
ATOM   1114  HG2 LYS A  78     -41.802-210.242 402.363  1.00 20.00           H  
ATOM   1115  HG3 LYS A  78     -41.355-210.811 400.957  1.00 20.00           H  
ATOM   1116  HD2 LYS A  78     -41.642-208.769 399.947  1.00 20.00           H  
ATOM   1117  HD3 LYS A  78     -42.238-208.155 401.274  1.00 20.00           H  
ATOM   1118  HE2 LYS A  78     -40.175-207.388 401.368  1.00 20.00           H  
ATOM   1119  HE3 LYS A  78     -40.072-208.679 402.273  1.00 20.00           H  
ATOM   1120  HZ1 LYS A  78     -38.295-208.601 400.790  1.00 20.00           H  
ATOM   1121  HZ2 LYS A  78     -39.162-209.876 400.549  1.00 20.00           H  
ATOM   1122  HZ3 LYS A  78     -39.296-208.648 399.591  1.00 20.00           H  
ATOM   1123  N   ASP A  79     -45.774-213.334 401.765  1.00 20.00           N  
ATOM   1124  CA  ASP A  79     -47.184-213.677 401.617  1.00 20.00           C  
ATOM   1125  CB  ASP A  79     -48.054-212.783 402.512  1.00 20.00           C  
ATOM   1126  CG  ASP A  79     -47.912-213.090 403.987  1.00 20.00           C  
ATOM   1127  OD1 ASP A  79     -46.814-213.518 404.400  1.00 20.00           O  
ATOM   1128  OD2 ASP A  79     -48.877-212.840 404.739  1.00 20.00           O  
ATOM   1129  C   ASP A  79     -47.625-213.561 400.162  1.00 20.00           C  
ATOM   1130  O   ASP A  79     -48.684-213.004 399.881  1.00 20.00           O  
ATOM   1131  H   ASP A  79     -45.293-213.964 402.098  1.00 20.00           H  
ATOM   1132  HA  ASP A  79     -47.340-214.593 401.926  1.00 20.00           H  
ATOM   1133  HB2 ASP A  79     -47.830-211.854 402.344  1.00 20.00           H  
ATOM   1134  HB3 ASP A  79     -48.985-212.903 402.269  1.00 20.00           H  
ATOM   1135  N   ARG A  80     -46.818-214.086 399.236  1.00 20.00           N  
ATOM   1136  CA  ARG A  80     -47.168-214.076 397.819  1.00 20.00           C  
ATOM   1137  CB  ARG A  80     -46.096-213.340 397.003  1.00 20.00           C  
ATOM   1138  CG  ARG A  80     -46.288-211.831 396.977  1.00 20.00           C  
ATOM   1139  CD  ARG A  80     -45.107-211.130 396.338  1.00 20.00           C  
ATOM   1140  NE  ARG A  80     -43.849-211.481 396.992  1.00 20.00           N  
ATOM   1141  CZ  ARG A  80     -42.659-211.104 396.545  1.00 20.00           C  
ATOM   1142  NH1 ARG A  80     -42.560-210.361 395.451  1.00 20.00           N  
ATOM   1143  NH2 ARG A  80     -41.558-211.468 397.186  1.00 20.00           N  
ATOM   1144  C   ARG A  80     -47.355-215.495 397.293  1.00 20.00           C  
ATOM   1145  O   ARG A  80     -46.612-216.397 397.673  1.00 20.00           O  
ATOM   1146  H   ARG A  80     -46.060-214.454 399.406  1.00 20.00           H  
ATOM   1147  HA  ARG A  80     -47.989-213.578 397.684  1.00 20.00           H  
ATOM   1148  HB2 ARG A  80     -45.213-213.559 397.365  1.00 20.00           H  
ATOM   1149  HB3 ARG A  80     -46.120-213.661 396.088  1.00 20.00           H  
ATOM   1150  HG2 ARG A  80     -47.100-211.624 396.489  1.00 20.00           H  
ATOM   1151  HG3 ARG A  80     -46.372-211.507 397.887  1.00 20.00           H  
ATOM   1152  HD2 ARG A  80     -45.069-211.367 395.398  1.00 20.00           H  
ATOM   1153  HD3 ARG A  80     -45.228-210.171 396.417  1.00 20.00           H  
ATOM   1154  HE  ARG A  80     -43.889-211.853 397.766  1.00 20.00           H  
ATOM   1155 HH11 ARG A  80     -43.270-210.119 395.030  1.00 20.00           H  
ATOM   1156 HH12 ARG A  80     -41.787-210.122 395.162  1.00 20.00           H  
ATOM   1157 HH21 ARG A  80     -41.613-211.947 397.898  1.00 20.00           H  
ATOM   1158 HH22 ARG A  80     -40.788-211.224 396.891  1.00 20.00           H  
ATOM   1159  N   ALA A  81     -48.345-215.696 396.418  1.00 20.00           N  
ATOM   1160  CA  ALA A  81     -48.681-217.031 395.935  1.00 20.00           C  
ATOM   1161  CB  ALA A  81     -49.847-216.956 394.963  1.00 20.00           C  
ATOM   1162  C   ALA A  81     -47.480-217.688 395.263  1.00 20.00           C  
ATOM   1163  O   ALA A  81     -47.297-218.898 395.373  1.00 20.00           O  
ATOM   1164  H   ALA A  81     -48.836-215.071 396.090  1.00 20.00           H  
ATOM   1165  HA  ALA A  81     -48.976-217.593 396.681  1.00 20.00           H  
ATOM   1166  HB1 ALA A  81     -50.042-217.839 394.639  1.00 20.00           H  
ATOM   1167  HB2 ALA A  81     -50.613-216.601 395.420  1.00 20.00           H  
ATOM   1168  HB3 ALA A  81     -49.608-216.384 394.230  1.00 20.00           H  
ATOM   1169  N   GLY A  82     -46.660-216.895 394.567  1.00 20.00           N  
ATOM   1170  CA  GLY A  82     -45.521-217.423 393.830  1.00 20.00           C  
ATOM   1171  C   GLY A  82     -44.573-218.224 394.696  1.00 20.00           C  
ATOM   1172  O   GLY A  82     -44.044-219.250 394.264  1.00 20.00           O  
ATOM   1173  H   GLY A  82     -46.813-216.062 394.414  1.00 20.00           H  
ATOM   1174  HA2 GLY A  82     -45.829-217.981 393.098  1.00 20.00           H  
ATOM   1175  HA3 GLY A  82     -45.031-216.697 393.412  1.00 20.00           H  
ATOM   1176  N   GLY A  83     -44.358-217.756 395.918  1.00 20.00           N  
ATOM   1177  CA  GLY A  83     -43.570-218.491 396.896  1.00 20.00           C  
ATOM   1178  C   GLY A  83     -44.182-219.825 397.271  1.00 20.00           C  
ATOM   1179  O   GLY A  83     -43.473-220.822 397.412  1.00 20.00           O  
ATOM   1180  H   GLY A  83     -44.756-217.067 396.244  1.00 20.00           H  
ATOM   1181  HA2 GLY A  83     -42.674-218.640 396.557  1.00 20.00           H  
ATOM   1182  HA3 GLY A  83     -43.458-217.959 397.699  1.00 20.00           H  
ATOM   1183  N   ALA A  84     -45.498-219.841 397.430  1.00 20.00           N  
ATOM   1184  CA  ALA A  84     -46.221-221.075 397.717  1.00 20.00           C  
ATOM   1185  CB  ALA A  84     -47.695-220.778 397.941  1.00 20.00           C  
ATOM   1186  C   ALA A  84     -46.055-222.082 396.584  1.00 20.00           C  
ATOM   1187  O   ALA A  84     -45.753-223.247 396.834  1.00 20.00           O  
ATOM   1188  H   ALA A  84     -46.002-219.145 397.376  1.00 20.00           H  
ATOM   1189  HA  ALA A  84     -45.887-221.473 398.549  1.00 20.00           H  
ATOM   1190  HB1 ALA A  84     -48.157-221.601 398.115  1.00 20.00           H  
ATOM   1191  HB2 ALA A  84     -47.784-220.189 398.694  1.00 20.00           H  
ATOM   1192  HB3 ALA A  84     -48.052-220.361 397.154  1.00 20.00           H  
ATOM   1193  N   PHE A  85     -46.252-221.638 395.339  1.00 20.00           N  
ATOM   1194  CA  PHE A  85     -46.098-222.512 394.181  1.00 20.00           C  
ATOM   1195  CB  PHE A  85     -46.458-221.764 392.889  1.00 20.00           C  
ATOM   1196  CG  PHE A  85     -46.585-222.658 391.680  1.00 20.00           C  
ATOM   1197  CD1 PHE A  85     -47.678-223.490 391.526  1.00 20.00           C  
ATOM   1198  CE1 PHE A  85     -47.791-224.311 390.412  1.00 20.00           C  
ATOM   1199  CZ  PHE A  85     -46.816-224.305 389.452  1.00 20.00           C  
ATOM   1200  CE2 PHE A  85     -45.726-223.488 389.588  1.00 20.00           C  
ATOM   1201  CD2 PHE A  85     -45.609-222.665 390.700  1.00 20.00           C  
ATOM   1202  C   PHE A  85     -44.679-223.064 394.097  1.00 20.00           C  
ATOM   1203  O   PHE A  85     -44.494-224.276 394.012  1.00 20.00           O  
ATOM   1204  H   PHE A  85     -46.476-220.832 395.142  1.00 20.00           H  
ATOM   1205  HA  PHE A  85     -46.729-223.259 394.239  1.00 20.00           H  
ATOM   1206  HB2 PHE A  85     -47.284-221.274 393.028  1.00 20.00           H  
ATOM   1207  HB3 PHE A  85     -45.771-221.105 392.704  1.00 20.00           H  
ATOM   1208  HD1 PHE A  85     -48.344-223.499 392.176  1.00 20.00           H  
ATOM   1209  HD2 PHE A  85     -44.866-222.112 390.787  1.00 20.00           H  
ATOM   1210  HE1 PHE A  85     -48.531-224.866 390.320  1.00 20.00           H  
ATOM   1211  HE2 PHE A  85     -45.063-223.484 388.935  1.00 20.00           H  
ATOM   1212  HZ  PHE A  85     -46.894-224.856 388.706  1.00 20.00           H  
ATOM   1213  N   ALA A  86     -43.677-222.181 394.123  1.00 20.00           N  
ATOM   1214  CA  ALA A  86     -42.282-222.605 394.140  1.00 20.00           C  
ATOM   1215  CB  ALA A  86     -41.374-221.407 394.369  1.00 20.00           C  
ATOM   1216  C   ALA A  86     -42.043-223.656 395.220  1.00 20.00           C  
ATOM   1217  O   ALA A  86     -41.394-224.667 394.963  1.00 20.00           O  
ATOM   1218  H   ALA A  86     -43.784-221.327 394.130  1.00 20.00           H  
ATOM   1219  HA  ALA A  86     -42.034-222.980 393.270  1.00 20.00           H  
ATOM   1220  HB1 ALA A  86     -40.460-221.699 394.346  1.00 20.00           H  
ATOM   1221  HB2 ALA A  86     -41.528-220.762 393.674  1.00 20.00           H  
ATOM   1222  HB3 ALA A  86     -41.575-221.022 395.225  1.00 20.00           H  
ATOM   1223  N   ALA A  87     -42.567-223.422 396.426  1.00 20.00           N  
ATOM   1224  CA  ALA A  87     -42.431-224.378 397.520  1.00 20.00           C  
ATOM   1225  CB  ALA A  87     -43.114-223.844 398.768  1.00 20.00           C  
ATOM   1226  C   ALA A  87     -43.021-225.732 397.138  1.00 20.00           C  
ATOM   1227  O   ALA A  87     -42.354-226.755 397.274  1.00 20.00           O  
ATOM   1228  H   ALA A  87     -43.007-222.712 396.634  1.00 20.00           H  
ATOM   1229  HA  ALA A  87     -41.485-224.495 397.747  1.00 20.00           H  
ATOM   1230  HB1 ALA A  87     -43.008-224.481 399.479  1.00 20.00           H  
ATOM   1231  HB2 ALA A  87     -42.706-223.010 399.015  1.00 20.00           H  
ATOM   1232  HB3 ALA A  87     -44.046-223.711 398.583  1.00 20.00           H  
ATOM   1233  N   LEU A  88     -44.269-225.741 396.661  1.00 20.00           N  
ATOM   1234  CA  LEU A  88     -44.931-226.981 396.271  1.00 20.00           C  
ATOM   1235  CB  LEU A  88     -46.329-226.689 395.715  1.00 20.00           C  
ATOM   1236  CG  LEU A  88     -47.079-227.896 395.171  1.00 20.00           C  
ATOM   1237  CD1 LEU A  88     -47.119-229.014 396.191  1.00 20.00           C  
ATOM   1238  CD2 LEU A  88     -48.481-227.517 394.745  1.00 20.00           C  
ATOM   1239  C   LEU A  88     -44.103-227.742 395.240  1.00 20.00           C  
ATOM   1240  O   LEU A  88     -43.866-228.937 395.400  1.00 20.00           O  
ATOM   1241  H   LEU A  88     -44.753-225.038 396.555  1.00 20.00           H  
ATOM   1242  HA  LEU A  88     -45.065-227.552 397.056  1.00 20.00           H  
ATOM   1243  HB2 LEU A  88     -46.857-226.252 396.401  1.00 20.00           H  
ATOM   1244  HB3 LEU A  88     -46.255-226.036 395.001  1.00 20.00           H  
ATOM   1245  HG  LEU A  88     -46.610-228.234 394.393  1.00 20.00           H  
ATOM   1246 HD11 LEU A  88     -47.604-229.756 395.823  1.00 20.00           H  
ATOM   1247 HD12 LEU A  88     -46.220-229.282 396.396  1.00 20.00           H  
ATOM   1248 HD13 LEU A  88     -47.556-228.697 396.985  1.00 20.00           H  
ATOM   1249 HD21 LEU A  88     -48.930-228.299 394.415  1.00 20.00           H  
ATOM   1250 HD22 LEU A  88     -48.954-227.165 395.502  1.00 20.00           H  
ATOM   1251 HD23 LEU A  88     -48.429-226.853 394.053  1.00 20.00           H  
ATOM   1252  N   LEU A  89     -43.662-227.054 394.183  1.00 20.00           N  
ATOM   1253  CA  LEU A  89     -42.830-227.674 393.157  1.00 20.00           C  
ATOM   1254  CB  LEU A  89     -42.466-226.652 392.074  1.00 20.00           C  
ATOM   1255  CG  LEU A  89     -41.840-227.233 390.816  1.00 20.00           C  
ATOM   1256  CD1 LEU A  89     -42.724-228.304 390.215  1.00 20.00           C  
ATOM   1257  CD2 LEU A  89     -41.556-226.147 389.800  1.00 20.00           C  
ATOM   1258  C   LEU A  89     -41.565-228.269 393.766  1.00 20.00           C  
ATOM   1259  O   LEU A  89     -41.225-229.415 393.482  1.00 20.00           O  
ATOM   1260  H   LEU A  89     -43.834-226.223 394.039  1.00 20.00           H  
ATOM   1261  HA  LEU A  89     -43.331-228.384 392.704  1.00 20.00           H  
ATOM   1262  HB2 LEU A  89     -43.257-226.139 391.845  1.00 20.00           H  
ATOM   1263  HB3 LEU A  89     -41.847-226.005 392.446  1.00 20.00           H  
ATOM   1264  HG  LEU A  89     -40.997-227.654 391.048  1.00 20.00           H  
ATOM   1265 HD11 LEU A  89     -42.315-228.632 389.410  1.00 20.00           H  
ATOM   1266 HD12 LEU A  89     -42.821-229.020 390.846  1.00 20.00           H  
ATOM   1267 HD13 LEU A  89     -43.583-227.924 390.014  1.00 20.00           H  
ATOM   1268 HD21 LEU A  89     -41.155-226.543 389.023  1.00 20.00           H  
ATOM   1269 HD22 LEU A  89     -42.382-225.721 389.559  1.00 20.00           H  
ATOM   1270 HD23 LEU A  89     -40.956-225.505 390.188  1.00 20.00           H  
ATOM   1271  N   ALA A  90     -40.868-227.496 394.603  1.00 20.00           N  
ATOM   1272  CA  ALA A  90     -39.646-227.967 395.245  1.00 20.00           C  
ATOM   1273  CB  ALA A  90     -39.011-226.845 396.049  1.00 20.00           C  
ATOM   1274  C   ALA A  90     -39.929-229.164 396.147  1.00 20.00           C  
ATOM   1275  O   ALA A  90     -39.086-230.049 396.280  1.00 20.00           O  
ATOM   1276  H   ALA A  90     -41.086-226.691 394.814  1.00 20.00           H  
ATOM   1277  HA  ALA A  90     -38.990-228.229 394.565  1.00 20.00           H  
ATOM   1278  HB1 ALA A  90     -38.213-227.174 396.469  1.00 20.00           H  
ATOM   1279  HB2 ALA A  90     -38.792-226.121 395.457  1.00 20.00           H  
ATOM   1280  HB3 ALA A  90     -39.634-226.547 396.716  1.00 20.00           H  
ATOM   1281  N   PHE A  91     -41.112-229.194 396.767  1.00 20.00           N  
ATOM   1282  CA  PHE A  91     -41.502-230.312 397.620  1.00 20.00           C  
ATOM   1283  CB  PHE A  91     -42.793-229.984 398.383  1.00 20.00           C  
ATOM   1284  CG  PHE A  91     -43.266-231.094 399.289  1.00 20.00           C  
ATOM   1285  CD1 PHE A  91     -42.696-231.284 400.534  1.00 20.00           C  
ATOM   1286  CE1 PHE A  91     -43.133-232.306 401.364  1.00 20.00           C  
ATOM   1287  CZ  PHE A  91     -44.140-233.140 400.957  1.00 20.00           C  
ATOM   1288  CE2 PHE A  91     -44.717-232.967 399.728  1.00 20.00           C  
ATOM   1289  CD2 PHE A  91     -44.282-231.946 398.894  1.00 20.00           C  
ATOM   1290  C   PHE A  91     -41.676-231.588 396.804  1.00 20.00           C  
ATOM   1291  O   PHE A  91     -41.002-232.583 397.064  1.00 20.00           O  
ATOM   1292  H   PHE A  91     -41.706-228.576 396.707  1.00 20.00           H  
ATOM   1293  HA  PHE A  91     -40.819-230.463 398.307  1.00 20.00           H  
ATOM   1294  HB2 PHE A  91     -42.660-229.172 398.895  1.00 20.00           H  
ATOM   1295  HB3 PHE A  91     -43.499-229.798 397.744  1.00 20.00           H  
ATOM   1296  HD1 PHE A  91     -42.012-230.720 400.817  1.00 20.00           H  
ATOM   1297  HD2 PHE A  91     -44.677-231.834 398.060  1.00 20.00           H  
ATOM   1298  HE1 PHE A  91     -42.741-232.424 402.199  1.00 20.00           H  
ATOM   1299  HE2 PHE A  91     -45.400-233.534 399.451  1.00 20.00           H  
ATOM   1300  HZ  PHE A  91     -44.431-233.825 401.515  1.00 20.00           H  
ATOM   1301  N   VAL A  92     -42.575-231.563 395.817  1.00 20.00           N  
ATOM   1302  CA  VAL A  92     -42.713-232.671 394.877  1.00 20.00           C  
ATOM   1303  CB  VAL A  92     -43.571-232.275 393.657  1.00 20.00           C  
ATOM   1304  CG1 VAL A  92     -43.553-233.372 392.600  1.00 20.00           C  
ATOM   1305  CG2 VAL A  92     -44.999-231.950 394.080  1.00 20.00           C  
ATOM   1306  C   VAL A  92     -41.347-233.197 394.449  1.00 20.00           C  
ATOM   1307  O   VAL A  92     -41.063-234.382 394.614  1.00 20.00           O  
ATOM   1308  H   VAL A  92     -43.119-230.913 395.672  1.00 20.00           H  
ATOM   1309  HA  VAL A  92     -43.221-233.400 395.290  1.00 20.00           H  
ATOM   1310  HB  VAL A  92     -43.188-231.473 393.245  1.00 20.00           H  
ATOM   1311 HG11 VAL A  92     -44.077-233.090 391.847  1.00 20.00           H  
ATOM   1312 HG12 VAL A  92     -42.646-233.526 392.325  1.00 20.00           H  
ATOM   1313 HG13 VAL A  92     -43.923-234.174 392.976  1.00 20.00           H  
ATOM   1314 HG21 VAL A  92     -45.497-231.670 393.308  1.00 20.00           H  
ATOM   1315 HG22 VAL A  92     -45.400-232.737 394.457  1.00 20.00           H  
ATOM   1316 HG23 VAL A  92     -44.980-231.247 394.732  1.00 20.00           H  
ATOM   1317  N   LEU A  93     -40.500-232.322 393.900  1.00 20.00           N  
ATOM   1318  CA  LEU A  93     -39.297-232.756 393.197  1.00 20.00           C  
ATOM   1319  CB  LEU A  93     -38.690-231.592 392.407  1.00 20.00           C  
ATOM   1320  CG  LEU A  93     -39.452-231.189 391.154  1.00 20.00           C  
ATOM   1321  CD1 LEU A  93     -38.804-229.995 390.485  1.00 20.00           C  
ATOM   1322  CD2 LEU A  93     -39.554-232.348 390.185  1.00 20.00           C  
ATOM   1323  C   LEU A  93     -38.270-233.324 394.171  1.00 20.00           C  
ATOM   1324  O   LEU A  93     -37.766-234.425 393.963  1.00 20.00           O  
ATOM   1325  H   LEU A  93     -40.603-231.469 393.922  1.00 20.00           H  
ATOM   1326  HA  LEU A  93     -39.525-233.444 392.537  1.00 20.00           H  
ATOM   1327  HB2 LEU A  93     -38.593-230.827 392.996  1.00 20.00           H  
ATOM   1328  HB3 LEU A  93     -37.785-231.825 392.146  1.00 20.00           H  
ATOM   1329  HG  LEU A  93     -40.352-230.926 391.402  1.00 20.00           H  
ATOM   1330 HD11 LEU A  93     -39.302-229.771 389.695  1.00 20.00           H  
ATOM   1331 HD12 LEU A  93     -38.811-229.254 391.095  1.00 20.00           H  
ATOM   1332 HD13 LEU A  93     -37.901-230.220 390.251  1.00 20.00           H  
ATOM   1333 HD21 LEU A  93     -40.051-232.068 389.413  1.00 20.00           H  
ATOM   1334 HD22 LEU A  93     -38.670-232.617 389.924  1.00 20.00           H  
ATOM   1335 HD23 LEU A  93     -40.005-233.078 390.618  1.00 20.00           H  
ATOM   1336  N   THR A  94     -37.959-232.577 395.234  1.00 20.00           N  
ATOM   1337  CA  THR A  94     -37.004-233.033 396.239  1.00 20.00           C  
ATOM   1338  CB  THR A  94     -36.916-232.024 397.384  1.00 20.00           C  
ATOM   1339  OG1 THR A  94     -36.692-230.723 396.840  1.00 20.00           O  
ATOM   1340  CG2 THR A  94     -35.819-232.369 398.376  1.00 20.00           C  
ATOM   1341  C   THR A  94     -37.367-234.426 396.745  1.00 20.00           C  
ATOM   1342  O   THR A  94     -36.549-235.341 396.669  1.00 20.00           O  
ATOM   1343  H   THR A  94     -38.291-231.800 395.394  1.00 20.00           H  
ATOM   1344  HA  THR A  94     -36.102-233.057 395.857  1.00 20.00           H  
ATOM   1345  HB  THR A  94     -37.767-232.000 397.850  1.00 20.00           H  
ATOM   1346  HG1 THR A  94     -37.362-230.260 396.936  1.00 20.00           H  
ATOM   1347 HG21 THR A  94     -35.815-231.734 399.096  1.00 20.00           H  
ATOM   1348 HG22 THR A  94     -35.967-233.246 398.738  1.00 20.00           H  
ATOM   1349 HG23 THR A  94     -34.964-232.351 397.940  1.00 20.00           H  
ATOM   1350  N   ASN A  95     -38.589-234.590 397.259  1.00 20.00           N  
ATOM   1351  CA  ASN A  95     -39.075-235.901 397.676  1.00 20.00           C  
ATOM   1352  CB  ASN A  95     -40.550-235.827 398.067  1.00 20.00           C  
ATOM   1353  CG  ASN A  95     -40.778-235.228 399.429  1.00 20.00           C  
ATOM   1354  OD1 ASN A  95     -40.577-235.876 400.461  1.00 20.00           O  
ATOM   1355  ND2 ASN A  95     -41.301-234.012 399.461  1.00 20.00           N  
ATOM   1356  C   ASN A  95     -38.868-236.936 396.575  1.00 20.00           C  
ATOM   1357  O   ASN A  95     -38.216-237.953 396.800  1.00 20.00           O  
ATOM   1358  H   ASN A  95     -39.155-233.953 397.376  1.00 20.00           H  
ATOM   1359  HA  ASN A  95     -38.602-236.193 398.482  1.00 20.00           H  
ATOM   1360  HB2 ASN A  95     -41.029-235.317 397.395  1.00 20.00           H  
ATOM   1361  HB3 ASN A  95     -40.921-236.723 398.067  1.00 20.00           H  
ATOM   1362 HD21 ASN A  95     -41.471-233.636 400.216  1.00 20.00           H  
ATOM   1363 HD22 ASN A  95     -41.471-233.597 398.727  1.00 20.00           H  
ATOM   1364  N   ARG A  96     -39.420-236.681 395.385  1.00 20.00           N  
ATOM   1365  CA  ARG A  96     -39.289-237.606 394.265  1.00 20.00           C  
ATOM   1366  CB  ARG A  96     -39.870-236.991 392.985  1.00 20.00           C  
ATOM   1367  CG  ARG A  96     -39.971-237.977 391.832  1.00 20.00           C  
ATOM   1368  CD  ARG A  96     -41.263-238.766 391.884  1.00 20.00           C  
ATOM   1369  NE  ARG A  96     -41.474-239.542 390.666  1.00 20.00           N  
ATOM   1370  CZ  ARG A  96     -42.654-239.673 390.074  1.00 20.00           C  
ATOM   1371  NH1 ARG A  96     -43.732-239.106 390.599  1.00 20.00           N  
ATOM   1372  NH2 ARG A  96     -42.766-240.372 388.953  1.00 20.00           N  
ATOM   1373  C   ARG A  96     -37.832-238.002 394.051  1.00 20.00           C  
ATOM   1374  O   ARG A  96     -37.509-239.188 394.050  1.00 20.00           O  
ATOM   1375  H   ARG A  96     -39.876-235.975 395.204  1.00 20.00           H  
ATOM   1376  HA  ARG A  96     -39.812-238.406 394.433  1.00 20.00           H  
ATOM   1377  HB2 ARG A  96     -40.753-236.616 393.183  1.00 20.00           H  
ATOM   1378  HB3 ARG A  96     -39.302-236.256 392.702  1.00 20.00           H  
ATOM   1379  HG2 ARG A  96     -39.912-237.492 390.994  1.00 20.00           H  
ATOM   1380  HG3 ARG A  96     -39.234-238.606 391.889  1.00 20.00           H  
ATOM   1381  HD2 ARG A  96     -41.243-239.355 392.654  1.00 20.00           H  
ATOM   1382  HD3 ARG A  96     -42.006-238.149 391.979  1.00 20.00           H  
ATOM   1383  HE  ARG A  96     -40.781-239.835 390.250  1.00 20.00           H  
ATOM   1384 HH11 ARG A  96     -43.667-238.644 391.321  1.00 20.00           H  
ATOM   1385 HH12 ARG A  96     -44.496-239.201 390.216  1.00 20.00           H  
ATOM   1386 HH21 ARG A  96     -42.070-240.735 388.601  1.00 20.00           H  
ATOM   1387 HH22 ARG A  96     -43.535-240.463 388.578  1.00 20.00           H  
ATOM   1388  N   ILE A  97     -36.951-237.014 393.871  1.00 20.00           N  
ATOM   1389  CA  ILE A  97     -35.575-237.278 393.462  1.00 20.00           C  
ATOM   1390  CB  ILE A  97     -34.828-235.960 393.166  1.00 20.00           C  
ATOM   1391  CG1 ILE A  97     -35.412-235.262 391.928  1.00 20.00           C  
ATOM   1392  CD1 ILE A  97     -34.928-233.856 391.738  1.00 20.00           C  
ATOM   1393  CG2 ILE A  97     -33.332-236.205 393.012  1.00 20.00           C  
ATOM   1394  C   ILE A  97     -34.845-238.114 394.509  1.00 20.00           C  
ATOM   1395  O   ILE A  97     -34.102-239.028 394.159  1.00 20.00           O  
ATOM   1396  H   ILE A  97     -37.129-236.180 393.980  1.00 20.00           H  
ATOM   1397  HA  ILE A  97     -35.565-237.758 392.608  1.00 20.00           H  
ATOM   1398  HB  ILE A  97     -34.973-235.343 393.900  1.00 20.00           H  
ATOM   1399 HG12 ILE A  97     -35.209-235.793 391.142  1.00 20.00           H  
ATOM   1400 HG13 ILE A  97     -36.379-235.239 392.006  1.00 20.00           H  
ATOM   1401 HG21 ILE A  97     -32.893-235.367 392.852  1.00 20.00           H  
ATOM   1402 HG22 ILE A  97     -32.995-236.601 393.819  1.00 20.00           H  
ATOM   1403 HG23 ILE A  97     -33.187-236.798 392.271  1.00 20.00           H  
ATOM   1404 HD11 ILE A  97     -35.321-233.495 390.940  1.00 20.00           H  
ATOM   1405 HD12 ILE A  97     -35.190-233.329 392.496  1.00 20.00           H  
ATOM   1406 HD13 ILE A  97     -33.971-233.863 391.658  1.00 20.00           H  
ATOM   1407  N   THR A  98     -35.055-237.805 395.791  1.00 20.00           N  
ATOM   1408  CA  THR A  98     -34.430-238.559 396.873  1.00 20.00           C  
ATOM   1409  CB  THR A  98     -34.881-238.014 398.229  1.00 20.00           C  
ATOM   1410  OG1 THR A  98     -36.238-238.398 398.456  1.00 20.00           O  
ATOM   1411  CG2 THR A  98     -34.747-236.503 398.319  1.00 20.00           C  
ATOM   1412  C   THR A  98     -34.725-240.049 396.741  1.00 20.00           C  
ATOM   1413  O   THR A  98     -33.831-240.873 396.924  1.00 20.00           O  
ATOM   1414  H   THR A  98     -35.556-237.160 396.059  1.00 20.00           H  
ATOM   1415  HA  THR A  98     -33.460-238.423 396.860  1.00 20.00           H  
ATOM   1416  HB  THR A  98     -34.345-238.421 398.927  1.00 20.00           H  
ATOM   1417  HG1 THR A  98     -36.677-238.294 397.772  1.00 20.00           H  
ATOM   1418 HG21 THR A  98     -35.010-236.202 399.192  1.00 20.00           H  
ATOM   1419 HG22 THR A  98     -33.835-236.245 398.165  1.00 20.00           H  
ATOM   1420 HG23 THR A  98     -35.306-236.084 397.661  1.00 20.00           H  
ATOM   1421  N   GLY A  99     -35.975-240.399 396.424  1.00 20.00           N  
ATOM   1422  CA  GLY A  99     -36.342-241.782 396.157  1.00 20.00           C  
ATOM   1423  C   GLY A  99     -35.691-242.340 394.909  1.00 20.00           C  
ATOM   1424  O   GLY A  99     -35.300-243.508 394.874  1.00 20.00           O  
ATOM   1425  H   GLY A  99     -36.599-239.836 396.244  1.00 20.00           H  
ATOM   1426  HA2 GLY A  99     -36.105-242.341 396.914  1.00 20.00           H  
ATOM   1427  HA3 GLY A  99     -37.306-241.859 396.072  1.00 20.00           H  
ATOM   1428  N   ALA A 100     -35.575-241.505 393.886  1.00 20.00           N  
ATOM   1429  CA  ALA A 100     -35.119-241.956 392.576  1.00 20.00           C  
ATOM   1430  CB  ALA A 100     -35.411-240.895 391.527  1.00 20.00           C  
ATOM   1431  C   ALA A 100     -33.628-242.275 392.597  1.00 20.00           C  
ATOM   1432  O   ALA A 100     -33.201-243.265 392.006  1.00 20.00           O  
ATOM   1433  H   ALA A 100     -35.756-240.665 393.923  1.00 20.00           H  
ATOM   1434  HA  ALA A 100     -35.613-242.758 392.306  1.00 20.00           H  
ATOM   1435  HB1 ALA A 100     -35.097-241.204 390.674  1.00 20.00           H  
ATOM   1436  HB2 ALA A 100     -36.358-240.744 391.491  1.00 20.00           H  
ATOM   1437  HB3 ALA A 100     -34.958-240.083 391.769  1.00 20.00           H  
ATOM   1438  N   ILE A 101     -32.834-241.442 393.276  1.00 20.00           N  
ATOM   1439  CA  ILE A 101     -31.399-241.677 393.395  1.00 20.00           C  
ATOM   1440  CB  ILE A 101     -30.753-240.650 394.351  1.00 20.00           C  
ATOM   1441  CG1 ILE A 101     -30.582-239.289 393.661  1.00 20.00           C  
ATOM   1442  CD1 ILE A 101     -30.354-238.151 394.611  1.00 20.00           C  
ATOM   1443  CG2 ILE A 101     -29.426-241.170 394.891  1.00 20.00           C  
ATOM   1444  C   ILE A 101     -31.114-243.109 393.835  1.00 20.00           C  
ATOM   1445  O   ILE A 101     -30.361-243.819 393.172  1.00 20.00           O  
ATOM   1446  H   ILE A 101     -33.107-240.732 393.677  1.00 20.00           H  
ATOM   1447  HA  ILE A 101     -30.960-241.514 392.534  1.00 20.00           H  
ATOM   1448  HB  ILE A 101     -31.355-240.488 395.094  1.00 20.00           H  
ATOM   1449 HG12 ILE A 101     -29.849-239.345 393.029  1.00 20.00           H  
ATOM   1450 HG13 ILE A 101     -31.380-239.093 393.145  1.00 20.00           H  
ATOM   1451 HG21 ILE A 101     -29.071-240.532 395.513  1.00 20.00           H  
ATOM   1452 HG22 ILE A 101     -29.577-242.008 395.335  1.00 20.00           H  
ATOM   1453 HG23 ILE A 101     -28.817-241.291 394.160  1.00 20.00           H  
ATOM   1454 HD11 ILE A 101     -30.257-237.339 394.109  1.00 20.00           H  
ATOM   1455 HD12 ILE A 101     -31.108-238.080 395.201  1.00 20.00           H  
ATOM   1456 HD13 ILE A 101     -29.557-238.321 395.118  1.00 20.00           H  
ATOM   1457  N   PHE A 102     -31.714-243.537 394.950  1.00 20.00           N  
ATOM   1458  CA  PHE A 102     -31.515-244.890 395.457  1.00 20.00           C  
ATOM   1459  CB  PHE A 102     -32.021-245.006 396.901  1.00 20.00           C  
ATOM   1460  CG  PHE A 102     -31.239-244.178 397.891  1.00 20.00           C  
ATOM   1461  CD1 PHE A 102     -31.540-242.843 398.092  1.00 20.00           C  
ATOM   1462  CE1 PHE A 102     -30.818-242.085 399.004  1.00 20.00           C  
ATOM   1463  CZ  PHE A 102     -29.796-242.655 399.716  1.00 20.00           C  
ATOM   1464  CE2 PHE A 102     -29.485-243.975 399.530  1.00 20.00           C  
ATOM   1465  CD2 PHE A 102     -30.204-244.736 398.620  1.00 20.00           C  
ATOM   1466  C   PHE A 102     -32.210-245.915 394.566  1.00 20.00           C  
ATOM   1467  O   PHE A 102     -31.965-247.112 394.698  1.00 20.00           O  
ATOM   1468  H   PHE A 102     -32.242-243.057 395.430  1.00 20.00           H  
ATOM   1469  HA  PHE A 102     -30.557-245.097 395.494  1.00 20.00           H  
ATOM   1470  HB2 PHE A 102     -32.958-244.757 396.928  1.00 20.00           H  
ATOM   1471  HB3 PHE A 102     -31.971-245.933 397.180  1.00 20.00           H  
ATOM   1472  HD1 PHE A 102     -32.233-242.451 397.612  1.00 20.00           H  
ATOM   1473  HD2 PHE A 102     -29.988-245.632 398.498  1.00 20.00           H  
ATOM   1474  HE1 PHE A 102     -31.029-241.189 399.130  1.00 20.00           H  
ATOM   1475  HE2 PHE A 102     -28.791-244.361 400.014  1.00 20.00           H  
ATOM   1476  HZ  PHE A 102     -29.314-242.144 400.326  1.00 20.00           H  
ATOM   1477  N   GLY A 103     -33.074-245.450 393.660  1.00 20.00           N  
ATOM   1478  CA  GLY A 103     -33.823-246.340 392.784  1.00 20.00           C  
ATOM   1479  C   GLY A 103     -34.779-247.244 393.533  1.00 20.00           C  
ATOM   1480  O   GLY A 103     -34.848-248.444 393.263  1.00 20.00           O  
ATOM   1481  H   GLY A 103     -33.327-244.629 393.615  1.00 20.00           H  
ATOM   1482  HA2 GLY A 103     -34.323-245.822 392.134  1.00 20.00           H  
ATOM   1483  HA3 GLY A 103     -33.212-246.886 392.265  1.00 20.00           H  
ATOM   1484  N   VAL A 104     -35.515-246.667 394.473  1.00 20.00           N  
ATOM   1485  CA  VAL A 104     -36.466-247.428 395.276  1.00 20.00           C  
ATOM   1486  CB  VAL A 104     -36.434-246.991 396.756  1.00 20.00           C  
ATOM   1487  CG1 VAL A 104     -36.447-245.472 396.874  1.00 20.00           C  
ATOM   1488  CG2 VAL A 104     -37.593-247.607 397.530  1.00 20.00           C  
ATOM   1489  C   VAL A 104     -37.874-247.329 394.697  1.00 20.00           C  
ATOM   1490  O   VAL A 104     -38.320-246.238 394.348  1.00 20.00           O  
ATOM   1491  H   VAL A 104     -35.484-245.830 394.668  1.00 20.00           H  
ATOM   1492  HA  VAL A 104     -36.200-248.371 395.307  1.00 20.00           H  
ATOM   1493  HB  VAL A 104     -35.599-247.303 397.162  1.00 20.00           H  
ATOM   1494 HG11 VAL A 104     -36.434-245.231 397.803  1.00 20.00           H  
ATOM   1495 HG12 VAL A 104     -35.670-245.118 396.435  1.00 20.00           H  
ATOM   1496 HG13 VAL A 104     -37.242-245.133 396.457  1.00 20.00           H  
ATOM   1497 HG21 VAL A 104     -37.547-247.317 398.444  1.00 20.00           H  
ATOM   1498 HG22 VAL A 104     -38.420-247.316 397.138  1.00 20.00           H  
ATOM   1499 HG23 VAL A 104     -37.526-248.563 397.485  1.00 20.00           H  
ATOM   1500  N   ASN A 105     -38.574-248.462 394.596  1.00 20.00           N  
ATOM   1501  CA  ASN A 105     -39.893-248.495 393.973  1.00 20.00           C  
ATOM   1502  CB  ASN A 105     -39.853-249.292 392.671  1.00 20.00           C  
ATOM   1503  CG  ASN A 105     -39.297-250.682 392.838  1.00 20.00           C  
ATOM   1504  OD1 ASN A 105     -39.531-251.353 393.848  1.00 20.00           O  
ATOM   1505  ND2 ASN A 105     -38.635-251.182 391.806  1.00 20.00           N  
ATOM   1506  C   ASN A 105     -40.931-249.081 394.924  1.00 20.00           C  
ATOM   1507  O   ASN A 105     -40.592-249.486 396.033  1.00 20.00           O  
ATOM   1508  H   ASN A 105     -38.303-249.226 394.881  1.00 20.00           H  
ATOM   1509  HA  ASN A 105     -40.167-247.589 393.721  1.00 20.00           H  
ATOM   1510  HB2 ASN A 105     -40.748-249.335 392.300  1.00 20.00           H  
ATOM   1511  HB3 ASN A 105     -39.297-248.822 392.030  1.00 20.00           H  
ATOM   1512 HD21 ASN A 105     -38.316-251.980 391.846  1.00 20.00           H  
ATOM   1513 HD22 ASN A 105     -38.524-250.710 391.096  1.00 20.00           H  
ATOM   1514  N   ALA A 106     -42.195-249.128 394.494  1.00 20.00           N  
ATOM   1515  CA  ALA A 106     -43.270-249.657 395.327  1.00 20.00           C  
ATOM   1516  CB  ALA A 106     -44.584-249.631 394.564  1.00 20.00           C  
ATOM   1517  C   ALA A 106     -42.957-251.078 395.784  1.00 20.00           C  
ATOM   1518  O   ALA A 106     -43.068-251.383 396.970  1.00 20.00           O  
ATOM   1519  H   ALA A 106     -42.454-248.858 393.719  1.00 20.00           H  
ATOM   1520  HA  ALA A 106     -43.393-249.089 396.116  1.00 20.00           H  
ATOM   1521  HB1 ALA A 106     -45.279-249.979 395.127  1.00 20.00           H  
ATOM   1522  HB2 ALA A 106     -44.786-248.724 394.321  1.00 20.00           H  
ATOM   1523  HB3 ALA A 106     -44.499-250.171 393.775  1.00 20.00           H  
ATOM   1524  N   GLU A 107     -42.567-251.949 394.849  1.00 20.00           N  
ATOM   1525  CA  GLU A 107     -42.169-253.311 395.187  1.00 20.00           C  
ATOM   1526  CB  GLU A 107     -41.487-253.988 393.990  1.00 20.00           C  
ATOM   1527  CG  GLU A 107     -40.525-255.091 394.390  1.00 20.00           C  
ATOM   1528  CD  GLU A 107     -41.199-256.384 394.799  1.00 20.00           C  
ATOM   1529  OE1 GLU A 107     -41.734-257.082 393.907  1.00 20.00           O  
ATOM   1530  OE2 GLU A 107     -41.134-256.733 395.999  1.00 20.00           O  
ATOM   1531  C   GLU A 107     -41.248-253.325 396.402  1.00 20.00           C  
ATOM   1532  O   GLU A 107     -41.504-254.049 397.362  1.00 20.00           O  
ATOM   1533  H   GLU A 107     -42.525-251.771 394.008  1.00 20.00           H  
ATOM   1534  HA  GLU A 107     -42.962-253.853 395.382  1.00 20.00           H  
ATOM   1535  HB2 GLU A 107     -42.168-254.340 393.396  1.00 20.00           H  
ATOM   1536  HB3 GLU A 107     -40.988-253.321 393.493  1.00 20.00           H  
ATOM   1537  HG2 GLU A 107     -39.910-255.254 393.657  1.00 20.00           H  
ATOM   1538  HG3 GLU A 107     -39.986-254.785 395.135  1.00 20.00           H  
ATOM   1539  N   MET A 108     -40.176-252.528 396.365  1.00 20.00           N  
ATOM   1540  CA  MET A 108     -39.189-252.520 397.439  1.00 20.00           C  
ATOM   1541  CB  MET A 108     -37.987-251.642 397.062  1.00 20.00           C  
ATOM   1542  CG  MET A 108     -37.157-252.216 395.941  1.00 20.00           C  
ATOM   1543  SD  MET A 108     -35.673-251.239 395.613  1.00 20.00           S  
ATOM   1544  CE  MET A 108     -34.562-251.945 396.802  1.00 20.00           C  
ATOM   1545  C   MET A 108     -39.808-252.041 398.748  1.00 20.00           C  
ATOM   1546  O   MET A 108     -39.520-252.596 399.806  1.00 20.00           O  
ATOM   1547  H   MET A 108     -40.001-251.981 395.725  1.00 20.00           H  
ATOM   1548  HA  MET A 108     -38.828-253.422 397.569  1.00 20.00           H  
ATOM   1549  HB2 MET A 108     -38.306-250.758 396.820  1.00 20.00           H  
ATOM   1550  HB3 MET A 108     -37.415-251.541 397.839  1.00 20.00           H  
ATOM   1551  HG2 MET A 108     -36.911-253.128 396.165  1.00 20.00           H  
ATOM   1552  HG3 MET A 108     -37.689-252.234 395.131  1.00 20.00           H  
ATOM   1553  HE1 MET A 108     -33.715-251.498 396.743  1.00 20.00           H  
ATOM   1554  HE2 MET A 108     -34.930-251.830 397.681  1.00 20.00           H  
ATOM   1555  HE3 MET A 108     -34.454-252.880 396.612  1.00 20.00           H  
ATOM   1556  N   LEU A 109     -40.658-251.012 398.681  1.00 20.00           N  
ATOM   1557  CA  LEU A 109     -41.323-250.488 399.869  1.00 20.00           C  
ATOM   1558  CB  LEU A 109     -42.150-249.247 399.514  1.00 20.00           C  
ATOM   1559  CG  LEU A 109     -41.357-247.958 399.362  1.00 20.00           C  
ATOM   1560  CD1 LEU A 109     -42.238-246.836 398.854  1.00 20.00           C  
ATOM   1561  CD2 LEU A 109     -40.701-247.568 400.669  1.00 20.00           C  
ATOM   1562  C   LEU A 109     -42.211-251.548 400.510  1.00 20.00           C  
ATOM   1563  O   LEU A 109     -42.385-251.553 401.727  1.00 20.00           O  
ATOM   1564  H   LEU A 109     -40.864-250.601 397.954  1.00 20.00           H  
ATOM   1565  HA  LEU A 109     -40.656-250.192 400.523  1.00 20.00           H  
ATOM   1566  HB2 LEU A 109     -42.654-249.425 398.705  1.00 20.00           H  
ATOM   1567  HB3 LEU A 109     -42.820-249.108 400.202  1.00 20.00           H  
ATOM   1568  HG  LEU A 109     -40.658-248.094 398.704  1.00 20.00           H  
ATOM   1569 HD11 LEU A 109     -41.707-246.043 398.754  1.00 20.00           H  
ATOM   1570 HD12 LEU A 109     -42.608-247.089 398.005  1.00 20.00           H  
ATOM   1571 HD13 LEU A 109     -42.943-246.682 399.487  1.00 20.00           H  
ATOM   1572 HD21 LEU A 109     -40.203-246.757 400.538  1.00 20.00           H  
ATOM   1573 HD22 LEU A 109     -41.382-247.428 401.331  1.00 20.00           H  
ATOM   1574 HD23 LEU A 109     -40.113-248.274 400.947  1.00 20.00           H  
ATOM   1575  N   ALA A 110     -42.774-252.447 399.697  1.00 20.00           N  
ATOM   1576  CA  ALA A 110     -43.528-253.583 400.215  1.00 20.00           C  
ATOM   1577  CB  ALA A 110     -44.288-254.263 399.088  1.00 20.00           C  
ATOM   1578  C   ALA A 110     -42.605-254.584 400.903  1.00 20.00           C  
ATOM   1579  O   ALA A 110     -42.852-254.967 402.044  1.00 20.00           O  
ATOM   1580  H   ALA A 110     -42.732-252.417 398.839  1.00 20.00           H  
ATOM   1581  HA  ALA A 110     -44.200-253.275 400.858  1.00 20.00           H  
ATOM   1582  HB1 ALA A 110     -44.780-255.006 399.446  1.00 20.00           H  
ATOM   1583  HB2 ALA A 110     -44.894-253.632 398.694  1.00 20.00           H  
ATOM   1584  HB3 ALA A 110     -43.661-254.572 398.430  1.00 20.00           H  
ATOM   1585  N   ASP A 111     -41.541-255.007 400.214  1.00 20.00           N  
ATOM   1586  CA  ASP A 111     -40.620-255.998 400.758  1.00 20.00           C  
ATOM   1587  CB  ASP A 111     -39.539-256.354 399.728  1.00 20.00           C  
ATOM   1588  CG  ASP A 111     -38.645-257.494 400.164  1.00 20.00           C  
ATOM   1589  OD1 ASP A 111     -38.751-257.915 401.336  1.00 20.00           O  
ATOM   1590  OD2 ASP A 111     -37.793-257.921 399.357  1.00 20.00           O  
ATOM   1591  C   ASP A 111     -39.980-255.499 402.049  1.00 20.00           C  
ATOM   1592  O   ASP A 111     -39.351-254.443 402.057  1.00 20.00           O  
ATOM   1593  H   ASP A 111     -41.333-254.732 399.426  1.00 20.00           H  
ATOM   1594  HA  ASP A 111     -41.097-256.834 400.941  1.00 20.00           H  
ATOM   1595  HB2 ASP A 111     -39.966-256.572 398.884  1.00 20.00           H  
ATOM   1596  HB3 ASP A 111     -38.980-255.577 399.575  1.00 20.00           H  
ATOM   1597  N   SER A 112     -40.137-256.254 403.140  1.00 20.00           N  
ATOM   1598  CA  SER A 112     -39.601-255.849 404.435  1.00 20.00           C  
ATOM   1599  CB  SER A 112     -40.284-256.620 405.560  1.00 20.00           C  
ATOM   1600  OG  SER A 112     -40.046-258.014 405.445  1.00 20.00           O  
ATOM   1601  C   SER A 112     -38.092-256.064 404.494  1.00 20.00           C  
ATOM   1602  O   SER A 112     -37.407-255.415 405.281  1.00 20.00           O  
ATOM   1603  H   SER A 112     -40.552-257.007 403.153  1.00 20.00           H  
ATOM   1604  HA  SER A 112     -39.794-254.903 404.598  1.00 20.00           H  
ATOM   1605  HB2 SER A 112     -39.951-256.296 406.412  1.00 20.00           H  
ATOM   1606  HB3 SER A 112     -41.239-256.459 405.519  1.00 20.00           H  
ATOM   1607  HG  SER A 112     -40.423-258.414 406.053  1.00 20.00           H  
ATOM   1608  N   LYS A 113     -37.572-256.973 403.663  1.00 20.00           N  
ATOM   1609  CA  LYS A 113     -36.161-257.339 403.713  1.00 20.00           C  
ATOM   1610  CB  LYS A 113     -35.976-258.825 403.380  1.00 20.00           C  
ATOM   1611  CG  LYS A 113     -36.227-259.746 404.564  1.00 20.00           C  
ATOM   1612  CD  LYS A 113     -35.770-261.167 404.275  1.00 20.00           C  
ATOM   1613  CE  LYS A 113     -36.493-261.760 403.092  1.00 20.00           C  
ATOM   1614  NZ  LYS A 113     -36.401-263.243 403.080  1.00 20.00           N  
ATOM   1615  C   LYS A 113     -35.338-256.474 402.764  1.00 20.00           C  
ATOM   1616  O   LYS A 113     -34.110-256.504 402.811  1.00 20.00           O  
ATOM   1617  H   LYS A 113     -38.020-257.391 403.060  1.00 20.00           H  
ATOM   1618  HA  LYS A 113     -35.818-257.227 404.625  1.00 20.00           H  
ATOM   1619  HB2 LYS A 113     -36.566-259.060 402.646  1.00 20.00           H  
ATOM   1620  HB3 LYS A 113     -35.066-258.970 403.075  1.00 20.00           H  
ATOM   1621  HG2 LYS A 113     -35.758-259.398 405.339  1.00 20.00           H  
ATOM   1622  HG3 LYS A 113     -37.178-259.769 404.750  1.00 20.00           H  
ATOM   1623  HD2 LYS A 113     -34.814-261.164 404.112  1.00 20.00           H  
ATOM   1624  HD3 LYS A 113     -35.955-261.722 405.049  1.00 20.00           H  
ATOM   1625  HE2 LYS A 113     -37.423-261.486 403.120  1.00 20.00           H  
ATOM   1626  HE3 LYS A 113     -36.088-261.428 402.276  1.00 20.00           H  
ATOM   1627  HZ1 LYS A 113     -36.861-263.594 402.314  1.00 20.00           H  
ATOM   1628  HZ2 LYS A 113     -35.481-263.515 403.041  1.00 20.00           H  
ATOM   1629  HZ3 LYS A 113     -36.800-263.604 403.876  1.00 20.00           H  
ATOM   1630  N   ALA A 114     -36.009-255.705 401.902  1.00 20.00           N  
ATOM   1631  CA  ALA A 114     -35.342-255.041 400.787  1.00 20.00           C  
ATOM   1632  CB  ALA A 114     -36.364-254.330 399.916  1.00 20.00           C  
ATOM   1633  C   ALA A 114     -34.297-254.049 401.286  1.00 20.00           C  
ATOM   1634  O   ALA A 114     -34.534-253.346 402.267  1.00 20.00           O  
ATOM   1635  H   ALA A 114     -36.854-255.552 401.945  1.00 20.00           H  
ATOM   1636  HA  ALA A 114     -34.903-255.706 400.216  1.00 20.00           H  
ATOM   1637  HB1 ALA A 114     -35.904-253.845 399.226  1.00 20.00           H  
ATOM   1638  HB2 ALA A 114     -36.947-254.983 399.521  1.00 20.00           H  
ATOM   1639  HB3 ALA A 114     -36.871-253.723 400.461  1.00 20.00           H  
ATOM   1640  N   LYS A 115     -33.143-253.988 400.616  1.00 20.00           N  
ATOM   1641  CA  LYS A 115     -32.097-253.037 400.976  1.00 20.00           C  
ATOM   1642  CB  LYS A 115     -30.858-253.773 401.507  1.00 20.00           C  
ATOM   1643  CG  LYS A 115     -31.071-254.407 402.873  1.00 20.00           C  
ATOM   1644  CD  LYS A 115     -29.831-255.148 403.345  1.00 20.00           C  
ATOM   1645  CE  LYS A 115     -30.075-255.887 404.637  1.00 20.00           C  
ATOM   1646  NZ  LYS A 115     -28.884-256.670 405.055  1.00 20.00           N  
ATOM   1647  C   LYS A 115     -31.724-252.158 399.788  1.00 20.00           C  
ATOM   1648  O   LYS A 115     -31.956-252.539 398.642  1.00 20.00           O  
ATOM   1649  H   LYS A 115     -32.944-254.489 399.946  1.00 20.00           H  
ATOM   1650  HA  LYS A 115     -32.401-252.466 401.712  1.00 20.00           H  
ATOM   1651  HB2 LYS A 115     -30.594-254.449 400.864  1.00 20.00           H  
ATOM   1652  HB3 LYS A 115     -30.124-253.143 401.580  1.00 20.00           H  
ATOM   1653  HG2 LYS A 115     -31.306-253.714 403.510  1.00 20.00           H  
ATOM   1654  HG3 LYS A 115     -31.798-255.046 402.814  1.00 20.00           H  
ATOM   1655  HD2 LYS A 115     -29.553-255.770 402.654  1.00 20.00           H  
ATOM   1656  HD3 LYS A 115     -29.119-254.508 403.496  1.00 20.00           H  
ATOM   1657  HE2 LYS A 115     -30.311-255.248 405.327  1.00 20.00           H  
ATOM   1658  HE3 LYS A 115     -30.812-256.506 404.512  1.00 20.00           H  
ATOM   1659  HZ1 LYS A 115     -29.066-257.131 405.878  1.00 20.00           H  
ATOM   1660  HZ2 LYS A 115     -28.662-257.317 404.381  1.00 20.00           H  
ATOM   1661  HZ3 LYS A 115     -28.135-256.084 405.185  1.00 20.00           H  
ATOM   1662  N   VAL A 116     -31.147-250.983 400.054  1.00 20.00           N  
ATOM   1663  CA  VAL A 116     -30.411-250.241 399.035  1.00 20.00           C  
ATOM   1664  CB  VAL A 116     -31.230-249.047 398.504  1.00 20.00           C  
ATOM   1665  CG1 VAL A 116     -32.508-249.523 397.825  1.00 20.00           C  
ATOM   1666  CG2 VAL A 116     -31.543-248.061 399.623  1.00 20.00           C  
ATOM   1667  C   VAL A 116     -29.051-249.794 399.561  1.00 20.00           C  
ATOM   1668  O   VAL A 116     -28.814-249.827 400.766  1.00 20.00           O  
ATOM   1669  H   VAL A 116     -31.169-250.595 400.822  1.00 20.00           H  
ATOM   1670  HA  VAL A 116     -30.278-250.802 398.243  1.00 20.00           H  
ATOM   1671  HB  VAL A 116     -30.703-248.576 397.825  1.00 20.00           H  
ATOM   1672 HG11 VAL A 116     -33.002-248.759 397.518  1.00 20.00           H  
ATOM   1673 HG12 VAL A 116     -32.277-250.082 397.079  1.00 20.00           H  
ATOM   1674 HG13 VAL A 116     -33.032-250.020 398.458  1.00 20.00           H  
ATOM   1675 HG21 VAL A 116     -32.050-247.330 399.263  1.00 20.00           H  
ATOM   1676 HG22 VAL A 116     -32.055-248.510 400.300  1.00 20.00           H  
ATOM   1677 HG23 VAL A 116     -30.719-247.738 399.995  1.00 20.00           H  
ATOM   1678  N   SER A 117     -28.156-249.376 398.661  1.00 20.00           N  
ATOM   1679  CA  SER A 117     -26.805-248.983 399.048  1.00 20.00           C  
ATOM   1680  CB  SER A 117     -25.779-249.598 398.103  1.00 20.00           C  
ATOM   1681  OG  SER A 117     -24.468-249.499 398.634  1.00 20.00           O  
ATOM   1682  C   SER A 117     -26.661-247.465 399.063  1.00 20.00           C  
ATOM   1683  O   SER A 117     -26.850-246.818 398.035  1.00 20.00           O  
ATOM   1684  H   SER A 117     -28.311-249.312 397.817  1.00 20.00           H  
ATOM   1685  HA  SER A 117     -26.597-249.332 399.940  1.00 20.00           H  
ATOM   1686  HB2 SER A 117     -26.006-250.529 397.952  1.00 20.00           H  
ATOM   1687  HB3 SER A 117     -25.811-249.131 397.253  1.00 20.00           H  
ATOM   1688  HG  SER A 117     -23.936-249.881 398.142  1.00 20.00           H  
ATOM   1689  N   SER A 118     -26.327-246.895 400.224  1.00 20.00           N  
ATOM   1690  CA  SER A 118     -25.940-245.490 400.304  1.00 20.00           C  
ATOM   1691  CB  SER A 118     -26.182-244.950 401.710  1.00 20.00           C  
ATOM   1692  OG  SER A 118     -25.722-243.614 401.832  1.00 20.00           O  
ATOM   1693  C   SER A 118     -24.478-245.302 399.915  1.00 20.00           C  
ATOM   1694  O   SER A 118     -23.632-246.113 400.286  1.00 20.00           O  
ATOM   1695  H   SER A 118     -26.316-247.305 400.980  1.00 20.00           H  
ATOM   1696  HA  SER A 118     -26.501-244.953 399.706  1.00 20.00           H  
ATOM   1697  HB2 SER A 118     -27.131-244.993 401.906  1.00 20.00           H  
ATOM   1698  HB3 SER A 118     -25.709-245.507 402.348  1.00 20.00           H  
ATOM   1699  HG  SER A 118     -26.063-243.259 402.487  1.00 20.00           H  
ATOM   1700  N   VAL A 119     -24.177-244.236 399.169  1.00 20.00           N  
ATOM   1701  CA  VAL A 119     -22.804-243.942 398.770  1.00 20.00           C  
ATOM   1702  CB  VAL A 119     -22.745-242.766 397.773  1.00 20.00           C  
ATOM   1703  CG1 VAL A 119     -21.337-242.596 397.216  1.00 20.00           C  
ATOM   1704  CG2 VAL A 119     -23.755-242.955 396.648  1.00 20.00           C  
ATOM   1705  C   VAL A 119     -21.925-243.683 399.989  1.00 20.00           C  
ATOM   1706  O   VAL A 119     -20.733-243.982 399.963  1.00 20.00           O  
ATOM   1707  H   VAL A 119     -24.754-243.666 398.882  1.00 20.00           H  
ATOM   1708  HA  VAL A 119     -22.434-244.694 398.264  1.00 20.00           H  
ATOM   1709  HB  VAL A 119     -22.969-241.936 398.244  1.00 20.00           H  
ATOM   1710 HG11 VAL A 119     -21.328-241.852 396.609  1.00 20.00           H  
ATOM   1711 HG12 VAL A 119     -20.731-242.430 397.942  1.00 20.00           H  
ATOM   1712 HG13 VAL A 119     -21.084-243.399 396.755  1.00 20.00           H  
ATOM   1713 HG21 VAL A 119     -23.707-242.203 396.054  1.00 20.00           H  
ATOM   1714 HG22 VAL A 119     -23.544-243.761 396.170  1.00 20.00           H  
ATOM   1715 HG23 VAL A 119     -24.635-243.020 397.026  1.00 20.00           H  
ATOM   1716  N   LEU A 120     -22.507-243.129 401.056  1.00 20.00           N  
ATOM   1717  CA  LEU A 120     -21.772-242.892 402.294  1.00 20.00           C  
ATOM   1718  CB  LEU A 120     -22.017-241.465 402.796  1.00 20.00           C  
ATOM   1719  CG  LEU A 120     -21.332-240.368 401.995  1.00 20.00           C  
ATOM   1720  CD1 LEU A 120     -21.517-239.018 402.655  1.00 20.00           C  
ATOM   1721  CD2 LEU A 120     -19.861-240.670 401.808  1.00 20.00           C  
ATOM   1722  C   LEU A 120     -22.168-243.902 403.366  1.00 20.00           C  
ATOM   1723  O   LEU A 120     -21.314-244.619 403.882  1.00 20.00           O  
ATOM   1724  H   LEU A 120     -23.330-242.881 401.085  1.00 20.00           H  
ATOM   1725  HA  LEU A 120     -20.809-242.962 402.130  1.00 20.00           H  
ATOM   1726  HB2 LEU A 120     -22.972-241.302 402.833  1.00 20.00           H  
ATOM   1727  HB3 LEU A 120     -21.715-241.397 403.716  1.00 20.00           H  
ATOM   1728  HG  LEU A 120     -21.742-240.316 401.117  1.00 20.00           H  
ATOM   1729 HD11 LEU A 120     -21.070-238.349 402.130  1.00 20.00           H  
ATOM   1730 HD12 LEU A 120     -22.455-238.820 402.705  1.00 20.00           H  
ATOM   1731 HD13 LEU A 120     -21.140-239.048 403.538  1.00 20.00           H  
ATOM   1732 HD21 LEU A 120     -19.453-239.949 401.322  1.00 20.00           H  
ATOM   1733 HD22 LEU A 120     -19.447-240.756 402.670  1.00 20.00           H  
ATOM   1734 HD23 LEU A 120     -19.770-241.490 401.317  1.00 20.00           H  
ATOM   1735  N   ALA A 121     -23.460-243.962 403.702  1.00 20.00           N  
ATOM   1736  CA  ALA A 121     -23.900-244.575 404.950  1.00 20.00           C  
ATOM   1737  CB  ALA A 121     -25.281-244.064 405.325  1.00 20.00           C  
ATOM   1738  C   ALA A 121     -23.916-246.096 404.837  1.00 20.00           C  
ATOM   1739  O   ALA A 121     -24.150-246.785 405.827  1.00 20.00           O  
ATOM   1740  H   ALA A 121     -24.101-243.652 403.219  1.00 20.00           H  
ATOM   1741  HA  ALA A 121     -23.299-244.316 405.681  1.00 20.00           H  
ATOM   1742  HB1 ALA A 121     -25.587-244.532 406.106  1.00 20.00           H  
ATOM   1743  HB2 ALA A 121     -25.227-243.124 405.509  1.00 20.00           H  
ATOM   1744  HB3 ALA A 121     -25.882-244.221 404.592  1.00 20.00           H  
ATOM   1745  N   GLY A 122     -23.669-246.621 403.633  1.00 20.00           N  
ATOM   1746  CA  GLY A 122     -23.683-248.058 403.404  1.00 20.00           C  
ATOM   1747  C   GLY A 122     -25.073-248.608 403.165  1.00 20.00           C  
ATOM   1748  O   GLY A 122     -25.964-247.887 402.715  1.00 20.00           O  
ATOM   1749  H   GLY A 122     -23.605-246.157 402.912  1.00 20.00           H  
ATOM   1750  HA2 GLY A 122     -23.121-248.278 402.644  1.00 20.00           H  
ATOM   1751  HA3 GLY A 122     -23.286-248.519 404.160  1.00 20.00           H  
ATOM   1752  N   ASP A 123     -25.257-249.886 403.468  1.00 20.00           N  
ATOM   1753  CA  ASP A 123     -26.533-250.554 403.233  1.00 20.00           C  
ATOM   1754  CB  ASP A 123     -26.424-252.052 403.548  1.00 20.00           C  
ATOM   1755  CG  ASP A 123     -25.900-252.873 402.390  1.00 20.00           C  
ATOM   1756  OD1 ASP A 123     -25.660-252.291 401.312  1.00 20.00           O  
ATOM   1757  OD2 ASP A 123     -25.793-254.109 402.541  1.00 20.00           O  
ATOM   1758  C   ASP A 123     -27.644-249.916 404.059  1.00 20.00           C  
ATOM   1759  O   ASP A 123     -27.465-249.673 405.250  1.00 20.00           O  
ATOM   1760  H   ASP A 123     -24.655-250.394 403.814  1.00 20.00           H  
ATOM   1761  HA  ASP A 123     -26.769-250.499 402.283  1.00 20.00           H  
ATOM   1762  HB2 ASP A 123     -25.854-252.171 404.324  1.00 20.00           H  
ATOM   1763  HB3 ASP A 123     -27.303-252.390 403.782  1.00 20.00           H  
ATOM   1764  N   LEU A 124     -28.792-249.645 403.432  1.00 20.00           N  
ATOM   1765  CA  LEU A 124     -29.962-249.152 404.152  1.00 20.00           C  
ATOM   1766  CB  LEU A 124     -30.333-247.746 403.670  1.00 20.00           C  
ATOM   1767  CG  LEU A 124     -29.209-246.722 403.721  1.00 20.00           C  
ATOM   1768  CD1 LEU A 124     -29.685-245.369 403.237  1.00 20.00           C  
ATOM   1769  CD2 LEU A 124     -28.638-246.614 405.119  1.00 20.00           C  
ATOM   1770  C   LEU A 124     -31.146-250.098 403.983  1.00 20.00           C  
ATOM   1771  O   LEU A 124     -31.428-250.539 402.871  1.00 20.00           O  
ATOM   1772  H   LEU A 124     -28.917-249.739 402.586  1.00 20.00           H  
ATOM   1773  HA  LEU A 124     -29.756-249.067 405.107  1.00 20.00           H  
ATOM   1774  HB2 LEU A 124     -30.687-247.804 402.768  1.00 20.00           H  
ATOM   1775  HB3 LEU A 124     -31.068-247.411 404.207  1.00 20.00           H  
ATOM   1776  HG  LEU A 124     -28.497-247.006 403.128  1.00 20.00           H  
ATOM   1777 HD11 LEU A 124     -28.951-244.751 403.267  1.00 20.00           H  
ATOM   1778 HD12 LEU A 124     -30.002-245.454 402.334  1.00 20.00           H  
ATOM   1779 HD13 LEU A 124     -30.395-245.065 403.807  1.00 20.00           H  
ATOM   1780 HD21 LEU A 124     -27.956-245.938 405.127  1.00 20.00           H  
ATOM   1781 HD22 LEU A 124     -29.342-246.374 405.727  1.00 20.00           H  
ATOM   1782 HD23 LEU A 124     -28.263-247.462 405.370  1.00 20.00           H  
ATOM   1783  N   ILE A 125     -31.841-250.409 405.081  1.00 20.00           N  
ATOM   1784  CA  ILE A 125     -33.104-251.135 405.008  1.00 20.00           C  
ATOM   1785  CB  ILE A 125     -33.430-251.805 406.360  1.00 20.00           C  
ATOM   1786  CG1 ILE A 125     -32.393-252.885 406.704  1.00 20.00           C  
ATOM   1787  CD1 ILE A 125     -31.104-252.339 407.244  1.00 20.00           C  
ATOM   1788  CG2 ILE A 125     -34.844-252.374 406.359  1.00 20.00           C  
ATOM   1789  C   ILE A 125     -34.235-250.221 404.548  1.00 20.00           C  
ATOM   1790  O   ILE A 125     -34.594-249.282 405.255  1.00 20.00           O  
ATOM   1791  H   ILE A 125     -31.598-250.209 405.881  1.00 20.00           H  
ATOM   1792  HA  ILE A 125     -33.025-251.884 404.381  1.00 20.00           H  
ATOM   1793  HB  ILE A 125     -33.356-251.144 407.066  1.00 20.00           H  
ATOM   1794 HG12 ILE A 125     -32.782-253.506 407.339  1.00 20.00           H  
ATOM   1795 HG13 ILE A 125     -32.191-253.395 405.904  1.00 20.00           H  
ATOM   1796 HG21 ILE A 125     -35.031-252.751 407.222  1.00 20.00           H  
ATOM   1797 HG22 ILE A 125     -35.465-251.666 406.172  1.00 20.00           H  
ATOM   1798 HG23 ILE A 125     -34.907-253.053 405.683  1.00 20.00           H  
ATOM   1799 HD11 ILE A 125     -30.522-253.070 407.463  1.00 20.00           H  
ATOM   1800 HD12 ILE A 125     -30.694-251.786 406.574  1.00 20.00           H  
ATOM   1801 HD13 ILE A 125     -31.289-251.820 408.030  1.00 20.00           H  
ATOM   1802  N   VAL A 126     -34.797-250.491 403.366  1.00 20.00           N  
ATOM   1803  CA  VAL A 126     -35.743-249.575 402.740  1.00 20.00           C  
ATOM   1804  CB  VAL A 126     -36.237-250.113 401.381  1.00 20.00           C  
ATOM   1805  CG1 VAL A 126     -37.338-249.226 400.812  1.00 20.00           C  
ATOM   1806  CG2 VAL A 126     -35.081-250.245 400.396  1.00 20.00           C  
ATOM   1807  C   VAL A 126     -36.909-249.270 403.674  1.00 20.00           C  
ATOM   1808  O   VAL A 126     -37.367-248.131 403.738  1.00 20.00           O  
ATOM   1809  H   VAL A 126     -34.643-251.203 402.908  1.00 20.00           H  
ATOM   1810  HA  VAL A 126     -35.293-248.736 402.507  1.00 20.00           H  
ATOM   1811  HB  VAL A 126     -36.625-251.003 401.512  1.00 20.00           H  
ATOM   1812 HG11 VAL A 126     -37.647-249.603 399.985  1.00 20.00           H  
ATOM   1813 HG12 VAL A 126     -38.062-249.185 401.441  1.00 20.00           H  
ATOM   1814 HG13 VAL A 126     -36.984-248.347 400.660  1.00 20.00           H  
ATOM   1815 HG21 VAL A 126     -35.415-250.596 399.567  1.00 20.00           H  
ATOM   1816 HG22 VAL A 126     -34.695-249.378 400.250  1.00 20.00           H  
ATOM   1817 HG23 VAL A 126     -34.424-250.840 400.763  1.00 20.00           H  
ATOM   1818  N   LYS A 127     -37.391-250.283 404.400  1.00 20.00           N  
ATOM   1819  CA  LYS A 127     -38.547-250.118 405.275  1.00 20.00           C  
ATOM   1820  CB  LYS A 127     -38.949-251.462 405.898  1.00 20.00           C  
ATOM   1821  CG  LYS A 127     -40.360-251.466 406.467  1.00 20.00           C  
ATOM   1822  CD  LYS A 127     -41.184-252.617 405.912  1.00 20.00           C  
ATOM   1823  CE  LYS A 127     -42.658-252.300 405.903  1.00 20.00           C  
ATOM   1824  NZ  LYS A 127     -43.423-253.267 405.074  1.00 20.00           N  
ATOM   1825  C   LYS A 127     -38.265-249.090 406.365  1.00 20.00           C  
ATOM   1826  O   LYS A 127     -39.194-248.507 406.919  1.00 20.00           O  
ATOM   1827  H   LYS A 127     -37.063-251.078 404.400  1.00 20.00           H  
ATOM   1828  HA  LYS A 127     -39.323-249.825 404.753  1.00 20.00           H  
ATOM   1829  HB2 LYS A 127     -38.859-252.159 405.230  1.00 20.00           H  
ATOM   1830  HB3 LYS A 127     -38.335-251.673 406.618  1.00 20.00           H  
ATOM   1831  HG2 LYS A 127     -40.310-251.529 407.433  1.00 20.00           H  
ATOM   1832  HG3 LYS A 127     -40.801-250.637 406.224  1.00 20.00           H  
ATOM   1833  HD2 LYS A 127     -40.882-252.816 405.012  1.00 20.00           H  
ATOM   1834  HD3 LYS A 127     -41.049-253.399 406.469  1.00 20.00           H  
ATOM   1835  HE2 LYS A 127     -42.989-252.310 406.815  1.00 20.00           H  
ATOM   1836  HE3 LYS A 127     -42.789-251.415 405.529  1.00 20.00           H  
ATOM   1837  HZ1 LYS A 127     -44.356-253.042 405.085  1.00 20.00           H  
ATOM   1838  HZ2 LYS A 127     -43.109-253.243 404.168  1.00 20.00           H  
ATOM   1839  HZ3 LYS A 127     -43.312-254.156 405.420  1.00 20.00           H  
ATOM   1840  N   ASP A 128     -36.985-248.865 406.675  1.00 20.00           N  
ATOM   1841  CA  ASP A 128     -36.605-248.139 407.883  1.00 20.00           C  
ATOM   1842  CB  ASP A 128     -35.545-248.921 408.671  1.00 20.00           C  
ATOM   1843  CG  ASP A 128     -36.060-250.226 409.239  1.00 20.00           C  
ATOM   1844  OD1 ASP A 128     -37.287-250.454 409.180  1.00 20.00           O  
ATOM   1845  OD2 ASP A 128     -35.247-250.989 409.802  1.00 20.00           O  
ATOM   1846  C   ASP A 128     -36.092-246.744 407.543  1.00 20.00           C  
ATOM   1847  O   ASP A 128     -35.775-245.968 408.442  1.00 20.00           O  
ATOM   1848  H   ASP A 128     -36.318-249.124 406.198  1.00 20.00           H  
ATOM   1849  HA  ASP A 128     -37.376-248.059 408.482  1.00 20.00           H  
ATOM   1850  HB2 ASP A 128     -34.782-249.088 408.096  1.00 20.00           H  
ATOM   1851  HB3 ASP A 128     -35.234-248.375 409.410  1.00 20.00           H  
ATOM   1852  N   TYR A 129     -36.009-246.421 406.249  1.00 20.00           N  
ATOM   1853  CA  TYR A 129     -35.456-245.144 405.811  1.00 20.00           C  
ATOM   1854  CB  TYR A 129     -34.060-245.340 405.204  1.00 20.00           C  
ATOM   1855  CG  TYR A 129     -32.967-245.469 406.241  1.00 20.00           C  
ATOM   1856  CD1 TYR A 129     -32.470-244.352 406.898  1.00 20.00           C  
ATOM   1857  CE1 TYR A 129     -31.470-244.463 407.848  1.00 20.00           C  
ATOM   1858  CZ  TYR A 129     -30.948-245.704 408.158  1.00 20.00           C  
ATOM   1859  OH  TYR A 129     -29.955-245.818 409.100  1.00 20.00           O  
ATOM   1860  CE2 TYR A 129     -31.427-246.829 407.516  1.00 20.00           C  
ATOM   1861  CD2 TYR A 129     -32.431-246.706 406.565  1.00 20.00           C  
ATOM   1862  C   TYR A 129     -36.381-244.463 404.808  1.00 20.00           C  
ATOM   1863  O   TYR A 129     -36.398-243.238 404.718  1.00 20.00           O  
ATOM   1864  H   TYR A 129     -36.269-246.929 405.606  1.00 20.00           H  
ATOM   1865  HA  TYR A 129     -35.330-244.552 406.582  1.00 20.00           H  
ATOM   1866  HB2 TYR A 129     -34.071-246.125 404.635  1.00 20.00           H  
ATOM   1867  HB3 TYR A 129     -33.851-244.579 404.641  1.00 20.00           H  
ATOM   1868  HD1 TYR A 129     -32.816-243.513 406.696  1.00 20.00           H  
ATOM   1869  HD2 TYR A 129     -32.750-247.468 406.136  1.00 20.00           H  
ATOM   1870  HE1 TYR A 129     -31.151-243.702 408.277  1.00 20.00           H  
ATOM   1871  HE2 TYR A 129     -31.078-247.667 407.721  1.00 20.00           H  
ATOM   1872  HH  TYR A 129     -29.811-246.609 409.262  1.00 20.00           H  
ATOM   1873  N   PHE A 130     -37.151-245.253 404.054  1.00 20.00           N  
ATOM   1874  CA  PHE A 130     -37.868-244.740 402.891  1.00 20.00           C  
ATOM   1875  CB  PHE A 130     -37.519-245.557 401.639  1.00 20.00           C  
ATOM   1876  CG  PHE A 130     -36.135-245.290 401.101  1.00 20.00           C  
ATOM   1877  CD1 PHE A 130     -35.044-246.002 401.566  1.00 20.00           C  
ATOM   1878  CE1 PHE A 130     -33.773-245.753 401.068  1.00 20.00           C  
ATOM   1879  CZ  PHE A 130     -33.585-244.795 400.108  1.00 20.00           C  
ATOM   1880  CE2 PHE A 130     -34.653-244.080 399.636  1.00 20.00           C  
ATOM   1881  CD2 PHE A 130     -35.926-244.326 400.131  1.00 20.00           C  
ATOM   1882  C   PHE A 130     -39.374-244.750 403.129  1.00 20.00           C  
ATOM   1883  O   PHE A 130     -39.856-245.469 404.002  1.00 20.00           O  
ATOM   1884  H   PHE A 130     -37.274-246.092 404.199  1.00 20.00           H  
ATOM   1885  HA  PHE A 130     -37.581-243.823 402.698  1.00 20.00           H  
ATOM   1886  HB2 PHE A 130     -37.620-246.501 401.839  1.00 20.00           H  
ATOM   1887  HB3 PHE A 130     -38.158-245.350 400.939  1.00 20.00           H  
ATOM   1888  HD1 PHE A 130     -35.166-246.654 402.218  1.00 20.00           H  
ATOM   1889  HD2 PHE A 130     -36.647-243.836 399.807  1.00 20.00           H  
ATOM   1890  HE1 PHE A 130     -33.048-246.239 401.388  1.00 20.00           H  
ATOM   1891  HE2 PHE A 130     -34.525-243.429 398.984  1.00 20.00           H  
ATOM   1892  HZ  PHE A 130     -32.732-244.630 399.776  1.00 20.00           H  
ATOM   1893  N   THR A 131     -40.120-243.956 402.356  1.00 20.00           N  
ATOM   1894  CA  THR A 131     -41.577-243.967 402.424  1.00 20.00           C  
ATOM   1895  CB  THR A 131     -42.060-243.125 403.606  1.00 20.00           C  
ATOM   1896  OG1 THR A 131     -43.462-243.330 403.780  1.00 20.00           O  
ATOM   1897  CG2 THR A 131     -41.770-241.646 403.419  1.00 20.00           C  
ATOM   1898  C   THR A 131     -42.190-243.495 401.110  1.00 20.00           C  
ATOM   1899  O   THR A 131     -41.467-243.075 400.209  1.00 20.00           O  
ATOM   1900  H   THR A 131     -39.801-243.400 401.783  1.00 20.00           H  
ATOM   1901  HA  THR A 131     -41.896-244.874 402.617  1.00 20.00           H  
ATOM   1902  HB  THR A 131     -41.620-243.433 404.414  1.00 20.00           H  
ATOM   1903  HG1 THR A 131     -43.743-242.847 404.380  1.00 20.00           H  
ATOM   1904 HG21 THR A 131     -42.079-241.152 404.181  1.00 20.00           H  
ATOM   1905 HG22 THR A 131     -40.825-241.506 403.321  1.00 20.00           H  
ATOM   1906 HG23 THR A 131     -42.216-241.321 402.634  1.00 20.00           H  
ATOM   1907  N   SER A 132     -43.519-243.560 400.998  1.00 20.00           N  
ATOM   1908  CA  SER A 132     -44.217-243.031 399.831  1.00 20.00           C  
ATOM   1909  CB  SER A 132     -45.454-243.869 399.523  1.00 20.00           C  
ATOM   1910  OG  SER A 132     -45.976-243.561 398.241  1.00 20.00           O  
ATOM   1911  C   SER A 132     -44.611-241.573 400.043  1.00 20.00           C  
ATOM   1912  O   SER A 132     -45.171-241.231 401.082  1.00 20.00           O  
ATOM   1913  H   SER A 132     -44.039-243.907 401.588  1.00 20.00           H  
ATOM   1914  HA  SER A 132     -43.642-243.094 399.040  1.00 20.00           H  
ATOM   1915  HB2 SER A 132     -45.218-244.809 399.568  1.00 20.00           H  
ATOM   1916  HB3 SER A 132     -46.132-243.688 400.192  1.00 20.00           H  
ATOM   1917  HG  SER A 132     -46.631-244.029 398.085  1.00 20.00           H  
ATOM   1918  N   VAL A 133     -44.321-240.713 399.063  1.00 20.00           N  
ATOM   1919  CA  VAL A 133     -44.693-239.305 399.143  1.00 20.00           C  
ATOM   1920  CB  VAL A 133     -43.500-238.429 399.579  1.00 20.00           C  
ATOM   1921  CG1 VAL A 133     -43.940-236.989 399.814  1.00 20.00           C  
ATOM   1922  CG2 VAL A 133     -42.829-239.002 400.821  1.00 20.00           C  
ATOM   1923  C   VAL A 133     -45.287-238.821 397.825  1.00 20.00           C  
ATOM   1924  O   VAL A 133     -44.764-239.139 396.759  1.00 20.00           O  
ATOM   1925  H   VAL A 133     -43.907-240.925 398.339  1.00 20.00           H  
ATOM   1926  HA  VAL A 133     -45.351-239.172 399.858  1.00 20.00           H  
ATOM   1927  HB  VAL A 133     -42.837-238.411 398.858  1.00 20.00           H  
ATOM   1928 HG11 VAL A 133     -43.180-236.470 400.085  1.00 20.00           H  
ATOM   1929 HG12 VAL A 133     -44.302-236.635 398.998  1.00 20.00           H  
ATOM   1930 HG13 VAL A 133     -44.609-236.975 400.503  1.00 20.00           H  
ATOM   1931 HG21 VAL A 133     -42.096-238.435 401.071  1.00 20.00           H  
ATOM   1932 HG22 VAL A 133     -43.471-239.038 401.535  1.00 20.00           H  
ATOM   1933 HG23 VAL A 133     -42.508-239.885 400.624  1.00 20.00           H  
ATOM   1934  N   LEU A 134     -46.378-238.052 397.893  1.00 20.00           N  
ATOM   1935  CA  LEU A 134     -47.306-237.938 396.773  1.00 20.00           C  
ATOM   1936  CB  LEU A 134     -46.865-236.817 395.825  1.00 20.00           C  
ATOM   1937  CG  LEU A 134     -47.060-235.405 396.353  1.00 20.00           C  
ATOM   1938  CD1 LEU A 134     -46.016-234.465 395.787  1.00 20.00           C  
ATOM   1939  CD2 LEU A 134     -48.453-234.897 396.046  1.00 20.00           C  
ATOM   1940  C   LEU A 134     -47.413-239.257 396.015  1.00 20.00           C  
ATOM   1941  O   LEU A 134     -47.983-240.218 396.528  1.00 20.00           O  
ATOM   1942  H   LEU A 134     -46.600-237.586 398.580  1.00 20.00           H  
ATOM   1943  HA  LEU A 134     -48.195-237.685 397.099  1.00 20.00           H  
ATOM   1944  HB2 LEU A 134     -45.936-236.956 395.582  1.00 20.00           H  
ATOM   1945  HB3 LEU A 134     -47.357-236.896 394.992  1.00 20.00           H  
ATOM   1946  HG  LEU A 134     -46.949-235.410 397.317  1.00 20.00           H  
ATOM   1947 HD11 LEU A 134     -46.179-233.580 396.121  1.00 20.00           H  
ATOM   1948 HD12 LEU A 134     -45.146-234.762 396.063  1.00 20.00           H  
ATOM   1949 HD13 LEU A 134     -46.077-234.471 394.829  1.00 20.00           H  
ATOM   1950 HD21 LEU A 134     -48.597-234.075 396.520  1.00 20.00           H  
ATOM   1951 HD22 LEU A 134     -48.529-234.746 395.101  1.00 20.00           H  
ATOM   1952 HD23 LEU A 134     -49.094-235.555 396.325  1.00 20.00           H  
ATOM   1953  N   GLY A 135     -46.866-239.308 394.798  1.00 20.00           N  
ATOM   1954  CA  GLY A 135     -47.102-240.425 393.894  1.00 20.00           C  
ATOM   1955  C   GLY A 135     -46.346-241.677 394.287  1.00 20.00           C  
ATOM   1956  O   GLY A 135     -46.827-242.792 394.076  1.00 20.00           O  
ATOM   1957  H   GLY A 135     -46.262-238.762 394.520  1.00 20.00           H  
ATOM   1958  HA2 GLY A 135     -48.050-240.627 393.857  1.00 20.00           H  
ATOM   1959  HA3 GLY A 135     -46.855-240.178 392.989  1.00 20.00           H  
ATOM   1960  N   ALA A 136     -45.164-241.492 394.857  1.00 20.00           N  
ATOM   1961  CA  ALA A 136     -44.054-242.413 394.638  1.00 20.00           C  
ATOM   1962  CB  ALA A 136     -43.397-242.130 393.296  1.00 20.00           C  
ATOM   1963  C   ALA A 136     -43.025-242.306 395.758  1.00 20.00           C  
ATOM   1964  O   ALA A 136     -43.106-241.401 396.585  1.00 20.00           O  
ATOM   1965  H   ALA A 136     -44.975-240.836 395.380  1.00 20.00           H  
ATOM   1966  HA  ALA A 136     -44.386-243.334 394.596  1.00 20.00           H  
ATOM   1967  HB1 ALA A 136     -42.646-242.717 393.186  1.00 20.00           H  
ATOM   1968  HB2 ALA A 136     -44.036-242.283 392.597  1.00 20.00           H  
ATOM   1969  HB3 ALA A 136     -43.104-241.216 393.279  1.00 20.00           H  
ATOM   1970  N   PRO A 137     -42.057-243.227 395.788  1.00 20.00           N  
ATOM   1971  CA  PRO A 137     -41.267-243.381 396.984  1.00 20.00           C  
ATOM   1972  CB  PRO A 137     -40.143-244.351 396.622  1.00 20.00           C  
ATOM   1973  CG  PRO A 137     -40.831-245.284 395.645  1.00 20.00           C  
ATOM   1974  CD  PRO A 137     -41.730-244.314 394.849  1.00 20.00           C  
ATOM   1975  C   PRO A 137     -40.401-242.153 397.293  1.00 20.00           C  
ATOM   1976  O   PRO A 137     -40.347-241.235 396.479  1.00 20.00           O  
ATOM   1977  HA  PRO A 137     -41.837-243.554 397.774  1.00 20.00           H  
ATOM   1978  HB2 PRO A 137     -39.835-244.833 397.405  1.00 20.00           H  
ATOM   1979  HB3 PRO A 137     -39.406-243.884 396.196  1.00 20.00           H  
ATOM   1980  HG2 PRO A 137     -41.365-245.945 396.113  1.00 20.00           H  
ATOM   1981  HG3 PRO A 137     -40.186-245.715 395.063  1.00 20.00           H  
ATOM   1982  HD2 PRO A 137     -41.236-243.956 394.095  1.00 20.00           H  
ATOM   1983  HD3 PRO A 137     -42.543-244.769 394.580  1.00 20.00           H  
ATOM   1984  N   ALA A 138     -39.974-241.987 398.550  1.00 20.00           N  
ATOM   1985  CA  ALA A 138     -38.996-240.962 398.899  1.00 20.00           C  
ATOM   1986  CB  ALA A 138     -39.657-239.594 398.916  1.00 20.00           C  
ATOM   1987  C   ALA A 138     -38.358-241.253 400.253  1.00 20.00           C  
ATOM   1988  O   ALA A 138     -38.861-242.085 401.005  1.00 20.00           O  
ATOM   1989  H   ALA A 138     -40.238-242.460 399.218  1.00 20.00           H  
ATOM   1990  HA  ALA A 138     -38.293-240.924 398.217  1.00 20.00           H  
ATOM   1991  HB1 ALA A 138     -39.002-238.933 399.152  1.00 20.00           H  
ATOM   1992  HB2 ALA A 138     -40.010-239.406 398.043  1.00 20.00           H  
ATOM   1993  HB3 ALA A 138     -40.366-239.598 399.563  1.00 20.00           H  
ATOM   1994  N   LEU A 139     -37.252-240.572 400.566  1.00 20.00           N  
ATOM   1995  CA  LEU A 139     -36.670-240.628 401.903  1.00 20.00           C  
ATOM   1996  CB  LEU A 139     -35.368-239.821 401.953  1.00 20.00           C  
ATOM   1997  CG  LEU A 139     -34.109-240.593 401.589  1.00 20.00           C  
ATOM   1998  CD1 LEU A 139     -32.871-239.753 401.821  1.00 20.00           C  
ATOM   1999  CD2 LEU A 139     -34.024-241.889 402.367  1.00 20.00           C  
ATOM   2000  C   LEU A 139     -37.651-240.111 402.949  1.00 20.00           C  
ATOM   2001  O   LEU A 139     -38.384-239.160 402.690  1.00 20.00           O  
ATOM   2002  H   LEU A 139     -36.822-240.068 400.018  1.00 20.00           H  
ATOM   2003  HA  LEU A 139     -36.426-241.552 402.123  1.00 20.00           H  
ATOM   2004  HB2 LEU A 139     -35.457-239.042 401.381  1.00 20.00           H  
ATOM   2005  HB3 LEU A 139     -35.252-239.463 402.847  1.00 20.00           H  
ATOM   2006  HG  LEU A 139     -34.135-240.812 400.644  1.00 20.00           H  
ATOM   2007 HD11 LEU A 139     -32.103-240.236 401.508  1.00 20.00           H  
ATOM   2008 HD12 LEU A 139     -32.957-238.929 401.336  1.00 20.00           H  
ATOM   2009 HD13 LEU A 139     -32.786-239.574 402.760  1.00 20.00           H  
ATOM   2010 HD21 LEU A 139     -33.234-242.364 402.097  1.00 20.00           H  
ATOM   2011 HD22 LEU A 139     -33.978-241.688 403.305  1.00 20.00           H  
ATOM   2012 HD23 LEU A 139     -34.804-242.417 402.182  1.00 20.00           H  
ATOM   2013  N   ASN A 140     -37.667-240.733 404.132  1.00 20.00           N  
ATOM   2014  CA  ASN A 140     -38.575-240.327 405.199  1.00 20.00           C  
ATOM   2015  CB  ASN A 140     -38.827-241.487 406.160  1.00 20.00           C  
ATOM   2016  CG  ASN A 140     -40.030-241.283 407.042  1.00 20.00           C  
ATOM   2017  OD1 ASN A 140     -40.406-242.155 407.832  1.00 20.00           O  
ATOM   2018  ND2 ASN A 140     -40.599-240.088 407.001  1.00 20.00           N  
ATOM   2019  C   ASN A 140     -38.027-239.121 405.954  1.00 20.00           C  
ATOM   2020  O   ASN A 140     -37.557-239.260 407.081  1.00 20.00           O  
ATOM   2021  H   ASN A 140     -37.158-241.395 404.338  1.00 20.00           H  
ATOM   2022  HA  ASN A 140     -39.451-240.099 404.825  1.00 20.00           H  
ATOM   2023  HB2 ASN A 140     -38.925-242.305 405.649  1.00 20.00           H  
ATOM   2024  HB3 ASN A 140     -38.051-241.597 406.733  1.00 20.00           H  
ATOM   2025 HD21 ASN A 140     -41.278-239.917 407.499  1.00 20.00           H  
ATOM   2026 HD22 ASN A 140     -40.288-239.482 406.476  1.00 20.00           H  
ATOM   2027  N   MET A 141     -38.086-237.937 405.338  1.00 20.00           N  
ATOM   2028  CA  MET A 141     -37.555-236.725 405.952  1.00 20.00           C  
ATOM   2029  CB  MET A 141     -37.023-235.764 404.880  1.00 20.00           C  
ATOM   2030  CG  MET A 141     -35.872-236.333 404.087  1.00 20.00           C  
ATOM   2031  SD  MET A 141     -35.733-235.590 402.446  1.00 20.00           S  
ATOM   2032  CE  MET A 141     -36.999-236.488 401.586  1.00 20.00           C  
ATOM   2033  C   MET A 141     -38.613-236.036 406.806  1.00 20.00           C  
ATOM   2034  O   MET A 141     -38.526-234.833 407.044  1.00 20.00           O  
ATOM   2035  H   MET A 141     -38.432-237.812 404.560  1.00 20.00           H  
ATOM   2036  HA  MET A 141     -36.784-236.946 406.516  1.00 20.00           H  
ATOM   2037  HB2 MET A 141     -37.749-235.523 404.284  1.00 20.00           H  
ATOM   2038  HB3 MET A 141     -36.717-234.950 405.310  1.00 20.00           H  
ATOM   2039  HG2 MET A 141     -35.049-236.198 404.583  1.00 20.00           H  
ATOM   2040  HG3 MET A 141     -36.007-237.287 403.974  1.00 20.00           H  
ATOM   2041  HE1 MET A 141     -37.020-236.201 400.671  1.00 20.00           H  
ATOM   2042  HE2 MET A 141     -36.799-237.427 401.628  1.00 20.00           H  
ATOM   2043  HE3 MET A 141     -37.845-236.314 402.005  1.00 20.00           H  
ATOM   2044  N   GLY A 142     -39.613-236.792 407.269  1.00 20.00           N  
ATOM   2045  CA  GLY A 142     -40.650-236.251 408.135  1.00 20.00           C  
ATOM   2046  C   GLY A 142     -41.147-234.892 407.689  1.00 20.00           C  
ATOM   2047  O   GLY A 142     -41.441-234.688 406.510  1.00 20.00           O  
ATOM   2048  H   GLY A 142     -39.644-237.648 407.187  1.00 20.00           H  
ATOM   2049  HA2 GLY A 142     -41.401-236.864 408.176  1.00 20.00           H  
ATOM   2050  HA3 GLY A 142     -40.321-236.184 409.045  1.00 20.00           H  
ATOM   2051  N   VAL A 143     -41.240-233.964 408.631  1.00 20.00           N  
ATOM   2052  CA  VAL A 143     -41.706-232.614 408.335  1.00 20.00           C  
ATOM   2053  CB  VAL A 143     -42.380-231.966 409.562  1.00 20.00           C  
ATOM   2054  CG1 VAL A 143     -42.661-230.489 409.312  1.00 20.00           C  
ATOM   2055  CG2 VAL A 143     -43.659-232.707 409.935  1.00 20.00           C  
ATOM   2056  C   VAL A 143     -40.570-231.748 407.802  1.00 20.00           C  
ATOM   2057  O   VAL A 143     -40.819-230.703 407.206  1.00 20.00           O  
ATOM   2058  H   VAL A 143     -41.038-234.091 409.458  1.00 20.00           H  
ATOM   2059  HA  VAL A 143     -42.423-232.646 407.667  1.00 20.00           H  
ATOM   2060  HB  VAL A 143     -41.768-232.016 410.326  1.00 20.00           H  
ATOM   2061 HG11 VAL A 143     -43.050-230.107 410.102  1.00 20.00           H  
ATOM   2062 HG12 VAL A 143     -41.835-230.044 409.108  1.00 20.00           H  
ATOM   2063 HG13 VAL A 143     -43.269-230.407 408.574  1.00 20.00           H  
ATOM   2064 HG21 VAL A 143     -44.028-232.312 410.729  1.00 20.00           H  
ATOM   2065 HG22 VAL A 143     -44.286-232.632 409.212  1.00 20.00           H  
ATOM   2066 HG23 VAL A 143     -43.450-233.630 410.094  1.00 20.00           H  
ATOM   2067  N   PHE A 144     -39.323-232.179 408.014  1.00 20.00           N  
ATOM   2068  CA  PHE A 144     -38.165-231.330 407.758  1.00 20.00           C  
ATOM   2069  CB  PHE A 144     -36.886-231.981 408.305  1.00 20.00           C  
ATOM   2070  CG  PHE A 144     -36.873-232.136 409.806  1.00 20.00           C  
ATOM   2071  CD1 PHE A 144     -36.557-231.068 410.625  1.00 20.00           C  
ATOM   2072  CE1 PHE A 144     -36.545-231.215 412.006  1.00 20.00           C  
ATOM   2073  CZ  PHE A 144     -36.850-232.424 412.571  1.00 20.00           C  
ATOM   2074  CE2 PHE A 144     -37.167-233.492 411.776  1.00 20.00           C  
ATOM   2075  CD2 PHE A 144     -37.179-233.349 410.395  1.00 20.00           C  
ATOM   2076  C   PHE A 144     -38.018-231.040 406.268  1.00 20.00           C  
ATOM   2077  O   PHE A 144     -37.719-229.910 405.886  1.00 20.00           O  
ATOM   2078  H   PHE A 144     -39.124-232.963 408.307  1.00 20.00           H  
ATOM   2079  HA  PHE A 144     -38.257-230.482 408.240  1.00 20.00           H  
ATOM   2080  HB2 PHE A 144     -36.766-232.845 407.881  1.00 20.00           H  
ATOM   2081  HB3 PHE A 144     -36.123-231.438 408.053  1.00 20.00           H  
ATOM   2082  HD1 PHE A 144     -36.349-230.244 410.247  1.00 20.00           H  
ATOM   2083  HD2 PHE A 144     -37.394-234.078 409.860  1.00 20.00           H  
ATOM   2084  HE1 PHE A 144     -36.330-230.490 412.546  1.00 20.00           H  
ATOM   2085  HE2 PHE A 144     -37.374-234.313 412.160  1.00 20.00           H  
ATOM   2086  HZ  PHE A 144     -36.842-232.520 413.496  1.00 20.00           H  
ATOM   2087  N   VAL A 145     -38.227-232.055 405.425  1.00 20.00           N  
ATOM   2088  CA  VAL A 145     -38.307-231.849 403.983  1.00 20.00           C  
ATOM   2089  CB  VAL A 145     -38.665-233.156 403.244  1.00 20.00           C  
ATOM   2090  CG1 VAL A 145     -40.039-233.662 403.669  1.00 20.00           C  
ATOM   2091  CG2 VAL A 145     -38.601-232.962 401.734  1.00 20.00           C  
ATOM   2092  C   VAL A 145     -39.287-230.732 403.643  1.00 20.00           C  
ATOM   2093  O   VAL A 145     -39.007-229.910 402.773  1.00 20.00           O  
ATOM   2094  H   VAL A 145     -38.326-232.874 405.668  1.00 20.00           H  
ATOM   2095  HA  VAL A 145     -37.423-231.618 403.628  1.00 20.00           H  
ATOM   2096  HB  VAL A 145     -38.017-233.849 403.489  1.00 20.00           H  
ATOM   2097 HG11 VAL A 145     -40.252-234.450 403.165  1.00 20.00           H  
ATOM   2098 HG12 VAL A 145     -40.019-233.870 404.606  1.00 20.00           H  
ATOM   2099 HG13 VAL A 145     -40.690-232.977 403.499  1.00 20.00           H  
ATOM   2100 HG21 VAL A 145     -38.841-233.786 401.303  1.00 20.00           H  
ATOM   2101 HG22 VAL A 145     -39.216-232.270 401.481  1.00 20.00           H  
ATOM   2102 HG23 VAL A 145     -37.707-232.713 401.489  1.00 20.00           H  
ATOM   2103  N   GLY A 146     -40.435-230.697 404.326  1.00 20.00           N  
ATOM   2104  CA  GLY A 146     -41.414-229.638 404.132  1.00 20.00           C  
ATOM   2105  C   GLY A 146     -40.868-228.260 404.439  1.00 20.00           C  
ATOM   2106  O   GLY A 146     -41.036-227.328 403.651  1.00 20.00           O  
ATOM   2107  H   GLY A 146     -40.717-231.341 404.822  1.00 20.00           H  
ATOM   2108  HA2 GLY A 146     -41.742-229.652 403.219  1.00 20.00           H  
ATOM   2109  HA3 GLY A 146     -42.193-229.800 404.688  1.00 20.00           H  
ATOM   2110  N   ILE A 147     -40.213-228.132 405.585  1.00 20.00           N  
ATOM   2111  CA  ILE A 147     -39.597-226.869 405.979  1.00 20.00           C  
ATOM   2112  CB  ILE A 147     -39.068-226.946 407.428  1.00 20.00           C  
ATOM   2113  CG1 ILE A 147     -40.154-227.462 408.384  1.00 20.00           C  
ATOM   2114  CD1 ILE A 147     -39.643-227.815 409.750  1.00 20.00           C  
ATOM   2115  CG2 ILE A 147     -38.524-225.597 407.880  1.00 20.00           C  
ATOM   2116  C   ILE A 147     -38.498-226.468 405.001  1.00 20.00           C  
ATOM   2117  O   ILE A 147     -38.491-225.341 404.511  1.00 20.00           O  
ATOM   2118  H   ILE A 147     -40.109-228.766 406.157  1.00 20.00           H  
ATOM   2119  HA  ILE A 147     -40.274-226.161 406.008  1.00 20.00           H  
ATOM   2120  HB  ILE A 147     -38.356-227.604 407.470  1.00 20.00           H  
ATOM   2121 HG12 ILE A 147     -40.855-226.795 408.454  1.00 20.00           H  
ATOM   2122 HG13 ILE A 147     -40.561-228.255 408.002  1.00 20.00           H  
ATOM   2123 HG21 ILE A 147     -38.163-225.686 408.766  1.00 20.00           H  
ATOM   2124 HG22 ILE A 147     -37.833-225.319 407.274  1.00 20.00           H  
ATOM   2125 HG23 ILE A 147     -39.238-224.955 407.880  1.00 20.00           H  
ATOM   2126 HD11 ILE A 147     -40.380-228.103 410.294  1.00 20.00           H  
ATOM   2127 HD12 ILE A 147     -39.001-228.524 409.669  1.00 20.00           H  
ATOM   2128 HD13 ILE A 147     -39.231-227.041 410.139  1.00 20.00           H  
ATOM   2129  N   ILE A 148     -37.570-227.385 404.715  1.00 20.00           N  
ATOM   2130  CA  ILE A 148     -36.505-227.124 403.752  1.00 20.00           C  
ATOM   2131  CB  ILE A 148     -35.633-228.381 403.546  1.00 20.00           C  
ATOM   2132  CG1 ILE A 148     -34.920-228.776 404.848  1.00 20.00           C  
ATOM   2133  CD1 ILE A 148     -34.532-230.224 404.913  1.00 20.00           C  
ATOM   2134  CG2 ILE A 148     -34.639-228.172 402.409  1.00 20.00           C  
ATOM   2135  C   ILE A 148     -37.074-226.612 402.433  1.00 20.00           C  
ATOM   2136  O   ILE A 148     -36.612-225.599 401.914  1.00 20.00           O  
ATOM   2137  H   ILE A 148     -37.539-228.169 405.067  1.00 20.00           H  
ATOM   2138  HA  ILE A 148     -35.885-226.456 404.112  1.00 20.00           H  
ATOM   2139  HB  ILE A 148     -36.207-229.132 403.329  1.00 20.00           H  
ATOM   2140 HG12 ILE A 148     -34.135-228.217 404.960  1.00 20.00           H  
ATOM   2141 HG13 ILE A 148     -35.505-228.588 405.598  1.00 20.00           H  
ATOM   2142 HG21 ILE A 148     -34.141-228.982 402.277  1.00 20.00           H  
ATOM   2143 HG22 ILE A 148     -35.122-227.953 401.608  1.00 20.00           H  
ATOM   2144 HG23 ILE A 148     -34.045-227.455 402.641  1.00 20.00           H  
ATOM   2145 HD11 ILE A 148     -34.082-230.389 405.744  1.00 20.00           H  
ATOM   2146 HD12 ILE A 148     -35.325-230.762 404.860  1.00 20.00           H  
ATOM   2147 HD13 ILE A 148     -33.949-230.425 404.178  1.00 20.00           H  
ATOM   2148  N   THR A 149     -38.076-227.309 401.889  1.00 20.00           N  
ATOM   2149  CA  THR A 149     -38.617-226.976 400.576  1.00 20.00           C  
ATOM   2150  CB  THR A 149     -39.514-228.106 400.069  1.00 20.00           C  
ATOM   2151  OG1 THR A 149     -38.745-229.306 399.981  1.00 20.00           O  
ATOM   2152  CG2 THR A 149     -40.138-227.789 398.720  1.00 20.00           C  
ATOM   2153  C   THR A 149     -39.359-225.644 400.613  1.00 20.00           C  
ATOM   2154  O   THR A 149     -39.299-224.878 399.653  1.00 20.00           O  
ATOM   2155  H   THR A 149     -38.458-227.982 402.264  1.00 20.00           H  
ATOM   2156  HA  THR A 149     -37.892-226.919 399.919  1.00 20.00           H  
ATOM   2157  HB  THR A 149     -40.220-228.262 400.715  1.00 20.00           H  
ATOM   2158  HG1 THR A 149     -38.663-229.641 400.725  1.00 20.00           H  
ATOM   2159 HG21 THR A 149     -40.709-228.510 398.446  1.00 20.00           H  
ATOM   2160 HG22 THR A 149     -40.660-226.986 398.781  1.00 20.00           H  
ATOM   2161 HG23 THR A 149     -39.450-227.666 398.061  1.00 20.00           H  
ATOM   2162  N   GLY A 150     -40.058-225.365 401.716  1.00 20.00           N  
ATOM   2163  CA  GLY A 150     -40.687-224.068 401.921  1.00 20.00           C  
ATOM   2164  C   GLY A 150     -39.715-222.912 401.807  1.00 20.00           C  
ATOM   2165  O   GLY A 150     -39.935-221.983 401.028  1.00 20.00           O  
ATOM   2166  H   GLY A 150     -40.278-225.951 402.306  1.00 20.00           H  
ATOM   2167  HA2 GLY A 150     -41.404-223.942 401.281  1.00 20.00           H  
ATOM   2168  HA3 GLY A 150     -41.111-224.038 402.793  1.00 20.00           H  
ATOM   2169  N   PHE A 151     -38.641-222.971 402.582  1.00 20.00           N  
ATOM   2170  CA  PHE A 151     -37.582-221.971 402.502  1.00 20.00           C  
ATOM   2171  CB  PHE A 151     -36.484-222.263 403.534  1.00 20.00           C  
ATOM   2172  CG  PHE A 151     -36.778-221.718 404.910  1.00 20.00           C  
ATOM   2173  CD1 PHE A 151     -36.612-222.507 406.034  1.00 20.00           C  
ATOM   2174  CE1 PHE A 151     -36.883-222.001 407.298  1.00 20.00           C  
ATOM   2175  CZ  PHE A 151     -37.319-220.712 407.445  1.00 20.00           C  
ATOM   2176  CE2 PHE A 151     -37.489-219.917 406.343  1.00 20.00           C  
ATOM   2177  CD2 PHE A 151     -37.219-220.418 405.078  1.00 20.00           C  
ATOM   2178  C   PHE A 151     -36.990-221.913 401.098  1.00 20.00           C  
ATOM   2179  O   PHE A 151     -36.780-220.827 400.562  1.00 20.00           O  
ATOM   2180  H   PHE A 151     -38.499-223.584 403.168  1.00 20.00           H  
ATOM   2181  HA  PHE A 151     -37.937-221.088 402.735  1.00 20.00           H  
ATOM   2182  HB2 PHE A 151     -36.341-223.221 403.580  1.00 20.00           H  
ATOM   2183  HB3 PHE A 151     -35.651-221.872 403.228  1.00 20.00           H  
ATOM   2184  HD1 PHE A 151     -36.317-223.383 405.941  1.00 20.00           H  
ATOM   2185  HD2 PHE A 151     -37.336-219.873 404.333  1.00 20.00           H  
ATOM   2186  HE1 PHE A 151     -36.768-222.541 408.047  1.00 20.00           H  
ATOM   2187  HE2 PHE A 151     -37.785-219.041 406.443  1.00 20.00           H  
ATOM   2188  HZ  PHE A 151     -37.500-220.376 408.293  1.00 20.00           H  
ATOM   2189  N   LEU A 152     -36.721-223.077 400.500  1.00 20.00           N  
ATOM   2190  CA  LEU A 152     -36.106-223.136 399.178  1.00 20.00           C  
ATOM   2191  CB  LEU A 152     -35.899-224.593 398.750  1.00 20.00           C  
ATOM   2192  CG  LEU A 152     -35.133-224.786 397.450  1.00 20.00           C  
ATOM   2193  CD1 LEU A 152     -33.739-224.204 397.549  1.00 20.00           C  
ATOM   2194  CD2 LEU A 152     -35.071-226.250 397.069  1.00 20.00           C  
ATOM   2195  C   LEU A 152     -36.956-222.401 398.147  1.00 20.00           C  
ATOM   2196  O   LEU A 152     -36.478-221.464 397.510  1.00 20.00           O  
ATOM   2197  H   LEU A 152     -36.887-223.848 400.843  1.00 20.00           H  
ATOM   2198  HA  LEU A 152     -35.215-222.731 399.205  1.00 20.00           H  
ATOM   2199  HB2 LEU A 152     -35.458-225.074 399.468  1.00 20.00           H  
ATOM   2200  HB3 LEU A 152     -36.764-225.021 398.655  1.00 20.00           H  
ATOM   2201  HG  LEU A 152     -35.593-224.311 396.740  1.00 20.00           H  
ATOM   2202 HD11 LEU A 152     -33.265-224.388 396.735  1.00 20.00           H  
ATOM   2203 HD12 LEU A 152     -33.805-223.255 397.680  1.00 20.00           H  
ATOM   2204 HD13 LEU A 152     -33.284-224.607 398.292  1.00 20.00           H  
ATOM   2205 HD21 LEU A 152     -34.589-226.338 396.243  1.00 20.00           H  
ATOM   2206 HD22 LEU A 152     -34.618-226.735 397.763  1.00 20.00           H  
ATOM   2207 HD23 LEU A 152     -35.964-226.585 396.965  1.00 20.00           H  
ATOM   2208  N   GLY A 153     -38.213-222.820 397.980  1.00 20.00           N  
ATOM   2209  CA  GLY A 153     -39.141-222.136 397.091  1.00 20.00           C  
ATOM   2210  C   GLY A 153     -39.221-220.646 397.349  1.00 20.00           C  
ATOM   2211  O   GLY A 153     -39.066-219.841 396.429  1.00 20.00           O  
ATOM   2212  H   GLY A 153     -38.514-223.566 398.284  1.00 20.00           H  
ATOM   2213  HA2 GLY A 153     -38.885-222.283 396.167  1.00 20.00           H  
ATOM   2214  HA3 GLY A 153     -40.028-222.519 397.178  1.00 20.00           H  
ATOM   2215  N   ALA A 154     -39.463-220.280 398.600  1.00 20.00           N  
ATOM   2216  CA  ALA A 154     -39.652-218.881 398.967  1.00 20.00           C  
ATOM   2217  CB  ALA A 154     -39.862-218.758 400.468  1.00 20.00           C  
ATOM   2218  C   ALA A 154     -38.458-218.036 398.534  1.00 20.00           C  
ATOM   2219  O   ALA A 154     -38.633-217.017 397.871  1.00 20.00           O  
ATOM   2220  H   ALA A 154     -39.523-220.827 399.262  1.00 20.00           H  
ATOM   2221  HA  ALA A 154     -40.462-218.530 398.543  1.00 20.00           H  
ATOM   2222  HB1 ALA A 154     -39.974-217.832 400.693  1.00 20.00           H  
ATOM   2223  HB2 ALA A 154     -40.648-219.251 400.715  1.00 20.00           H  
ATOM   2224  HB3 ALA A 154     -39.094-219.115 400.921  1.00 20.00           H  
ATOM   2225  N   THR A 155     -37.246-218.457 398.906  1.00 20.00           N  
ATOM   2226  CA  THR A 155     -36.042-217.690 398.601  1.00 20.00           C  
ATOM   2227  CB  THR A 155     -34.834-218.293 399.318  1.00 20.00           C  
ATOM   2228  OG1 THR A 155     -34.745-219.681 398.992  1.00 20.00           O  
ATOM   2229  CG2 THR A 155     -34.908-218.117 400.825  1.00 20.00           C  
ATOM   2230  C   THR A 155     -35.816-217.604 397.095  1.00 20.00           C  
ATOM   2231  O   THR A 155     -35.476-216.540 396.583  1.00 20.00           O  
ATOM   2232  H   THR A 155     -37.097-219.186 399.337  1.00 20.00           H  
ATOM   2233  HA  THR A 155     -36.121-216.784 398.964  1.00 20.00           H  
ATOM   2234  HB  THR A 155     -34.027-217.867 398.990  1.00 20.00           H  
ATOM   2235  HG1 THR A 155     -35.268-220.112 399.454  1.00 20.00           H  
ATOM   2236 HG21 THR A 155     -34.137-218.510 401.240  1.00 20.00           H  
ATOM   2237 HG22 THR A 155     -34.936-217.183 401.045  1.00 20.00           H  
ATOM   2238 HG23 THR A 155     -35.698-218.543 401.167  1.00 20.00           H  
ATOM   2239  N   LEU A 156     -36.004-218.720 396.385  1.00 20.00           N  
ATOM   2240  CA  LEU A 156     -35.851-218.739 394.934  1.00 20.00           C  
ATOM   2241  CB  LEU A 156     -36.124-220.145 394.387  1.00 20.00           C  
ATOM   2242  CG  LEU A 156     -35.069-221.189 394.722  1.00 20.00           C  
ATOM   2243  CD1 LEU A 156     -35.619-222.589 394.554  1.00 20.00           C  
ATOM   2244  CD2 LEU A 156     -33.830-221.000 393.873  1.00 20.00           C  
ATOM   2245  C   LEU A 156     -36.782-217.728 394.273  1.00 20.00           C  
ATOM   2246  O   LEU A 156     -36.345-216.944 393.433  1.00 20.00           O  
ATOM   2247  H   LEU A 156     -36.220-219.480 396.724  1.00 20.00           H  
ATOM   2248  HA  LEU A 156     -34.926-218.527 394.691  1.00 20.00           H  
ATOM   2249  HB2 LEU A 156     -36.994-220.441 394.696  1.00 20.00           H  
ATOM   2250  HB3 LEU A 156     -36.203-220.098 393.421  1.00 20.00           H  
ATOM   2251  HG  LEU A 156     -34.813-221.091 395.653  1.00 20.00           H  
ATOM   2252 HD11 LEU A 156     -34.930-223.223 394.764  1.00 20.00           H  
ATOM   2253 HD12 LEU A 156     -36.362-222.707 395.150  1.00 20.00           H  
ATOM   2254 HD13 LEU A 156     -35.906-222.705 393.645  1.00 20.00           H  
ATOM   2255 HD21 LEU A 156     -33.193-221.684 394.093  1.00 20.00           H  
ATOM   2256 HD22 LEU A 156     -34.072-221.067 392.947  1.00 20.00           H  
ATOM   2257 HD23 LEU A 156     -33.457-220.134 394.053  1.00 20.00           H  
ATOM   2258  N   TYR A 157     -38.064-217.741 394.649  1.00 20.00           N  
ATOM   2259  CA  TYR A 157     -39.021-216.761 394.146  1.00 20.00           C  
ATOM   2260  CB  TYR A 157     -40.421-217.032 394.714  1.00 20.00           C  
ATOM   2261  CG  TYR A 157     -41.472-216.073 394.204  1.00 20.00           C  
ATOM   2262  CD2 TYR A 157     -41.770-214.907 394.894  1.00 20.00           C  
ATOM   2263  CE2 TYR A 157     -42.727-214.027 394.434  1.00 20.00           C  
ATOM   2264  CZ  TYR A 157     -43.412-214.299 393.265  1.00 20.00           C  
ATOM   2265  OH  TYR A 157     -44.366-213.423 392.806  1.00 20.00           O  
ATOM   2266  CE1 TYR A 157     -43.134-215.453 392.560  1.00 20.00           C  
ATOM   2267  CD1 TYR A 157     -42.168-216.332 393.032  1.00 20.00           C  
ATOM   2268  C   TYR A 157     -38.577-215.341 394.481  1.00 20.00           C  
ATOM   2269  O   TYR A 157     -38.436-214.512 393.586  1.00 20.00           O  
ATOM   2270  H   TYR A 157     -38.403-218.311 395.197  1.00 20.00           H  
ATOM   2271  HA  TYR A 157     -39.108-216.847 393.173  1.00 20.00           H  
ATOM   2272  HB2 TYR A 157     -40.675-217.945 394.504  1.00 20.00           H  
ATOM   2273  HB3 TYR A 157     -40.390-216.957 395.680  1.00 20.00           H  
ATOM   2274  HD1 TYR A 157     -41.984-217.108 392.554  1.00 20.00           H  
ATOM   2275  HD2 TYR A 157     -41.315-214.714 395.682  1.00 20.00           H  
ATOM   2276  HE1 TYR A 157     -43.641-215.675 391.812  1.00 20.00           H  
ATOM   2277  HE2 TYR A 157     -42.911-213.251 394.912  1.00 20.00           H  
ATOM   2278  HH  TYR A 157     -44.480-212.822 393.352  1.00 20.00           H  
ATOM   2279  N   ASN A 158     -38.355-215.059 395.768  1.00 20.00           N  
ATOM   2280  CA  ASN A 158     -37.905-213.739 396.197  1.00 20.00           C  
ATOM   2281  CB  ASN A 158     -37.459-213.772 397.657  1.00 20.00           C  
ATOM   2282  CG  ASN A 158     -38.606-213.818 398.632  1.00 20.00           C  
ATOM   2283  OD1 ASN A 158     -39.656-213.204 398.421  1.00 20.00           O  
ATOM   2284  ND2 ASN A 158     -38.391-214.463 399.768  1.00 20.00           N  
ATOM   2285  C   ASN A 158     -36.775-213.232 395.307  1.00 20.00           C  
ATOM   2286  O   ASN A 158     -36.744-212.052 394.964  1.00 20.00           O  
ATOM   2287  H   ASN A 158     -38.460-215.619 396.412  1.00 20.00           H  
ATOM   2288  HA  ASN A 158     -38.649-213.103 396.161  1.00 20.00           H  
ATOM   2289  HB2 ASN A 158     -36.877-214.536 397.793  1.00 20.00           H  
ATOM   2290  HB3 ASN A 158     -36.937-212.976 397.846  1.00 20.00           H  
ATOM   2291 HD21 ASN A 158     -39.019-214.522 400.354  1.00 20.00           H  
ATOM   2292 HD22 ASN A 158     -37.625-214.822 399.921  1.00 20.00           H  
ATOM   2293  N   LYS A 159     -35.848-214.117 394.933  1.00 20.00           N  
ATOM   2294  CA  LYS A 159     -34.667-213.717 394.174  1.00 20.00           C  
ATOM   2295  CB  LYS A 159     -33.539-214.743 394.349  1.00 20.00           C  
ATOM   2296  CG  LYS A 159     -32.237-214.329 393.682  1.00 20.00           C  
ATOM   2297  CD  LYS A 159     -31.141-215.358 393.907  1.00 20.00           C  
ATOM   2298  CE  LYS A 159     -29.979-215.157 392.966  1.00 20.00           C  
ATOM   2299  NZ  LYS A 159     -29.359-213.818 393.136  1.00 20.00           N  
ATOM   2300  C   LYS A 159     -35.001-213.541 392.697  1.00 20.00           C  
ATOM   2301  O   LYS A 159     -34.617-212.541 392.093  1.00 20.00           O  
ATOM   2302  H   LYS A 159     -35.882-214.958 395.108  1.00 20.00           H  
ATOM   2303  HA  LYS A 159     -34.314-212.873 394.525  1.00 20.00           H  
ATOM   2304  HB2 LYS A 159     -33.394-214.894 395.296  1.00 20.00           H  
ATOM   2305  HB3 LYS A 159     -33.818-215.588 393.963  1.00 20.00           H  
ATOM   2306  HG2 LYS A 159     -32.392-214.212 392.731  1.00 20.00           H  
ATOM   2307  HG3 LYS A 159     -31.941-213.487 394.062  1.00 20.00           H  
ATOM   2308  HD2 LYS A 159     -30.837-215.299 394.826  1.00 20.00           H  
ATOM   2309  HD3 LYS A 159     -31.503-216.244 393.752  1.00 20.00           H  
ATOM   2310  HE2 LYS A 159     -29.320-215.851 393.126  1.00 20.00           H  
ATOM   2311  HE3 LYS A 159     -30.298-215.226 392.052  1.00 20.00           H  
ATOM   2312  HZ1 LYS A 159     -28.535-213.773 392.646  1.00 20.00           H  
ATOM   2313  HZ2 LYS A 159     -29.952-213.137 392.809  1.00 20.00           H  
ATOM   2314  HZ3 LYS A 159     -29.179-213.655 394.065  1.00 20.00           H  
ATOM   2315  N   TYR A 160     -35.716-214.506 392.112  1.00 20.00           N  
ATOM   2316  CA  TYR A 160     -35.749-214.665 390.663  1.00 20.00           C  
ATOM   2317  CB  TYR A 160     -35.528-216.134 390.274  1.00 20.00           C  
ATOM   2318  CG  TYR A 160     -34.089-216.579 390.406  1.00 20.00           C  
ATOM   2319  CD1 TYR A 160     -33.129-216.171 389.493  1.00 20.00           C  
ATOM   2320  CE1 TYR A 160     -31.809-216.576 389.608  1.00 20.00           C  
ATOM   2321  CZ  TYR A 160     -31.430-217.402 390.648  1.00 20.00           C  
ATOM   2322  OH  TYR A 160     -30.122-217.805 390.766  1.00 20.00           O  
ATOM   2323  CE2 TYR A 160     -32.370-217.820 391.569  1.00 20.00           C  
ATOM   2324  CD2 TYR A 160     -33.690-217.408 391.444  1.00 20.00           C  
ATOM   2325  C   TYR A 160     -37.067-214.156 390.088  1.00 20.00           C  
ATOM   2326  O   TYR A 160     -37.197-214.018 388.873  1.00 20.00           O  
ATOM   2327  H   TYR A 160     -36.190-215.083 392.539  1.00 20.00           H  
ATOM   2328  HA  TYR A 160     -35.010-214.168 390.254  1.00 20.00           H  
ATOM   2329  HB2 TYR A 160     -36.100-216.694 390.821  1.00 20.00           H  
ATOM   2330  HB3 TYR A 160     -35.798-216.260 389.351  1.00 20.00           H  
ATOM   2331  HD1 TYR A 160     -33.375-215.615 388.789  1.00 20.00           H  
ATOM   2332  HD2 TYR A 160     -34.319-217.693 392.068  1.00 20.00           H  
ATOM   2333  HE1 TYR A 160     -31.181-216.291 388.984  1.00 20.00           H  
ATOM   2334  HE2 TYR A 160     -32.119-218.376 392.272  1.00 20.00           H  
ATOM   2335  HH  TYR A 160     -30.020-218.226 391.462  1.00 20.00           H  
ATOM   2336  N   TYR A 161     -38.044-213.876 390.955  1.00 20.00           N  
ATOM   2337  CA  TYR A 161     -39.382-213.504 390.508  1.00 20.00           C  
ATOM   2338  CB  TYR A 161     -40.253-213.085 391.701  1.00 20.00           C  
ATOM   2339  CG  TYR A 161     -40.184-211.605 392.004  1.00 20.00           C  
ATOM   2340  CD1 TYR A 161     -39.270-211.106 392.920  1.00 20.00           C  
ATOM   2341  CE1 TYR A 161     -39.202-209.752 393.202  1.00 20.00           C  
ATOM   2342  CZ  TYR A 161     -40.055-208.872 392.566  1.00 20.00           C  
ATOM   2343  OH  TYR A 161     -39.991-207.527 392.843  1.00 20.00           O  
ATOM   2344  CE2 TYR A 161     -40.973-209.347 391.650  1.00 20.00           C  
ATOM   2345  CD2 TYR A 161     -41.033-210.707 391.375  1.00 20.00           C  
ATOM   2346  C   TYR A 161     -39.322-212.384 389.474  1.00 20.00           C  
ATOM   2347  O   TYR A 161     -40.166-212.321 388.584  1.00 20.00           O  
ATOM   2348  H   TYR A 161     -37.953-213.895 391.810  1.00 20.00           H  
ATOM   2349  HA  TYR A 161     -39.831-214.280 390.112  1.00 20.00           H  
ATOM   2350  HB2 TYR A 161     -41.171-213.346 391.528  1.00 20.00           H  
ATOM   2351  HB3 TYR A 161     -39.960-213.567 392.490  1.00 20.00           H  
ATOM   2352  HD1 TYR A 161     -38.691-211.691 393.353  1.00 20.00           H  
ATOM   2353  HD2 TYR A 161     -41.653-211.021 390.757  1.00 20.00           H  
ATOM   2354  HE1 TYR A 161     -38.582-209.438 393.820  1.00 20.00           H  
ATOM   2355  HE2 TYR A 161     -41.550-208.758 391.219  1.00 20.00           H  
ATOM   2356  HH  TYR A 161     -40.527-207.119 392.376  1.00 20.00           H  
ATOM   2357  N   ASN A 162     -38.326-211.501 389.589  1.00 20.00           N  
ATOM   2358  CA  ASN A 162     -38.243-210.324 388.730  1.00 20.00           C  
ATOM   2359  CB  ASN A 162     -37.763-209.112 389.524  1.00 20.00           C  
ATOM   2360  CG  ASN A 162     -36.429-209.322 390.190  1.00 20.00           C  
ATOM   2361  OD1 ASN A 162     -35.503-209.899 389.611  1.00 20.00           O  
ATOM   2362  ND2 ASN A 162     -36.335-208.952 391.458  1.00 20.00           N  
ATOM   2363  C   ASN A 162     -37.321-210.580 387.542  1.00 20.00           C  
ATOM   2364  O   ASN A 162     -37.196-209.728 386.664  1.00 20.00           O  
ATOM   2365  H   ASN A 162     -37.686-211.563 390.160  1.00 20.00           H  
ATOM   2366  HA  ASN A 162     -39.134-210.088 388.397  1.00 20.00           H  
ATOM   2367  HB2 ASN A 162     -37.721-208.344 388.933  1.00 20.00           H  
ATOM   2368  HB3 ASN A 162     -38.414-208.909 390.214  1.00 20.00           H  
ATOM   2369 HD21 ASN A 162     -35.608-209.096 391.895  1.00 20.00           H  
ATOM   2370 HD22 ASN A 162     -37.000-208.567 391.844  1.00 20.00           H  
ATOM   2371  N   TYR A 163     -36.676-211.749 387.510  1.00 20.00           N  
ATOM   2372  CA  TYR A 163     -35.712-212.065 386.461  1.00 20.00           C  
ATOM   2373  CB  TYR A 163     -35.559-213.584 386.307  1.00 20.00           C  
ATOM   2374  CG  TYR A 163     -34.257-213.994 385.657  1.00 20.00           C  
ATOM   2375  CD2 TYR A 163     -34.183-214.228 384.292  1.00 20.00           C  
ATOM   2376  CE2 TYR A 163     -32.998-214.603 383.693  1.00 20.00           C  
ATOM   2377  CZ  TYR A 163     -31.855-214.751 384.454  1.00 20.00           C  
ATOM   2378  OH  TYR A 163     -30.674-215.124 383.858  1.00 20.00           O  
ATOM   2379  CE1 TYR A 163     -31.903-214.524 385.815  1.00 20.00           C  
ATOM   2380  CD1 TYR A 163     -33.101-214.147 386.408  1.00 20.00           C  
ATOM   2381  C   TYR A 163     -36.121-211.434 385.134  1.00 20.00           C  
ATOM   2382  O   TYR A 163     -37.264-211.583 384.708  1.00 20.00           O  
ATOM   2383  H   TYR A 163     -36.782-212.377 388.088  1.00 20.00           H  
ATOM   2384  HA  TYR A 163     -34.824-211.733 386.711  1.00 20.00           H  
ATOM   2385  HB2 TYR A 163     -35.640-214.000 387.179  1.00 20.00           H  
ATOM   2386  HB3 TYR A 163     -36.286-213.921 385.759  1.00 20.00           H  
ATOM   2387  HD1 TYR A 163     -33.129-213.995 387.325  1.00 20.00           H  
ATOM   2388  HD2 TYR A 163     -34.946-214.131 383.769  1.00 20.00           H  
ATOM   2389  HE1 TYR A 163     -31.155-214.691 386.342  1.00 20.00           H  
ATOM   2390  HE2 TYR A 163     -32.970-214.755 382.776  1.00 20.00           H  
ATOM   2391  HH  TYR A 163     -30.823-215.456 383.124  1.00 20.00           H  
ATOM   2392  N   ASN A 164     -35.193-210.730 384.480  1.00 20.00           N  
ATOM   2393  CA  ASN A 164     -35.461-210.134 383.176  1.00 20.00           C  
ATOM   2394  CB  ASN A 164     -35.961-208.700 383.332  1.00 20.00           C  
ATOM   2395  CG  ASN A 164     -34.940-207.774 383.939  1.00 20.00           C  
ATOM   2396  OD1 ASN A 164     -34.010-208.203 384.629  1.00 20.00           O  
ATOM   2397  ND2 ASN A 164     -35.032-206.494 383.611  1.00 20.00           N  
ATOM   2398  C   ASN A 164     -34.217-210.171 382.293  1.00 20.00           C  
ATOM   2399  O   ASN A 164     -33.895-209.180 381.641  1.00 20.00           O  
ATOM   2400  H   ASN A 164     -34.399-210.584 384.775  1.00 20.00           H  
ATOM   2401  HA  ASN A 164     -36.184-210.620 382.727  1.00 20.00           H  
ATOM   2402  HB2 ASN A 164     -36.238-208.366 382.464  1.00 20.00           H  
ATOM   2403  HB3 ASN A 164     -36.744-208.699 383.904  1.00 20.00           H  
ATOM   2404 HD21 ASN A 164     -34.485-205.923 383.948  1.00 20.00           H  
ATOM   2405 HD22 ASN A 164     -35.640-206.234 383.060  1.00 20.00           H  
ATOM   2406  N   LYS A 165     -33.518-211.309 382.270  1.00 20.00           N  
ATOM   2407  CA  LYS A 165     -32.160-211.363 381.740  1.00 20.00           C  
ATOM   2408  CB  LYS A 165     -31.157-211.685 382.858  1.00 20.00           C  
ATOM   2409  CG  LYS A 165     -31.136-210.646 383.968  1.00 20.00           C  
ATOM   2410  CD  LYS A 165     -30.506-211.196 385.237  1.00 20.00           C  
ATOM   2411  CE  LYS A 165     -30.865-210.370 386.447  1.00 20.00           C  
ATOM   2412  NZ  LYS A 165     -29.835-210.480 387.512  1.00 20.00           N  
ATOM   2413  C   LYS A 165     -32.051-212.389 380.617  1.00 20.00           C  
ATOM   2414  O   LYS A 165     -30.959-212.635 380.110  1.00 20.00           O  
ATOM   2415  H   LYS A 165     -33.812-212.064 382.556  1.00 20.00           H  
ATOM   2416  HA  LYS A 165     -31.899-210.484 381.396  1.00 20.00           H  
ATOM   2417  HB2 LYS A 165     -31.364-212.559 383.225  1.00 20.00           H  
ATOM   2418  HB3 LYS A 165     -30.266-211.737 382.477  1.00 20.00           H  
ATOM   2419  HG2 LYS A 165     -30.642-209.868 383.663  1.00 20.00           H  
ATOM   2420  HG3 LYS A 165     -32.047-210.385 384.174  1.00 20.00           H  
ATOM   2421  HD2 LYS A 165     -30.798-212.113 385.363  1.00 20.00           H  
ATOM   2422  HD3 LYS A 165     -29.541-211.184 385.142  1.00 20.00           H  
ATOM   2423  HE2 LYS A 165     -30.967-209.444 386.178  1.00 20.00           H  
ATOM   2424  HE3 LYS A 165     -31.707-210.690 386.809  1.00 20.00           H  
ATOM   2425  HZ1 LYS A 165     -30.078-209.930 388.261  1.00 20.00           H  
ATOM   2426  HZ2 LYS A 165     -29.764-211.391 387.807  1.00 20.00           H  
ATOM   2427  HZ3 LYS A 165     -28.983-210.192 387.176  1.00 20.00           H  
ATOM   2428  N   LEU A 166     -33.180-212.989 380.227  1.00 20.00           N  
ATOM   2429  CA  LEU A 166     -33.246-213.773 378.998  1.00 20.00           C  
ATOM   2430  CB  LEU A 166     -34.527-214.615 378.970  1.00 20.00           C  
ATOM   2431  CG  LEU A 166     -34.559-215.782 379.944  1.00 20.00           C  
ATOM   2432  CD1 LEU A 166     -35.982-216.225 380.213  1.00 20.00           C  
ATOM   2433  CD2 LEU A 166     -33.732-216.941 379.429  1.00 20.00           C  
ATOM   2434  C   LEU A 166     -33.180-212.872 377.770  1.00 20.00           C  
ATOM   2435  O   LEU A 166     -33.367-211.662 377.882  1.00 20.00           O  
ATOM   2436  H   LEU A 166     -33.922-212.954 380.660  1.00 20.00           H  
ATOM   2437  HA  LEU A 166     -32.501-214.410 378.967  1.00 20.00           H  
ATOM   2438  HB2 LEU A 166     -35.289-214.034 379.122  1.00 20.00           H  
ATOM   2439  HB3 LEU A 166     -34.653-214.967 378.075  1.00 20.00           H  
ATOM   2440  HG  LEU A 166     -34.182-215.498 380.791  1.00 20.00           H  
ATOM   2441 HD11 LEU A 166     -35.972-216.930 380.864  1.00 20.00           H  
ATOM   2442 HD12 LEU A 166     -36.483-215.478 380.550  1.00 20.00           H  
ATOM   2443 HD13 LEU A 166     -36.372-216.539 379.394  1.00 20.00           H  
ATOM   2444 HD21 LEU A 166     -33.796-217.671 380.050  1.00 20.00           H  
ATOM   2445 HD22 LEU A 166     -34.072-217.212 378.573  1.00 20.00           H  
ATOM   2446 HD23 LEU A 166     -32.818-216.660 379.346  1.00 20.00           H  
ATOM   2447  N   PRO A 167     -32.916-213.456 376.598  1.00 20.00           N  
ATOM   2448  CA  PRO A 167     -33.082-212.705 375.387  1.00 20.00           C  
ATOM   2449  CB  PRO A 167     -32.554-213.530 374.245  1.00 20.00           C  
ATOM   2450  CG  PRO A 167     -31.646-214.538 374.881  1.00 20.00           C  
ATOM   2451  CD  PRO A 167     -32.268-214.749 376.277  1.00 20.00           C  
ATOM   2452  C   PRO A 167     -34.548-212.354 375.086  1.00 20.00           C  
ATOM   2453  O   PRO A 167     -35.440-212.978 375.654  1.00 20.00           O  
ATOM   2454  HA  PRO A 167     -32.573-211.854 375.408  1.00 20.00           H  
ATOM   2455  HB2 PRO A 167     -32.046-212.967 373.641  1.00 20.00           H  
ATOM   2456  HB3 PRO A 167     -33.287-213.983 373.801  1.00 20.00           H  
ATOM   2457  HG2 PRO A 167     -30.748-214.183 374.961  1.00 20.00           H  
ATOM   2458  HG3 PRO A 167     -31.656-215.368 374.377  1.00 20.00           H  
ATOM   2459  HD2 PRO A 167     -32.935-215.453 376.240  1.00 20.00           H  
ATOM   2460  HD3 PRO A 167     -31.571-214.939 376.925  1.00 20.00           H  
ATOM   2461  N   GLN A 168     -34.804-211.201 374.458  1.00 20.00           N  
ATOM   2462  CA  GLN A 168     -36.169-210.750 374.209  1.00 20.00           C  
ATOM   2463  CB  GLN A 168     -36.167-209.388 373.501  1.00 20.00           C  
ATOM   2464  CG  GLN A 168     -37.450-208.597 373.707  1.00 20.00           C  
ATOM   2465  CD  GLN A 168     -37.554-207.447 372.741  1.00 20.00           C  
ATOM   2466  OE1 GLN A 168     -37.044-207.501 371.617  1.00 20.00           O  
ATOM   2467  NE2 GLN A 168     -38.305-206.424 373.117  1.00 20.00           N  
ATOM   2468  C   GLN A 168     -36.942-211.775 373.386  1.00 20.00           C  
ATOM   2469  O   GLN A 168     -38.156-211.893 373.532  1.00 20.00           O  
ATOM   2470  H   GLN A 168     -34.199-210.663 374.167  1.00 20.00           H  
ATOM   2471  HA  GLN A 168     -36.635-210.606 375.059  1.00 20.00           H  
ATOM   2472  HB2 GLN A 168     -35.406-208.872 373.810  1.00 20.00           H  
ATOM   2473  HB3 GLN A 168     -36.051-209.527 372.548  1.00 20.00           H  
ATOM   2474  HG2 GLN A 168     -38.208-209.192 373.598  1.00 20.00           H  
ATOM   2475  HG3 GLN A 168     -37.456-208.235 374.607  1.00 20.00           H  
ATOM   2476 HE21 GLN A 168     -38.654-206.412 373.903  1.00 20.00           H  
ATOM   2477 HE22 GLN A 168     -38.444-205.770 372.576  1.00 20.00           H  
ATOM   2478  N   ALA A 169     -36.243-212.518 372.523  1.00 20.00           N  
ATOM   2479  CA  ALA A 169     -36.831-213.674 371.856  1.00 20.00           C  
ATOM   2480  CB  ALA A 169     -35.760-214.436 371.092  1.00 20.00           C  
ATOM   2481  C   ALA A 169     -37.514-214.596 372.860  1.00 20.00           C  
ATOM   2482  O   ALA A 169     -38.644-215.024 372.635  1.00 20.00           O  
ATOM   2483  H   ALA A 169     -35.424-212.369 372.308  1.00 20.00           H  
ATOM   2484  HA  ALA A 169     -37.490-213.380 371.193  1.00 20.00           H  
ATOM   2485  HB1 ALA A 169     -36.167-215.183 370.645  1.00 20.00           H  
ATOM   2486  HB2 ALA A 169     -35.359-213.850 370.446  1.00 20.00           H  
ATOM   2487  HB3 ALA A 169     -35.095-214.747 371.711  1.00 20.00           H  
ATOM   2488  N   LEU A 170     -36.834-214.903 373.968  1.00 20.00           N  
ATOM   2489  CA  LEU A 170     -37.380-215.801 374.980  1.00 20.00           C  
ATOM   2490  CB  LEU A 170     -36.265-216.652 375.598  1.00 20.00           C  
ATOM   2491  CG  LEU A 170     -35.216-217.159 374.620  1.00 20.00           C  
ATOM   2492  CD1 LEU A 170     -34.169-217.991 375.329  1.00 20.00           C  
ATOM   2493  CD2 LEU A 170     -35.856-217.954 373.501  1.00 20.00           C  
ATOM   2494  C   LEU A 170     -38.111-215.020 376.067  1.00 20.00           C  
ATOM   2495  O   LEU A 170     -38.316-215.536 377.164  1.00 20.00           O  
ATOM   2496  H   LEU A 170     -36.051-214.601 374.156  1.00 20.00           H  
ATOM   2497  HA  LEU A 170     -38.006-216.432 374.565  1.00 20.00           H  
ATOM   2498  HB2 LEU A 170     -35.840-216.148 376.308  1.00 20.00           H  
ATOM   2499  HB3 LEU A 170     -36.661-217.421 376.037  1.00 20.00           H  
ATOM   2500  HG  LEU A 170     -34.760-216.400 374.225  1.00 20.00           H  
ATOM   2501 HD11 LEU A 170     -33.523-218.294 374.687  1.00 20.00           H  
ATOM   2502 HD12 LEU A 170     -33.738-217.450 375.995  1.00 20.00           H  
ATOM   2503 HD13 LEU A 170     -34.597-218.743 375.745  1.00 20.00           H  
ATOM   2504 HD21 LEU A 170     -35.168-218.292 372.924  1.00 20.00           H  
ATOM   2505 HD22 LEU A 170     -36.351-218.684 373.880  1.00 20.00           H  
ATOM   2506 HD23 LEU A 170     -36.446-217.379 373.007  1.00 20.00           H  
ATOM   2507  N   ALA A 171     -38.505-213.779 375.768  1.00 20.00           N  
ATOM   2508  CA  ALA A 171     -38.969-212.853 376.795  1.00 20.00           C  
ATOM   2509  CB  ALA A 171     -39.525-211.594 376.151  1.00 20.00           C  
ATOM   2510  C   ALA A 171     -40.029-213.503 377.678  1.00 20.00           C  
ATOM   2511  O   ALA A 171     -40.128-213.183 378.860  1.00 20.00           O  
ATOM   2512  H   ALA A 171     -38.511-213.451 374.973  1.00 20.00           H  
ATOM   2513  HA  ALA A 171     -38.216-212.571 377.356  1.00 20.00           H  
ATOM   2514  HB1 ALA A 171     -39.872-211.019 376.837  1.00 20.00           H  
ATOM   2515  HB2 ALA A 171     -38.819-211.147 375.678  1.00 20.00           H  
ATOM   2516  HB3 ALA A 171     -40.225-211.838 375.541  1.00 20.00           H  
ATOM   2517  N   PHE A 172     -40.823-214.415 377.108  1.00 20.00           N  
ATOM   2518  CA  PHE A 172     -42.036-214.892 377.763  1.00 20.00           C  
ATOM   2519  CB  PHE A 172     -42.901-215.693 376.780  1.00 20.00           C  
ATOM   2520  CG  PHE A 172     -43.303-214.919 375.549  1.00 20.00           C  
ATOM   2521  CD1 PHE A 172     -44.399-214.077 375.568  1.00 20.00           C  
ATOM   2522  CE1 PHE A 172     -44.765-213.367 374.432  1.00 20.00           C  
ATOM   2523  CZ  PHE A 172     -44.041-213.495 373.278  1.00 20.00           C  
ATOM   2524  CE2 PHE A 172     -42.952-214.324 373.240  1.00 20.00           C  
ATOM   2525  CD2 PHE A 172     -42.583-215.036 374.373  1.00 20.00           C  
ATOM   2526  C   PHE A 172     -41.699-215.738 378.987  1.00 20.00           C  
ATOM   2527  O   PHE A 172     -42.506-215.837 379.909  1.00 20.00           O  
ATOM   2528  H   PHE A 172     -40.677-214.771 376.339  1.00 20.00           H  
ATOM   2529  HA  PHE A 172     -42.587-214.132 378.043  1.00 20.00           H  
ATOM   2530  HB2 PHE A 172     -42.426-216.499 376.526  1.00 20.00           H  
ATOM   2531  HB3 PHE A 172     -43.711-215.978 377.232  1.00 20.00           H  
ATOM   2532  HD1 PHE A 172     -44.895-213.985 376.349  1.00 20.00           H  
ATOM   2533  HD2 PHE A 172     -41.843-215.598 374.342  1.00 20.00           H  
ATOM   2534  HE1 PHE A 172     -45.505-212.804 374.458  1.00 20.00           H  
ATOM   2535  HE2 PHE A 172     -42.460-214.411 372.456  1.00 20.00           H  
ATOM   2536  HZ  PHE A 172     -44.289-213.018 372.518  1.00 20.00           H  
ATOM   2537  N   PHE A 173     -40.511-216.348 378.999  1.00 20.00           N  
ATOM   2538  CA  PHE A 173     -40.075-217.155 380.134  1.00 20.00           C  
ATOM   2539  CB  PHE A 173     -39.206-218.328 379.660  1.00 20.00           C  
ATOM   2540  CG  PHE A 173     -39.960-219.364 378.862  1.00 20.00           C  
ATOM   2541  CD1 PHE A 173     -41.152-219.888 379.329  1.00 20.00           C  
ATOM   2542  CE1 PHE A 173     -41.842-220.840 378.591  1.00 20.00           C  
ATOM   2543  CZ  PHE A 173     -41.347-221.272 377.390  1.00 20.00           C  
ATOM   2544  CE2 PHE A 173     -40.169-220.764 376.913  1.00 20.00           C  
ATOM   2545  CD2 PHE A 173     -39.475-219.812 377.647  1.00 20.00           C  
ATOM   2546  C   PHE A 173     -39.315-216.307 381.148  1.00 20.00           C  
ATOM   2547  O   PHE A 173     -38.868-216.822 382.170  1.00 20.00           O  
ATOM   2548  H   PHE A 173     -39.938-216.307 378.359  1.00 20.00           H  
ATOM   2549  HA  PHE A 173     -40.851-217.560 380.574  1.00 20.00           H  
ATOM   2550  HB2 PHE A 173     -38.465-217.982 379.139  1.00 20.00           H  
ATOM   2551  HB3 PHE A 173     -38.821-218.768 380.434  1.00 20.00           H  
ATOM   2552  HD1 PHE A 173     -41.493-219.599 380.144  1.00 20.00           H  
ATOM   2553  HD2 PHE A 173     -38.675-219.471 377.317  1.00 20.00           H  
ATOM   2554  HE1 PHE A 173     -42.643-221.184 378.915  1.00 20.00           H  
ATOM   2555  HE2 PHE A 173     -39.832-221.058 376.097  1.00 20.00           H  
ATOM   2556  HZ  PHE A 173     -41.812-221.910 376.898  1.00 20.00           H  
ATOM   2557  N   ASN A 174     -39.169-215.008 380.871  1.00 20.00           N  
ATOM   2558  CA  ASN A 174     -38.657-214.066 381.860  1.00 20.00           C  
ATOM   2559  CB  ASN A 174     -38.305-212.734 381.202  1.00 20.00           C  
ATOM   2560  CG  ASN A 174     -36.900-212.687 380.660  1.00 20.00           C  
ATOM   2561  OD1 ASN A 174     -35.954-213.185 381.278  1.00 20.00           O  
ATOM   2562  ND2 ASN A 174     -36.718-211.998 379.545  1.00 20.00           N  
ATOM   2563  C   ASN A 174     -39.664-213.853 382.985  1.00 20.00           C  
ATOM   2564  O   ASN A 174     -40.860-214.055 382.789  1.00 20.00           O  
ATOM   2565  H   ASN A 174     -39.361-214.650 380.113  1.00 20.00           H  
ATOM   2566  HA  ASN A 174     -37.819-214.403 382.241  1.00 20.00           H  
ATOM   2567  HB2 ASN A 174     -38.940-212.555 380.491  1.00 20.00           H  
ATOM   2568  HB3 ASN A 174     -38.398-212.024 381.856  1.00 20.00           H  
ATOM   2569 HD21 ASN A 174     -35.928-211.911 379.216  1.00 20.00           H  
ATOM   2570 HD22 ASN A 174     -37.390-211.636 379.148  1.00 20.00           H  
ATOM   2571  N   GLY A 175     -39.185-213.444 384.164  1.00 20.00           N  
ATOM   2572  CA  GLY A 175     -40.061-213.141 385.287  1.00 20.00           C  
ATOM   2573  C   GLY A 175     -40.549-214.378 386.011  1.00 20.00           C  
ATOM   2574  O   GLY A 175     -39.803-215.345 386.172  1.00 20.00           O  
ATOM   2575  H   GLY A 175     -38.364-213.225 384.299  1.00 20.00           H  
ATOM   2576  HA2 GLY A 175     -39.603-212.565 385.919  1.00 20.00           H  
ATOM   2577  HA3 GLY A 175     -40.827-212.631 384.981  1.00 20.00           H  
ATOM   2578  N   LYS A 176     -41.801-214.346 386.445  1.00 20.00           N  
ATOM   2579  CA  LYS A 176     -42.305-215.322 387.405  1.00 20.00           C  
ATOM   2580  CB  LYS A 176     -43.723-214.951 387.861  1.00 20.00           C  
ATOM   2581  CG  LYS A 176     -43.779-213.666 388.673  1.00 20.00           C  
ATOM   2582  CD  LYS A 176     -45.204-213.320 389.074  1.00 20.00           C  
ATOM   2583  CE  LYS A 176     -46.077-213.051 387.874  1.00 20.00           C  
ATOM   2584  NZ  LYS A 176     -45.511-211.981 387.013  1.00 20.00           N  
ATOM   2585  C   LYS A 176     -42.287-216.729 386.815  1.00 20.00           C  
ATOM   2586  O   LYS A 176     -42.260-217.708 387.557  1.00 20.00           O  
ATOM   2587  H   LYS A 176     -42.385-213.765 386.198  1.00 20.00           H  
ATOM   2588  HA  LYS A 176     -41.754-215.310 388.216  1.00 20.00           H  
ATOM   2589  HB2 LYS A 176     -44.295-214.876 387.081  1.00 20.00           H  
ATOM   2590  HB3 LYS A 176     -44.076-215.668 388.409  1.00 20.00           H  
ATOM   2591  HG2 LYS A 176     -43.227-213.768 389.464  1.00 20.00           H  
ATOM   2592  HG3 LYS A 176     -43.434-212.937 388.135  1.00 20.00           H  
ATOM   2593  HD2 LYS A 176     -45.572-214.052 389.595  1.00 20.00           H  
ATOM   2594  HD3 LYS A 176     -45.192-212.520 389.622  1.00 20.00           H  
ATOM   2595  HE2 LYS A 176     -46.174-213.870 387.365  1.00 20.00           H  
ATOM   2596  HE3 LYS A 176     -46.951-212.760 388.178  1.00 20.00           H  
ATOM   2597  HZ1 LYS A 176     -46.111-211.792 386.287  1.00 20.00           H  
ATOM   2598  HZ2 LYS A 176     -45.383-211.179 387.526  1.00 20.00           H  
ATOM   2599  HZ3 LYS A 176     -44.666-212.260 386.654  1.00 20.00           H  
ATOM   2600  N   ARG A 177     -42.301-216.832 385.483  1.00 20.00           N  
ATOM   2601  CA  ARG A 177     -42.304-218.129 384.815  1.00 20.00           C  
ATOM   2602  CB  ARG A 177     -42.946-218.019 383.425  1.00 20.00           C  
ATOM   2603  CG  ARG A 177     -44.352-217.440 383.453  1.00 20.00           C  
ATOM   2604  CD  ARG A 177     -45.157-217.871 382.243  1.00 20.00           C  
ATOM   2605  NE  ARG A 177     -46.254-216.949 381.966  1.00 20.00           N  
ATOM   2606  CZ  ARG A 177     -46.187-215.977 381.067  1.00 20.00           C  
ATOM   2607  NH1 ARG A 177     -45.095-215.822 380.331  1.00 20.00           N  
ATOM   2608  NH2 ARG A 177     -47.210-215.151 380.897  1.00 20.00           N  
ATOM   2609  C   ARG A 177     -40.891-218.690 384.705  1.00 20.00           C  
ATOM   2610  O   ARG A 177     -40.704-219.797 384.204  1.00 20.00           O  
ATOM   2611  H   ARG A 177     -42.310-216.161 384.945  1.00 20.00           H  
ATOM   2612  HA  ARG A 177     -42.855-218.756 385.309  1.00 20.00           H  
ATOM   2613  HB2 ARG A 177     -42.370-217.473 382.850  1.00 20.00           H  
ATOM   2614  HB3 ARG A 177     -42.993-218.903 383.028  1.00 20.00           H  
ATOM   2615  HG2 ARG A 177     -44.796-217.728 384.266  1.00 20.00           H  
ATOM   2616  HG3 ARG A 177     -44.295-216.472 383.445  1.00 20.00           H  
ATOM   2617  HD2 ARG A 177     -44.567-217.926 381.475  1.00 20.00           H  
ATOM   2618  HD3 ARG A 177     -45.537-218.747 382.413  1.00 20.00           H  
ATOM   2619  HE  ARG A 177     -46.937-216.967 382.490  1.00 20.00           H  
ATOM   2620 HH11 ARG A 177     -44.428-216.354 380.433  1.00 20.00           H  
ATOM   2621 HH12 ARG A 177     -45.054-215.188 379.750  1.00 20.00           H  
ATOM   2622 HH21 ARG A 177     -47.922-215.245 381.370  1.00 20.00           H  
ATOM   2623 HH22 ARG A 177     -47.161-214.521 380.314  1.00 20.00           H  
ATOM   2624  N   PHE A 178     -39.895-217.932 385.172  1.00 20.00           N  
ATOM   2625  CA  PHE A 178     -38.525-218.429 385.252  1.00 20.00           C  
ATOM   2626  CB  PHE A 178     -37.523-217.273 385.131  1.00 20.00           C  
ATOM   2627  CG  PHE A 178     -36.095-217.720 384.932  1.00 20.00           C  
ATOM   2628  CD1 PHE A 178     -35.645-218.119 383.687  1.00 20.00           C  
ATOM   2629  CE1 PHE A 178     -34.331-218.529 383.508  1.00 20.00           C  
ATOM   2630  CZ  PHE A 178     -33.464-218.543 384.568  1.00 20.00           C  
ATOM   2631  CE2 PHE A 178     -33.893-218.152 385.808  1.00 20.00           C  
ATOM   2632  CD2 PHE A 178     -35.206-217.741 385.991  1.00 20.00           C  
ATOM   2633  C   PHE A 178     -38.298-219.197 386.550  1.00 20.00           C  
ATOM   2634  O   PHE A 178     -37.402-220.035 386.621  1.00 20.00           O  
ATOM   2635  H   PHE A 178     -39.990-217.123 385.449  1.00 20.00           H  
ATOM   2636  HA  PHE A 178     -38.339-219.022 384.494  1.00 20.00           H  
ATOM   2637  HB2 PHE A 178     -37.794-216.695 384.401  1.00 20.00           H  
ATOM   2638  HB3 PHE A 178     -37.559-216.738 385.939  1.00 20.00           H  
ATOM   2639  HD1 PHE A 178     -36.229-218.112 382.963  1.00 20.00           H  
ATOM   2640  HD2 PHE A 178     -35.491-217.477 386.836  1.00 20.00           H  
ATOM   2641  HE1 PHE A 178     -34.040-218.794 382.666  1.00 20.00           H  
ATOM   2642  HE2 PHE A 178     -33.304-218.162 386.528  1.00 20.00           H  
ATOM   2643  HZ  PHE A 178     -32.585-218.819 384.445  1.00 20.00           H  
ATOM   2644  N   VAL A 179     -39.105-218.915 387.576  1.00 20.00           N  
ATOM   2645  CA  VAL A 179     -38.866-219.453 388.911  1.00 20.00           C  
ATOM   2646  CB  VAL A 179     -39.903-218.929 389.926  1.00 20.00           C  
ATOM   2647  CG1 VAL A 179     -39.754-219.634 391.269  1.00 20.00           C  
ATOM   2648  CG2 VAL A 179     -39.788-217.418 390.090  1.00 20.00           C  
ATOM   2649  C   VAL A 179     -38.832-220.978 388.887  1.00 20.00           C  
ATOM   2650  O   VAL A 179     -37.948-221.584 389.489  1.00 20.00           O  
ATOM   2651  H   VAL A 179     -39.800-218.411 387.521  1.00 20.00           H  
ATOM   2652  HA  VAL A 179     -38.013-219.120 389.259  1.00 20.00           H  
ATOM   2653  HB  VAL A 179     -40.803-219.130 389.595  1.00 20.00           H  
ATOM   2654 HG11 VAL A 179     -40.397-219.275 391.884  1.00 20.00           H  
ATOM   2655 HG12 VAL A 179     -39.909-220.574 391.147  1.00 20.00           H  
ATOM   2656 HG13 VAL A 179     -38.865-219.489 391.601  1.00 20.00           H  
ATOM   2657 HG21 VAL A 179     -40.463-217.118 390.703  1.00 20.00           H  
ATOM   2658 HG22 VAL A 179     -38.918-217.207 390.435  1.00 20.00           H  
ATOM   2659 HG23 VAL A 179     -39.913-217.001 389.234  1.00 20.00           H  
ATOM   2660  N   PRO A 180     -39.790-221.599 388.193  1.00 20.00           N  
ATOM   2661  CA  PRO A 180     -39.846-223.034 388.203  1.00 20.00           C  
ATOM   2662  CB  PRO A 180     -41.008-223.445 387.321  1.00 20.00           C  
ATOM   2663  CG  PRO A 180     -41.952-222.273 387.410  1.00 20.00           C  
ATOM   2664  CD  PRO A 180     -40.993-221.070 387.520  1.00 20.00           C  
ATOM   2665  C   PRO A 180     -38.569-223.694 387.662  1.00 20.00           C  
ATOM   2666  O   PRO A 180     -38.270-224.846 387.965  1.00 20.00           O  
ATOM   2667  HA  PRO A 180     -40.000-223.389 389.116  1.00 20.00           H  
ATOM   2668  HB2 PRO A 180     -41.430-224.245 387.671  1.00 20.00           H  
ATOM   2669  HB3 PRO A 180     -40.710-223.569 386.407  1.00 20.00           H  
ATOM   2670  HG2 PRO A 180     -42.510-222.341 388.201  1.00 20.00           H  
ATOM   2671  HG3 PRO A 180     -42.493-222.208 386.607  1.00 20.00           H  
ATOM   2672  HD2 PRO A 180     -40.761-220.752 386.634  1.00 20.00           H  
ATOM   2673  HD3 PRO A 180     -41.397-220.377 388.067  1.00 20.00           H  
ATOM   2674  N   PHE A 181     -37.967-223.069 386.643  1.00 20.00           N  
ATOM   2675  CA  PHE A 181     -36.744-223.588 386.040  1.00 20.00           C  
ATOM   2676  CB  PHE A 181     -36.317-222.717 384.850  1.00 20.00           C  
ATOM   2677  CG  PHE A 181     -37.101-222.980 383.588  1.00 20.00           C  
ATOM   2678  CD1 PHE A 181     -38.385-222.489 383.437  1.00 20.00           C  
ATOM   2679  CE1 PHE A 181     -39.102-222.732 382.274  1.00 20.00           C  
ATOM   2680  CZ  PHE A 181     -38.543-223.465 381.261  1.00 20.00           C  
ATOM   2681  CE2 PHE A 181     -37.274-223.959 381.394  1.00 20.00           C  
ATOM   2682  CD2 PHE A 181     -36.553-223.718 382.555  1.00 20.00           C  
ATOM   2683  C   PHE A 181     -35.621-223.672 387.068  1.00 20.00           C  
ATOM   2684  O   PHE A 181     -34.949-224.696 387.166  1.00 20.00           O  
ATOM   2685  H   PHE A 181     -38.252-222.341 386.285  1.00 20.00           H  
ATOM   2686  HA  PHE A 181     -36.905-224.481 385.671  1.00 20.00           H  
ATOM   2687  HB2 PHE A 181     -36.392-221.783 385.100  1.00 20.00           H  
ATOM   2688  HB3 PHE A 181     -35.379-222.880 384.661  1.00 20.00           H  
ATOM   2689  HD1 PHE A 181     -38.770-221.991 384.122  1.00 20.00           H  
ATOM   2690  HD2 PHE A 181     -35.691-224.056 382.639  1.00 20.00           H  
ATOM   2691  HE1 PHE A 181     -39.964-222.396 382.184  1.00 20.00           H  
ATOM   2692  HE2 PHE A 181     -36.895-224.457 380.706  1.00 20.00           H  
ATOM   2693  HZ  PHE A 181     -39.027-223.626 380.483  1.00 20.00           H  
ATOM   2694  N   VAL A 182     -35.415-222.598 387.836  1.00 20.00           N  
ATOM   2695  CA  VAL A 182     -34.377-222.576 388.862  1.00 20.00           C  
ATOM   2696  CB  VAL A 182     -34.068-221.137 389.323  1.00 20.00           C  
ATOM   2697  CG1 VAL A 182     -35.191-220.593 390.198  1.00 20.00           C  
ATOM   2698  CG2 VAL A 182     -32.731-221.076 390.053  1.00 20.00           C  
ATOM   2699  C   VAL A 182     -34.754-223.469 390.039  1.00 20.00           C  
ATOM   2700  O   VAL A 182     -33.881-224.068 390.663  1.00 20.00           O  
ATOM   2701  H   VAL A 182     -35.866-221.868 387.780  1.00 20.00           H  
ATOM   2702  HA  VAL A 182     -33.527-222.887 388.485  1.00 20.00           H  
ATOM   2703  HB  VAL A 182     -34.010-220.555 388.537  1.00 20.00           H  
ATOM   2704 HG11 VAL A 182     -34.972-219.698 390.467  1.00 20.00           H  
ATOM   2705 HG12 VAL A 182     -36.007-220.592 389.693  1.00 20.00           H  
ATOM   2706 HG13 VAL A 182     -35.284-221.155 390.971  1.00 20.00           H  
ATOM   2707 HG21 VAL A 182     -32.557-220.167 390.311  1.00 20.00           H  
ATOM   2708 HG22 VAL A 182     -32.776-221.632 390.834  1.00 20.00           H  
ATOM   2709 HG23 VAL A 182     -32.040-221.389 389.466  1.00 20.00           H  
ATOM   2710  N   VAL A 183     -36.051-223.561 390.345  1.00 20.00           N  
ATOM   2711  CA  VAL A 183     -36.536-224.493 391.358  1.00 20.00           C  
ATOM   2712  CB  VAL A 183     -38.069-224.409 391.516  1.00 20.00           C  
ATOM   2713  CG1 VAL A 183     -38.600-225.601 392.303  1.00 20.00           C  
ATOM   2714  CG2 VAL A 183     -38.476-223.097 392.175  1.00 20.00           C  
ATOM   2715  C   VAL A 183     -36.085-225.917 391.051  1.00 20.00           C  
ATOM   2716  O   VAL A 183     -35.590-226.611 391.936  1.00 20.00           O  
ATOM   2717  H   VAL A 183     -36.671-223.092 389.977  1.00 20.00           H  
ATOM   2718  HA  VAL A 183     -36.197-224.234 392.240  1.00 20.00           H  
ATOM   2719  HB  VAL A 183     -38.483-224.444 390.629  1.00 20.00           H  
ATOM   2720 HG11 VAL A 183     -39.555-225.529 392.373  1.00 20.00           H  
ATOM   2721 HG12 VAL A 183     -38.367-226.410 391.841  1.00 20.00           H  
ATOM   2722 HG13 VAL A 183     -38.206-225.598 393.179  1.00 20.00           H  
ATOM   2723 HG21 VAL A 183     -39.433-223.067 392.247  1.00 20.00           H  
ATOM   2724 HG22 VAL A 183     -38.083-223.051 393.050  1.00 20.00           H  
ATOM   2725 HG23 VAL A 183     -38.164-222.366 391.636  1.00 20.00           H  
ATOM   2726  N   ILE A 184     -36.254-226.355 389.800  1.00 20.00           N  
ATOM   2727  CA  ILE A 184     -35.932-227.725 389.417  1.00 20.00           C  
ATOM   2728  CB  ILE A 184     -36.237-227.963 387.922  1.00 20.00           C  
ATOM   2729  CG1 ILE A 184     -37.717-228.317 387.713  1.00 20.00           C  
ATOM   2730  CD1 ILE A 184     -38.670-227.318 388.300  1.00 20.00           C  
ATOM   2731  CG2 ILE A 184     -35.322-229.036 387.344  1.00 20.00           C  
ATOM   2732  C   ILE A 184     -34.483-228.060 389.754  1.00 20.00           C  
ATOM   2733  O   ILE A 184     -34.220-229.057 390.423  1.00 20.00           O  
ATOM   2734  H   ILE A 184     -36.555-225.873 389.154  1.00 20.00           H  
ATOM   2735  HA  ILE A 184     -36.521-228.352 389.886  1.00 20.00           H  
ATOM   2736  HB  ILE A 184     -36.100-227.135 387.436  1.00 20.00           H  
ATOM   2737 HG12 ILE A 184     -37.886-228.418 386.763  1.00 20.00           H  
ATOM   2738 HG13 ILE A 184     -37.897-229.178 388.121  1.00 20.00           H  
ATOM   2739 HG21 ILE A 184     -35.503-229.129 386.406  1.00 20.00           H  
ATOM   2740 HG22 ILE A 184     -34.409-228.770 387.474  1.00 20.00           H  
ATOM   2741 HG23 ILE A 184     -35.490-229.866 387.796  1.00 20.00           H  
ATOM   2742 HD11 ILE A 184     -39.569-227.591 388.104  1.00 20.00           H  
ATOM   2743 HD12 ILE A 184     -38.540-227.283 389.250  1.00 20.00           H  
ATOM   2744 HD13 ILE A 184     -38.497-226.457 387.913  1.00 20.00           H  
ATOM   2745  N   VAL A 185     -33.541-227.231 389.294  1.00 20.00           N  
ATOM   2746  CA  VAL A 185     -32.120-227.523 389.449  1.00 20.00           C  
ATOM   2747  CB  VAL A 185     -31.249-226.541 388.638  1.00 20.00           C  
ATOM   2748  CG1 VAL A 185     -32.056-225.317 388.220  1.00 20.00           C  
ATOM   2749  CG2 VAL A 185     -30.012-226.132 389.428  1.00 20.00           C  
ATOM   2750  C   VAL A 185     -31.722-227.534 390.921  1.00 20.00           C  
ATOM   2751  O   VAL A 185     -30.995-228.424 391.356  1.00 20.00           O  
ATOM   2752  H   VAL A 185     -33.704-226.491 388.887  1.00 20.00           H  
ATOM   2753  HA  VAL A 185     -31.912-228.396 389.056  1.00 20.00           H  
ATOM   2754  HB  VAL A 185     -30.952-226.983 387.816  1.00 20.00           H  
ATOM   2755 HG11 VAL A 185     -31.489-224.725 387.719  1.00 20.00           H  
ATOM   2756 HG12 VAL A 185     -32.793-225.600 387.674  1.00 20.00           H  
ATOM   2757 HG13 VAL A 185     -32.381-224.873 389.006  1.00 20.00           H  
ATOM   2758 HG21 VAL A 185     -29.472-225.553 388.885  1.00 20.00           H  
ATOM   2759 HG22 VAL A 185     -30.287-225.670 390.223  1.00 20.00           H  
ATOM   2760 HG23 VAL A 185     -29.515-226.920 389.660  1.00 20.00           H  
ATOM   2761  N   TRP A 186     -32.197-226.550 391.690  1.00 20.00           N  
ATOM   2762  CA  TRP A 186     -31.833-226.433 393.098  1.00 20.00           C  
ATOM   2763  CB  TRP A 186     -32.231-225.055 393.646  1.00 20.00           C  
ATOM   2764  CG  TRP A 186     -31.225-223.981 393.364  1.00 20.00           C  
ATOM   2765  CD1 TRP A 186     -31.382-222.906 392.541  1.00 20.00           C  
ATOM   2766  NE1 TRP A 186     -30.237-222.143 392.541  1.00 20.00           N  
ATOM   2767  CE2 TRP A 186     -29.314-222.722 393.373  1.00 20.00           C  
ATOM   2768  CD2 TRP A 186     -29.905-223.884 393.909  1.00 20.00           C  
ATOM   2769  CE3 TRP A 186     -29.161-224.666 394.800  1.00 20.00           C  
ATOM   2770  CZ3 TRP A 186     -27.878-224.270 395.120  1.00 20.00           C  
ATOM   2771  CH2 TRP A 186     -27.320-223.114 394.572  1.00 20.00           C  
ATOM   2772  CZ2 TRP A 186     -28.018-222.324 393.699  1.00 20.00           C  
ATOM   2773  C   TRP A 186     -32.479-227.540 393.923  1.00 20.00           C  
ATOM   2774  O   TRP A 186     -31.864-228.051 394.857  1.00 20.00           O  
ATOM   2775  H   TRP A 186     -32.733-225.936 391.415  1.00 20.00           H  
ATOM   2776  HA  TRP A 186     -30.859-226.486 393.198  1.00 20.00           H  
ATOM   2777  HB2 TRP A 186     -33.093-224.807 393.279  1.00 20.00           H  
ATOM   2778  HB3 TRP A 186     -32.341-225.118 394.607  1.00 20.00           H  
ATOM   2779  HD1 TRP A 186     -32.151-222.717 392.053  1.00 20.00           H  
ATOM   2780  HE1 TRP A 186     -30.120-221.419 392.091  1.00 20.00           H  
ATOM   2781  HE3 TRP A 186     -29.524-225.438 395.169  1.00 20.00           H  
ATOM   2782  HZ2 TRP A 186     -27.584-221.726 393.134  1.00 20.00           H  
ATOM   2783  HZ3 TRP A 186     -27.376-224.784 395.710  1.00 20.00           H  
ATOM   2784  HH2 TRP A 186     -26.453-222.873 394.807  1.00 20.00           H  
ATOM   2785  N   SER A 187     -33.715-227.914 393.582  1.00 20.00           N  
ATOM   2786  CA  SER A 187     -34.343-229.100 394.155  1.00 20.00           C  
ATOM   2787  CB  SER A 187     -35.740-229.296 393.577  1.00 20.00           C  
ATOM   2788  OG  SER A 187     -36.642-228.319 394.069  1.00 20.00           O  
ATOM   2789  C   SER A 187     -33.494-230.342 393.907  1.00 20.00           C  
ATOM   2790  O   SER A 187     -33.346-231.175 394.798  1.00 20.00           O  
ATOM   2791  H   SER A 187     -34.210-227.493 393.019  1.00 20.00           H  
ATOM   2792  HA  SER A 187     -34.462-228.982 395.121  1.00 20.00           H  
ATOM   2793  HB2 SER A 187     -35.692-229.245 392.609  1.00 20.00           H  
ATOM   2794  HB3 SER A 187     -36.063-230.177 393.824  1.00 20.00           H  
ATOM   2795  HG  SER A 187     -36.609-227.646 393.601  1.00 20.00           H  
ATOM   2796  N   THR A 188     -32.935-230.468 392.701  1.00 20.00           N  
ATOM   2797  CA  THR A 188     -32.025-231.565 392.388  1.00 20.00           C  
ATOM   2798  CB  THR A 188     -31.657-231.544 390.904  1.00 20.00           C  
ATOM   2799  OG1 THR A 188     -32.837-231.302 390.137  1.00 20.00           O  
ATOM   2800  CG2 THR A 188     -30.999-232.836 390.452  1.00 20.00           C  
ATOM   2801  C   THR A 188     -30.785-231.516 393.274  1.00 20.00           C  
ATOM   2802  O   THR A 188     -30.442-232.510 393.911  1.00 20.00           O  
ATOM   2803  H   THR A 188     -33.069-229.928 392.045  1.00 20.00           H  
ATOM   2804  HA  THR A 188     -32.478-232.424 392.521  1.00 20.00           H  
ATOM   2805  HB  THR A 188     -31.050-230.806 390.740  1.00 20.00           H  
ATOM   2806  HG1 THR A 188     -33.006-230.500 390.128  1.00 20.00           H  
ATOM   2807 HG21 THR A 188     -30.759-232.775 389.525  1.00 20.00           H  
ATOM   2808 HG22 THR A 188     -30.206-232.998 390.967  1.00 20.00           H  
ATOM   2809 HG23 THR A 188     -31.604-233.572 390.570  1.00 20.00           H  
ATOM   2810  N   VAL A 189     -30.111-230.363 393.318  1.00 20.00           N  
ATOM   2811  CA  VAL A 189     -28.988-230.166 394.228  1.00 20.00           C  
ATOM   2812  CB  VAL A 189     -28.491-228.705 394.205  1.00 20.00           C  
ATOM   2813  CG1 VAL A 189     -27.545-228.434 395.369  1.00 20.00           C  
ATOM   2814  CG2 VAL A 189     -27.823-228.379 392.875  1.00 20.00           C  
ATOM   2815  C   VAL A 189     -29.346-230.609 395.643  1.00 20.00           C  
ATOM   2816  O   VAL A 189     -28.681-231.478 396.203  1.00 20.00           O  
ATOM   2817  H   VAL A 189     -30.288-229.680 392.828  1.00 20.00           H  
ATOM   2818  HA  VAL A 189     -28.212-230.680 393.920  1.00 20.00           H  
ATOM   2819  HB  VAL A 189     -29.258-228.106 394.314  1.00 20.00           H  
ATOM   2820 HG11 VAL A 189     -27.275-227.513 395.344  1.00 20.00           H  
ATOM   2821 HG12 VAL A 189     -28.003-228.617 396.193  1.00 20.00           H  
ATOM   2822 HG13 VAL A 189     -26.777-229.004 395.287  1.00 20.00           H  
ATOM   2823 HG21 VAL A 189     -27.551-227.459 392.879  1.00 20.00           H  
ATOM   2824 HG22 VAL A 189     -27.056-228.945 392.763  1.00 20.00           H  
ATOM   2825 HG23 VAL A 189     -28.451-228.533 392.164  1.00 20.00           H  
ATOM   2826  N   THR A 190     -30.394-230.017 396.222  1.00 20.00           N  
ATOM   2827  CA  THR A 190     -30.839-230.384 397.562  1.00 20.00           C  
ATOM   2828  CB  THR A 190     -32.121-229.631 397.920  1.00 20.00           C  
ATOM   2829  OG1 THR A 190     -31.989-228.269 397.515  1.00 20.00           O  
ATOM   2830  CG2 THR A 190     -32.439-229.704 399.404  1.00 20.00           C  
ATOM   2831  C   THR A 190     -31.021-231.893 397.683  1.00 20.00           C  
ATOM   2832  O   THR A 190     -30.416-232.519 398.551  1.00 20.00           O  
ATOM   2833  H   THR A 190     -30.864-229.397 395.854  1.00 20.00           H  
ATOM   2834  HA  THR A 190     -30.182-230.087 398.226  1.00 20.00           H  
ATOM   2835  HB  THR A 190     -32.860-230.011 397.420  1.00 20.00           H  
ATOM   2836  HG1 THR A 190     -32.215-228.186 396.731  1.00 20.00           H  
ATOM   2837 HG21 THR A 190     -33.285-229.284 399.579  1.00 20.00           H  
ATOM   2838 HG22 THR A 190     -32.484-230.620 399.686  1.00 20.00           H  
ATOM   2839 HG23 THR A 190     -31.757-229.255 399.908  1.00 20.00           H  
ATOM   2840  N   ALA A 191     -31.851-232.480 396.817  1.00 20.00           N  
ATOM   2841  CA  ALA A 191     -32.172-233.900 396.904  1.00 20.00           C  
ATOM   2842  CB  ALA A 191     -33.061-234.307 395.740  1.00 20.00           C  
ATOM   2843  C   ALA A 191     -30.904-234.747 396.915  1.00 20.00           C  
ATOM   2844  O   ALA A 191     -30.836-235.747 397.626  1.00 20.00           O  
ATOM   2845  H   ALA A 191     -32.242-232.072 396.168  1.00 20.00           H  
ATOM   2846  HA  ALA A 191     -32.682-234.079 397.721  1.00 20.00           H  
ATOM   2847  HB1 ALA A 191     -33.257-235.244 395.809  1.00 20.00           H  
ATOM   2848  HB2 ALA A 191     -33.876-233.801 395.777  1.00 20.00           H  
ATOM   2849  HB3 ALA A 191     -32.601-234.128 394.917  1.00 20.00           H  
ATOM   2850  N   ILE A 192     -29.898-234.351 396.130  1.00 20.00           N  
ATOM   2851  CA  ILE A 192     -28.605-235.026 396.141  1.00 20.00           C  
ATOM   2852  CB  ILE A 192     -27.690-234.478 395.024  1.00 20.00           C  
ATOM   2853  CG1 ILE A 192     -28.367-234.599 393.650  1.00 20.00           C  
ATOM   2854  CD1 ILE A 192     -27.832-233.646 392.623  1.00 20.00           C  
ATOM   2855  CG2 ILE A 192     -26.336-235.176 395.039  1.00 20.00           C  
ATOM   2856  C   ILE A 192     -27.943-234.918 397.511  1.00 20.00           C  
ATOM   2857  O   ILE A 192     -27.472-235.917 398.049  1.00 20.00           O  
ATOM   2858  H   ILE A 192     -29.943-233.690 395.581  1.00 20.00           H  
ATOM   2859  HA  ILE A 192     -28.719-235.973 395.916  1.00 20.00           H  
ATOM   2860  HB  ILE A 192     -27.557-233.528 395.162  1.00 20.00           H  
ATOM   2861 HG12 ILE A 192     -28.279-235.512 393.334  1.00 20.00           H  
ATOM   2862 HG13 ILE A 192     -29.317-234.430 393.750  1.00 20.00           H  
ATOM   2863 HG21 ILE A 192     -25.781-234.796 394.354  1.00 20.00           H  
ATOM   2864 HG22 ILE A 192     -25.927-235.047 395.898  1.00 20.00           H  
ATOM   2865 HG23 ILE A 192     -26.465-236.113 394.875  1.00 20.00           H  
ATOM   2866 HD11 ILE A 192     -28.261-233.819 391.782  1.00 20.00           H  
ATOM   2867 HD12 ILE A 192     -28.019-232.747 392.904  1.00 20.00           H  
ATOM   2868 HD13 ILE A 192     -26.884-233.774 392.541  1.00 20.00           H  
ATOM   2869  N   VAL A 193     -27.907-233.708 398.078  1.00 20.00           N  
ATOM   2870  CA  VAL A 193     -27.336-233.500 399.404  1.00 20.00           C  
ATOM   2871  CB  VAL A 193     -27.386-232.013 399.814  1.00 20.00           C  
ATOM   2872  CG1 VAL A 193     -26.828-231.817 401.219  1.00 20.00           C  
ATOM   2873  CG2 VAL A 193     -26.641-231.146 398.807  1.00 20.00           C  
ATOM   2874  C   VAL A 193     -28.021-234.386 400.439  1.00 20.00           C  
ATOM   2875  O   VAL A 193     -27.349-235.060 401.216  1.00 20.00           O  
ATOM   2876  H   VAL A 193     -28.208-232.991 397.710  1.00 20.00           H  
ATOM   2877  HA  VAL A 193     -26.378-233.705 399.393  1.00 20.00           H  
ATOM   2878  HB  VAL A 193     -28.321-231.719 399.834  1.00 20.00           H  
ATOM   2879 HG11 VAL A 193     -26.899-230.890 401.457  1.00 20.00           H  
ATOM   2880 HG12 VAL A 193     -27.335-232.352 401.834  1.00 20.00           H  
ATOM   2881 HG13 VAL A 193     -25.907-232.089 401.229  1.00 20.00           H  
ATOM   2882 HG21 VAL A 193     -26.689-230.229 399.088  1.00 20.00           H  
ATOM   2883 HG22 VAL A 193     -25.724-231.428 398.770  1.00 20.00           H  
ATOM   2884 HG23 VAL A 193     -27.050-231.247 397.944  1.00 20.00           H  
ATOM   2885  N   LEU A 194     -29.357-234.388 400.452  1.00 20.00           N  
ATOM   2886  CA  LEU A 194     -30.113-235.163 401.431  1.00 20.00           C  
ATOM   2887  CB  LEU A 194     -31.604-234.818 401.349  1.00 20.00           C  
ATOM   2888  CG  LEU A 194     -31.956-233.374 401.672  1.00 20.00           C  
ATOM   2889  CD1 LEU A 194     -33.069-232.873 400.777  1.00 20.00           C  
ATOM   2890  CD2 LEU A 194     -32.338-233.221 403.129  1.00 20.00           C  
ATOM   2891  C   LEU A 194     -29.907-236.659 401.220  1.00 20.00           C  
ATOM   2892  O   LEU A 194     -29.802-237.409 402.189  1.00 20.00           O  
ATOM   2893  H   LEU A 194     -29.848-233.947 399.901  1.00 20.00           H  
ATOM   2894  HA  LEU A 194     -29.828-234.926 402.338  1.00 20.00           H  
ATOM   2895  HB2 LEU A 194     -31.935-235.051 400.467  1.00 20.00           H  
ATOM   2896  HB3 LEU A 194     -32.095-235.390 401.961  1.00 20.00           H  
ATOM   2897  HG  LEU A 194     -31.181-232.815 401.505  1.00 20.00           H  
ATOM   2898 HD11 LEU A 194     -33.268-231.962 401.004  1.00 20.00           H  
ATOM   2899 HD12 LEU A 194     -32.782-232.925 399.862  1.00 20.00           H  
ATOM   2900 HD13 LEU A 194     -33.847-233.421 400.908  1.00 20.00           H  
ATOM   2901 HD21 LEU A 194     -32.537-232.298 403.305  1.00 20.00           H  
ATOM   2902 HD22 LEU A 194     -33.112-233.760 403.308  1.00 20.00           H  
ATOM   2903 HD23 LEU A 194     -31.604-233.509 403.677  1.00 20.00           H  
ATOM   2904  N   SER A 195     -29.847-237.096 399.959  1.00 20.00           N  
ATOM   2905  CA  SER A 195     -29.549-238.489 399.644  1.00 20.00           C  
ATOM   2906  CB  SER A 195     -29.720-238.747 398.150  1.00 20.00           C  
ATOM   2907  OG  SER A 195     -28.584-238.312 397.422  1.00 20.00           O  
ATOM   2908  C   SER A 195     -28.135-238.858 400.081  1.00 20.00           C  
ATOM   2909  O   SER A 195     -27.864-240.021 400.371  1.00 20.00           O  
ATOM   2910  H   SER A 195     -29.977-236.601 399.268  1.00 20.00           H  
ATOM   2911  HA  SER A 195     -30.187-239.079 400.096  1.00 20.00           H  
ATOM   2912  HB2 SER A 195     -29.862-239.696 398.008  1.00 20.00           H  
ATOM   2913  HB3 SER A 195     -30.501-238.266 397.834  1.00 20.00           H  
ATOM   2914  HG  SER A 195     -28.320-237.594 397.717  1.00 20.00           H  
ATOM   2915  N   LEU A 196     -27.235-237.873 400.130  1.00 20.00           N  
ATOM   2916  CA  LEU A 196     -25.852-238.116 400.528  1.00 20.00           C  
ATOM   2917  CB  LEU A 196     -24.961-236.941 400.111  1.00 20.00           C  
ATOM   2918  CG  LEU A 196     -23.503-237.290 399.853  1.00 20.00           C  
ATOM   2919  CD1 LEU A 196     -23.355-238.094 398.578  1.00 20.00           C  
ATOM   2920  CD2 LEU A 196     -22.648-236.042 399.795  1.00 20.00           C  
ATOM   2921  C   LEU A 196     -25.749-238.348 402.032  1.00 20.00           C  
ATOM   2922  O   LEU A 196     -25.158-239.335 402.464  1.00 20.00           O  
ATOM   2923  H   LEU A 196     -27.403-237.052 399.936  1.00 20.00           H  
ATOM   2924  HA  LEU A 196     -25.502-238.903 400.059  1.00 20.00           H  
ATOM   2925  HB2 LEU A 196     -25.344-236.516 399.327  1.00 20.00           H  
ATOM   2926  HB3 LEU A 196     -24.989-236.263 400.804  1.00 20.00           H  
ATOM   2927  HG  LEU A 196     -23.177-237.843 400.580  1.00 20.00           H  
ATOM   2928 HD11 LEU A 196     -22.426-238.291 398.439  1.00 20.00           H  
ATOM   2929 HD12 LEU A 196     -23.852-238.910 398.664  1.00 20.00           H  
ATOM   2930 HD13 LEU A 196     -23.695-237.578 397.843  1.00 20.00           H  
ATOM   2931 HD21 LEU A 196     -21.732-236.297 399.666  1.00 20.00           H  
ATOM   2932 HD22 LEU A 196     -22.941-235.496 399.062  1.00 20.00           H  
ATOM   2933 HD23 LEU A 196     -22.742-235.561 400.620  1.00 20.00           H  
ATOM   2934  N   LEU A 197     -26.323-237.443 402.829  1.00 20.00           N  
ATOM   2935  CA  LEU A 197     -25.937-237.301 404.229  1.00 20.00           C  
ATOM   2936  CB  LEU A 197     -24.985-236.113 404.404  1.00 20.00           C  
ATOM   2937  CG  LEU A 197     -25.504-234.782 403.882  1.00 20.00           C  
ATOM   2938  CD1 LEU A 197     -26.490-234.166 404.852  1.00 20.00           C  
ATOM   2939  CD2 LEU A 197     -24.364-233.824 403.608  1.00 20.00           C  
ATOM   2940  C   LEU A 197     -27.164-237.128 405.119  1.00 20.00           C  
ATOM   2941  O   LEU A 197     -27.041-236.683 406.258  1.00 20.00           O  
ATOM   2942  H   LEU A 197     -26.940-236.898 402.580  1.00 20.00           H  
ATOM   2943  HA  LEU A 197     -25.440-238.093 404.522  1.00 20.00           H  
ATOM   2944  HB2 LEU A 197     -24.748-236.032 405.341  1.00 20.00           H  
ATOM   2945  HB3 LEU A 197     -24.150-236.308 403.950  1.00 20.00           H  
ATOM   2946  HG  LEU A 197     -25.977-234.932 403.049  1.00 20.00           H  
ATOM   2947 HD11 LEU A 197     -26.742-233.297 404.533  1.00 20.00           H  
ATOM   2948 HD12 LEU A 197     -27.266-234.730 404.909  1.00 20.00           H  
ATOM   2949 HD13 LEU A 197     -26.076-234.092 405.715  1.00 20.00           H  
ATOM   2950 HD21 LEU A 197     -24.722-233.002 403.267  1.00 20.00           H  
ATOM   2951 HD22 LEU A 197     -23.890-233.659 404.426  1.00 20.00           H  
ATOM   2952 HD23 LEU A 197     -23.774-234.219 402.961  1.00 20.00           H  
ATOM   2953  N   TRP A 198     -28.346-237.478 404.605  1.00 20.00           N  
ATOM   2954  CA  TRP A 198     -29.561-237.487 405.412  1.00 20.00           C  
ATOM   2955  CB  TRP A 198     -30.806-237.511 404.514  1.00 20.00           C  
ATOM   2956  CG  TRP A 198     -32.097-237.475 405.273  1.00 20.00           C  
ATOM   2957  CD1 TRP A 198     -33.023-238.471 405.364  1.00 20.00           C  
ATOM   2958  NE1 TRP A 198     -34.075-238.064 406.151  1.00 20.00           N  
ATOM   2959  CE2 TRP A 198     -33.841-236.785 406.584  1.00 20.00           C  
ATOM   2960  CD2 TRP A 198     -32.601-236.382 406.049  1.00 20.00           C  
ATOM   2961  CE3 TRP A 198     -32.127-235.100 406.345  1.00 20.00           C  
ATOM   2962  CZ3 TRP A 198     -32.889-234.278 407.149  1.00 20.00           C  
ATOM   2963  CH2 TRP A 198     -34.114-234.705 407.665  1.00 20.00           C  
ATOM   2964  CZ2 TRP A 198     -34.610-235.952 407.396  1.00 20.00           C  
ATOM   2965  C   TRP A 198     -29.573-238.675 406.368  1.00 20.00           C  
ATOM   2966  O   TRP A 198     -29.833-238.506 407.558  1.00 20.00           O  
ATOM   2967  H   TRP A 198     -28.467-237.715 403.787  1.00 20.00           H  
ATOM   2968  HA  TRP A 198     -29.625-236.658 405.931  1.00 20.00           H  
ATOM   2969  HB2 TRP A 198     -30.764-236.764 403.896  1.00 20.00           H  
ATOM   2970  HB3 TRP A 198     -30.795-238.320 403.980  1.00 20.00           H  
ATOM   2971  HD1 TRP A 198     -32.951-239.303 404.954  1.00 20.00           H  
ATOM   2972  HE1 TRP A 198     -34.769-238.537 406.340  1.00 20.00           H  
ATOM   2973  HE3 TRP A 198     -31.312-234.807 406.006  1.00 20.00           H  
ATOM   2974  HZ2 TRP A 198     -35.197-236.375 407.980  1.00 20.00           H  
ATOM   2975  HZ3 TRP A 198     -32.582-233.424 407.351  1.00 20.00           H  
ATOM   2976  HH2 TRP A 198     -34.606-234.128 408.204  1.00 20.00           H  
ATOM   2977  N   PRO A 199     -29.293-239.876 405.855  1.00 20.00           N  
ATOM   2978  CA  PRO A 199     -29.389-241.040 406.693  1.00 20.00           C  
ATOM   2979  CB  PRO A 199     -28.547-242.123 406.035  1.00 20.00           C  
ATOM   2980  CG  PRO A 199     -28.668-241.798 404.564  1.00 20.00           C  
ATOM   2981  CD  PRO A 199     -28.688-240.255 404.564  1.00 20.00           C  
ATOM   2982  C   PRO A 199     -28.793-240.826 408.092  1.00 20.00           C  
ATOM   2983  O   PRO A 199     -29.182-241.482 409.055  1.00 20.00           O  
ATOM   2984  HA  PRO A 199     -30.329-241.329 406.810  1.00 20.00           H  
ATOM   2985  HB2 PRO A 199     -28.913-243.001 406.222  1.00 20.00           H  
ATOM   2986  HB3 PRO A 199     -27.623-242.060 406.324  1.00 20.00           H  
ATOM   2987  HG2 PRO A 199     -29.494-242.153 404.200  1.00 20.00           H  
ATOM   2988  HG3 PRO A 199     -27.902-242.133 404.073  1.00 20.00           H  
ATOM   2989  HD2 PRO A 199     -27.780-239.916 404.515  1.00 20.00           H  
ATOM   2990  HD3 PRO A 199     -29.243-239.935 403.836  1.00 20.00           H  
ATOM   2991  N   PHE A 200     -27.661-240.115 408.152  1.00 20.00           N  
ATOM   2992  CA  PHE A 200     -27.018-239.803 409.424  1.00 20.00           C  
ATOM   2993  CB  PHE A 200     -25.650-239.147 409.192  1.00 20.00           C  
ATOM   2994  CG  PHE A 200     -24.740-239.937 408.284  1.00 20.00           C  
ATOM   2995  CD1 PHE A 200     -24.225-241.157 408.684  1.00 20.00           C  
ATOM   2996  CE1 PHE A 200     -23.387-241.880 407.846  1.00 20.00           C  
ATOM   2997  CZ  PHE A 200     -23.063-241.392 406.609  1.00 20.00           C  
ATOM   2998  CE2 PHE A 200     -23.564-240.187 406.196  1.00 20.00           C  
ATOM   2999  CD2 PHE A 200     -24.401-239.460 407.031  1.00 20.00           C  
ATOM   3000  C   PHE A 200     -27.903-238.900 410.277  1.00 20.00           C  
ATOM   3001  O   PHE A 200     -28.049-239.133 411.475  1.00 20.00           O  
ATOM   3002  H   PHE A 200     -27.248-239.802 407.466  1.00 20.00           H  
ATOM   3003  HA  PHE A 200     -26.835-240.629 409.919  1.00 20.00           H  
ATOM   3004  HB2 PHE A 200     -25.784-238.256 408.833  1.00 20.00           H  
ATOM   3005  HB3 PHE A 200     -25.202-239.040 410.045  1.00 20.00           H  
ATOM   3006  HD1 PHE A 200     -24.442-241.494 409.523  1.00 20.00           H  
ATOM   3007  HD2 PHE A 200     -24.739-238.642 406.744  1.00 20.00           H  
ATOM   3008  HE1 PHE A 200     -23.047-242.698 408.127  1.00 20.00           H  
ATOM   3009  HE2 PHE A 200     -23.344-239.855 405.355  1.00 20.00           H  
ATOM   3010  HZ  PHE A 200     -22.502-241.879 406.049  1.00 20.00           H  
ATOM   3011  N   ILE A 201     -28.493-237.870 409.665  1.00 20.00           N  
ATOM   3012  CA  ILE A 201     -29.462-237.023 410.352  1.00 20.00           C  
ATOM   3013  CB  ILE A 201     -29.967-235.899 409.421  1.00 20.00           C  
ATOM   3014  CG1 ILE A 201     -28.824-234.948 409.037  1.00 20.00           C  
ATOM   3015  CD1 ILE A 201     -29.243-233.827 408.133  1.00 20.00           C  
ATOM   3016  CG2 ILE A 201     -31.128-235.145 410.058  1.00 20.00           C  
ATOM   3017  C   ILE A 201     -30.616-237.851 410.908  1.00 20.00           C  
ATOM   3018  O   ILE A 201     -31.136-237.544 411.978  1.00 20.00           O  
ATOM   3019  H   ILE A 201     -28.347-237.642 408.848  1.00 20.00           H  
ATOM   3020  HA  ILE A 201     -29.028-236.546 411.090  1.00 20.00           H  
ATOM   3021  HB  ILE A 201     -30.265-236.292 408.586  1.00 20.00           H  
ATOM   3022 HG12 ILE A 201     -28.425-234.591 409.846  1.00 20.00           H  
ATOM   3023 HG13 ILE A 201     -28.130-235.454 408.585  1.00 20.00           H  
ATOM   3024 HG21 ILE A 201     -31.437-234.472 409.446  1.00 20.00           H  
ATOM   3025 HG22 ILE A 201     -31.837-235.764 410.246  1.00 20.00           H  
ATOM   3026 HG23 ILE A 201     -30.825-234.735 410.871  1.00 20.00           H  
ATOM   3027 HD11 ILE A 201     -28.481-233.275 407.945  1.00 20.00           H  
ATOM   3028 HD12 ILE A 201     -29.588-234.196 407.317  1.00 20.00           H  
ATOM   3029 HD13 ILE A 201     -29.922-233.309 408.572  1.00 20.00           H  
ATOM   3030  N   GLN A 202     -31.017-238.901 410.185  1.00 20.00           N  
ATOM   3031  CA  GLN A 202     -32.118-239.755 410.619  1.00 20.00           C  
ATOM   3032  CB  GLN A 202     -32.532-240.715 409.495  1.00 20.00           C  
ATOM   3033  CG  GLN A 202     -33.708-241.606 409.864  1.00 20.00           C  
ATOM   3034  CD  GLN A 202     -34.946-240.799 410.154  1.00 20.00           C  
ATOM   3035  OE1 GLN A 202     -35.031-239.610 409.831  1.00 20.00           O  
ATOM   3036  NE2 GLN A 202     -35.971-241.454 410.677  1.00 20.00           N  
ATOM   3037  C   GLN A 202     -31.742-240.536 411.873  1.00 20.00           C  
ATOM   3038  O   GLN A 202     -32.542-240.635 412.801  1.00 20.00           O  
ATOM   3039  H   GLN A 202     -30.664-239.138 409.437  1.00 20.00           H  
ATOM   3040  HA  GLN A 202     -32.910-239.210 410.808  1.00 20.00           H  
ATOM   3041  HB2 GLN A 202     -32.744-240.199 408.701  1.00 20.00           H  
ATOM   3042  HB3 GLN A 202     -31.780-241.286 409.274  1.00 20.00           H  
ATOM   3043  HG2 GLN A 202     -33.877-242.224 409.136  1.00 20.00           H  
ATOM   3044  HG3 GLN A 202     -33.484-242.109 410.663  1.00 20.00           H  
ATOM   3045 HE21 GLN A 202     -35.900-242.293 410.854  1.00 20.00           H  
ATOM   3046 HE22 GLN A 202     -36.707-241.041 410.839  1.00 20.00           H  
ATOM   3047  N   SER A 203     -30.527-241.091 411.906  1.00 20.00           N  
ATOM   3048  CA  SER A 203     -30.008-241.730 413.110  1.00 20.00           C  
ATOM   3049  CB  SER A 203     -28.581-242.217 412.884  1.00 20.00           C  
ATOM   3050  OG  SER A 203     -28.481-242.979 411.692  1.00 20.00           O  
ATOM   3051  C   SER A 203     -30.055-240.776 414.299  1.00 20.00           C  
ATOM   3052  O   SER A 203     -30.501-241.158 415.379  1.00 20.00           O  
ATOM   3053  H   SER A 203     -29.984-241.108 411.239  1.00 20.00           H  
ATOM   3054  HA  SER A 203     -30.537-242.528 413.321  1.00 20.00           H  
ATOM   3055  HB2 SER A 203     -27.989-241.450 412.838  1.00 20.00           H  
ATOM   3056  HB3 SER A 203     -28.313-242.770 413.635  1.00 20.00           H  
ATOM   3057  HG  SER A 203     -28.543-242.486 411.039  1.00 20.00           H  
ATOM   3058  N   GLY A 204     -29.595-239.537 414.105  1.00 20.00           N  
ATOM   3059  CA  GLY A 204     -29.680-238.515 415.139  1.00 20.00           C  
ATOM   3060  C   GLY A 204     -31.090-238.299 415.646  1.00 20.00           C  
ATOM   3061  O   GLY A 204     -31.342-238.373 416.850  1.00 20.00           O  
ATOM   3062  H   GLY A 204     -29.126-239.300 413.425  1.00 20.00           H  
ATOM   3063  HA2 GLY A 204     -29.108-238.750 415.886  1.00 20.00           H  
ATOM   3064  HA3 GLY A 204     -29.333-237.673 414.803  1.00 20.00           H  
ATOM   3065  N   LEU A 205     -32.009-238.033 414.728  1.00 20.00           N  
ATOM   3066  CA  LEU A 205     -33.411-237.836 415.080  1.00 20.00           C  
ATOM   3067  CB  LEU A 205     -34.247-237.579 413.821  1.00 20.00           C  
ATOM   3068  CG  LEU A 205     -33.914-236.299 413.070  1.00 20.00           C  
ATOM   3069  CD1 LEU A 205     -35.001-235.957 412.073  1.00 20.00           C  
ATOM   3070  CD2 LEU A 205     -33.692-235.149 414.029  1.00 20.00           C  
ATOM   3071  C   LEU A 205     -33.958-239.041 415.839  1.00 20.00           C  
ATOM   3072  O   LEU A 205     -34.680-238.875 416.819  1.00 20.00           O  
ATOM   3073  H   LEU A 205     -31.846-237.960 413.886  1.00 20.00           H  
ATOM   3074  HA  LEU A 205     -33.507-237.037 415.639  1.00 20.00           H  
ATOM   3075  HB2 LEU A 205     -34.168-238.342 413.228  1.00 20.00           H  
ATOM   3076  HB3 LEU A 205     -35.185-237.547 414.066  1.00 20.00           H  
ATOM   3077  HG  LEU A 205     -33.095-236.433 412.567  1.00 20.00           H  
ATOM   3078 HD11 LEU A 205     -34.753-235.157 411.603  1.00 20.00           H  
ATOM   3079 HD12 LEU A 205     -35.096-236.683 411.453  1.00 20.00           H  
ATOM   3080 HD13 LEU A 205     -35.825-235.818 412.545  1.00 20.00           H  
ATOM   3081 HD21 LEU A 205     -33.505-234.354 413.524  1.00 20.00           H  
ATOM   3082 HD22 LEU A 205     -34.485-235.023 414.554  1.00 20.00           H  
ATOM   3083 HD23 LEU A 205     -32.949-235.357 414.600  1.00 20.00           H  
ATOM   3084  N   ASN A 206     -33.616-240.252 415.390  1.00 20.00           N  
ATOM   3085  CA  ASN A 206     -34.066-241.470 416.054  1.00 20.00           C  
ATOM   3086  CB  ASN A 206     -33.532-242.705 415.331  1.00 20.00           C  
ATOM   3087  CG  ASN A 206     -34.227-242.980 414.023  1.00 20.00           C  
ATOM   3088  OD1 ASN A 206     -35.176-242.289 413.641  1.00 20.00           O  
ATOM   3089  ND2 ASN A 206     -33.836-244.057 413.360  1.00 20.00           N  
ATOM   3090  C   ASN A 206     -33.638-241.485 417.518  1.00 20.00           C  
ATOM   3091  O   ASN A 206     -34.468-241.692 418.400  1.00 20.00           O  
ATOM   3092  H   ASN A 206     -33.122-240.391 414.700  1.00 20.00           H  
ATOM   3093  HA  ASN A 206     -35.042-241.537 416.006  1.00 20.00           H  
ATOM   3094  HB2 ASN A 206     -32.579-242.597 415.184  1.00 20.00           H  
ATOM   3095  HB3 ASN A 206     -33.649-243.480 415.901  1.00 20.00           H  
ATOM   3096 HD21 ASN A 206     -34.209-244.260 412.612  1.00 20.00           H  
ATOM   3097 HD22 ASN A 206     -33.209-244.553 413.677  1.00 20.00           H  
ATOM   3098  N   GLU A 207     -32.346-241.266 417.779  1.00 20.00           N  
ATOM   3099  CA  GLU A 207     -31.813-241.350 419.134  1.00 20.00           C  
ATOM   3100  CB  GLU A 207     -30.286-241.192 419.124  1.00 20.00           C  
ATOM   3101  CG  GLU A 207     -29.638-241.523 420.455  1.00 20.00           C  
ATOM   3102  CD  GLU A 207     -28.154-241.819 420.367  1.00 20.00           C  
ATOM   3103  OE1 GLU A 207     -27.530-241.424 419.356  1.00 20.00           O  
ATOM   3104  OE2 GLU A 207     -27.603-242.386 421.337  1.00 20.00           O  
ATOM   3105  C   GLU A 207     -32.450-240.301 420.038  1.00 20.00           C  
ATOM   3106  O   GLU A 207     -32.834-240.609 421.165  1.00 20.00           O  
ATOM   3107  H   GLU A 207     -31.759-241.066 417.183  1.00 20.00           H  
ATOM   3108  HA  GLU A 207     -31.985-242.240 419.507  1.00 20.00           H  
ATOM   3109  HB2 GLU A 207     -29.915-241.753 418.426  1.00 20.00           H  
ATOM   3110  HB3 GLU A 207     -30.065-240.274 418.904  1.00 20.00           H  
ATOM   3111  HG2 GLU A 207     -29.794-240.792 421.073  1.00 20.00           H  
ATOM   3112  HG3 GLU A 207     -30.076-242.301 420.835  1.00 20.00           H  
ATOM   3113  N   PHE A 208     -32.565-239.062 419.551  1.00 20.00           N  
ATOM   3114  CA  PHE A 208     -33.180-237.988 420.322  1.00 20.00           C  
ATOM   3115  CB  PHE A 208     -33.081-236.655 419.568  1.00 20.00           C  
ATOM   3116  CG  PHE A 208     -31.689-236.072 419.536  1.00 20.00           C  
ATOM   3117  CD1 PHE A 208     -30.785-236.343 420.548  1.00 20.00           C  
ATOM   3118  CE1 PHE A 208     -29.506-235.805 420.515  1.00 20.00           C  
ATOM   3119  CZ  PHE A 208     -29.125-234.998 419.477  1.00 20.00           C  
ATOM   3120  CE2 PHE A 208     -30.007-234.719 418.468  1.00 20.00           C  
ATOM   3121  CD2 PHE A 208     -31.287-235.255 418.496  1.00 20.00           C  
ATOM   3122  C   PHE A 208     -34.636-238.310 420.643  1.00 20.00           C  
ATOM   3123  O   PHE A 208     -35.098-238.038 421.749  1.00 20.00           O  
ATOM   3124  H   PHE A 208     -32.292-238.821 418.771  1.00 20.00           H  
ATOM   3125  HA  PHE A 208     -32.691-237.855 421.161  1.00 20.00           H  
ATOM   3126  HB2 PHE A 208     -33.409-236.779 418.663  1.00 20.00           H  
ATOM   3127  HB3 PHE A 208     -33.667-236.008 419.990  1.00 20.00           H  
ATOM   3128  HD1 PHE A 208     -31.038-236.891 421.256  1.00 20.00           H  
ATOM   3129  HD2 PHE A 208     -31.881-235.061 417.808  1.00 20.00           H  
ATOM   3130  HE1 PHE A 208     -28.907-235.995 421.201  1.00 20.00           H  
ATOM   3131  HE2 PHE A 208     -29.748-234.170 417.763  1.00 20.00           H  
ATOM   3132  HZ  PHE A 208     -28.267-234.639 419.458  1.00 20.00           H  
ATOM   3133  N   GLY A 209     -35.360-238.888 419.681  1.00 20.00           N  
ATOM   3134  CA  GLY A 209     -36.694-239.414 419.932  1.00 20.00           C  
ATOM   3135  C   GLY A 209     -36.729-240.434 421.051  1.00 20.00           C  
ATOM   3136  O   GLY A 209     -37.584-240.367 421.935  1.00 20.00           O  
ATOM   3137  H   GLY A 209     -35.144-238.882 418.848  1.00 20.00           H  
ATOM   3138  HA2 GLY A 209     -37.301-238.689 420.147  1.00 20.00           H  
ATOM   3139  HA3 GLY A 209     -37.049-239.818 419.125  1.00 20.00           H  
ATOM   3140  N   ARG A 210     -35.799-241.379 421.011  1.00 20.00           N  
ATOM   3141  CA  ARG A 210     -35.737-242.436 422.014  1.00 20.00           C  
ATOM   3142  CB  ARG A 210     -34.686-243.486 421.628  1.00 20.00           C  
ATOM   3143  CG  ARG A 210     -35.084-244.325 420.423  1.00 20.00           C  
ATOM   3144  CD  ARG A 210     -34.018-245.343 420.075  1.00 20.00           C  
ATOM   3145  NE  ARG A 210     -33.965-245.604 418.640  1.00 20.00           N  
ATOM   3146  CZ  ARG A 210     -34.627-246.589 418.048  1.00 20.00           C  
ATOM   3147  NH1 ARG A 210     -35.391-247.405 418.762  1.00 20.00           N  
ATOM   3148  NH2 ARG A 210     -34.532-246.767 416.738  1.00 20.00           N  
ATOM   3149  C   ARG A 210     -35.433-241.863 423.395  1.00 20.00           C  
ATOM   3150  O   ARG A 210     -35.991-242.322 424.389  1.00 20.00           O  
ATOM   3151  H   ARG A 210     -35.187-241.431 420.409  1.00 20.00           H  
ATOM   3152  HA  ARG A 210     -36.582-242.911 422.049  1.00 20.00           H  
ATOM   3153  HB2 ARG A 210     -33.833-243.036 421.456  1.00 20.00           H  
ATOM   3154  HB3 ARG A 210     -34.548-244.086 422.378  1.00 20.00           H  
ATOM   3155  HG2 ARG A 210     -35.922-244.774 420.614  1.00 20.00           H  
ATOM   3156  HG3 ARG A 210     -35.202-243.741 419.657  1.00 20.00           H  
ATOM   3157  HD2 ARG A 210     -33.158-245.018 420.385  1.00 20.00           H  
ATOM   3158  HD3 ARG A 210     -34.221-246.178 420.525  1.00 20.00           H  
ATOM   3159  HE  ARG A 210     -33.576-245.023 418.139  1.00 20.00           H  
ATOM   3160 HH11 ARG A 210     -35.459-247.296 419.612  1.00 20.00           H  
ATOM   3161 HH12 ARG A 210     -35.818-248.043 418.374  1.00 20.00           H  
ATOM   3162 HH21 ARG A 210     -34.038-246.243 416.267  1.00 20.00           H  
ATOM   3163 HH22 ARG A 210     -34.963-247.407 416.358  1.00 20.00           H  
ATOM   3164  N   TRP A 211     -34.551-240.861 423.459  1.00 20.00           N  
ATOM   3165  CA  TRP A 211     -34.177-240.251 424.730  1.00 20.00           C  
ATOM   3166  CB  TRP A 211     -33.023-239.258 424.533  1.00 20.00           C  
ATOM   3167  CG  TRP A 211     -32.494-238.687 425.813  1.00 20.00           C  
ATOM   3168  CD1 TRP A 211     -31.396-239.103 426.505  1.00 20.00           C  
ATOM   3169  NE1 TRP A 211     -31.231-238.333 427.633  1.00 20.00           N  
ATOM   3170  CE2 TRP A 211     -32.232-237.398 427.685  1.00 20.00           C  
ATOM   3171  CD2 TRP A 211     -33.047-237.593 426.553  1.00 20.00           C  
ATOM   3172  CE3 TRP A 211     -34.153-236.756 426.369  1.00 20.00           C  
ATOM   3173  CZ3 TRP A 211     -34.404-235.771 427.303  1.00 20.00           C  
ATOM   3174  CH2 TRP A 211     -33.578-235.602 428.416  1.00 20.00           C  
ATOM   3175  CZ2 TRP A 211     -32.488-236.403 428.628  1.00 20.00           C  
ATOM   3176  C   TRP A 211     -35.371-239.557 425.377  1.00 20.00           C  
ATOM   3177  O   TRP A 211     -35.588-239.696 426.579  1.00 20.00           O  
ATOM   3178  H   TRP A 211     -34.157-240.518 422.777  1.00 20.00           H  
ATOM   3179  HA  TRP A 211     -33.835-240.936 425.343  1.00 20.00           H  
ATOM   3180  HB2 TRP A 211     -32.309-239.696 424.045  1.00 20.00           H  
ATOM   3181  HB3 TRP A 211     -33.331-238.522 423.982  1.00 20.00           H  
ATOM   3182  HD1 TRP A 211     -30.841-239.805 426.251  1.00 20.00           H  
ATOM   3183  HE1 TRP A 211     -30.601-238.424 428.211  1.00 20.00           H  
ATOM   3184  HE3 TRP A 211     -34.709-236.861 425.631  1.00 20.00           H  
ATOM   3185  HZ2 TRP A 211     -32.232-236.653 429.486  1.00 20.00           H  
ATOM   3186  HZ3 TRP A 211     -35.137-235.210 427.190  1.00 20.00           H  
ATOM   3187  HH2 TRP A 211     -33.773-234.930 429.028  1.00 20.00           H  
ATOM   3188  N   ILE A 212     -36.146-238.812 424.585  1.00 20.00           N  
ATOM   3189  CA  ILE A 212     -37.351-238.158 425.086  1.00 20.00           C  
ATOM   3190  CB  ILE A 212     -37.979-237.259 423.999  1.00 20.00           C  
ATOM   3191  CG1 ILE A 212     -37.043-236.097 423.637  1.00 20.00           C  
ATOM   3192  CD1 ILE A 212     -37.077-234.961 424.616  1.00 20.00           C  
ATOM   3193  CG2 ILE A 212     -39.349-236.754 424.436  1.00 20.00           C  
ATOM   3194  C   ILE A 212     -38.349-239.183 425.613  1.00 20.00           C  
ATOM   3195  O   ILE A 212     -38.839-239.047 426.732  1.00 20.00           O  
ATOM   3196  H   ILE A 212     -35.993-238.670 423.750  1.00 20.00           H  
ATOM   3197  HA  ILE A 212     -37.119-237.537 425.808  1.00 20.00           H  
ATOM   3198  HB  ILE A 212     -38.078-237.773 423.182  1.00 20.00           H  
ATOM   3199 HG12 ILE A 212     -36.137-236.435 423.553  1.00 20.00           H  
ATOM   3200 HG13 ILE A 212     -37.292-235.749 422.766  1.00 20.00           H  
ATOM   3201 HG21 ILE A 212     -39.712-236.197 423.744  1.00 20.00           H  
ATOM   3202 HG22 ILE A 212     -39.927-237.506 424.585  1.00 20.00           H  
ATOM   3203 HG23 ILE A 212     -39.252-236.250 425.247  1.00 20.00           H  
ATOM   3204 HD11 ILE A 212     -36.492-234.265 424.308  1.00 20.00           H  
ATOM   3205 HD12 ILE A 212     -37.975-234.628 424.678  1.00 20.00           H  
ATOM   3206 HD13 ILE A 212     -36.785-235.279 425.474  1.00 20.00           H  
ATOM   3207  N   ALA A 213     -38.652-240.209 424.812  1.00 20.00           N  
ATOM   3208  CA  ALA A 213     -39.631-241.219 425.198  1.00 20.00           C  
ATOM   3209  CB  ALA A 213     -39.912-242.148 424.028  1.00 20.00           C  
ATOM   3210  C   ALA A 213     -39.144-242.022 426.400  1.00 20.00           C  
ATOM   3211  O   ALA A 213     -39.946-242.650 427.088  1.00 20.00           O  
ATOM   3212  H   ALA A 213     -38.302-240.339 424.038  1.00 20.00           H  
ATOM   3213  HA  ALA A 213     -40.483-240.791 425.425  1.00 20.00           H  
ATOM   3214  HB1 ALA A 213     -40.536-242.822 424.307  1.00 20.00           H  
ATOM   3215  HB2 ALA A 213     -40.285-241.638 423.306  1.00 20.00           H  
ATOM   3216  HB3 ALA A 213     -39.089-242.557 423.750  1.00 20.00           H  
ATOM   3217  N   ALA A 214     -37.833-242.003 426.655  1.00 20.00           N  
ATOM   3218  CA  ALA A 214     -37.251-242.791 427.737  1.00 20.00           C  
ATOM   3219  CB  ALA A 214     -36.016-243.526 427.242  1.00 20.00           C  
ATOM   3220  C   ALA A 214     -36.893-241.906 428.926  1.00 20.00           C  
ATOM   3221  O   ALA A 214     -36.385-242.400 429.930  1.00 20.00           O  
ATOM   3222  H   ALA A 214     -37.259-241.540 426.213  1.00 20.00           H  
ATOM   3223  HA  ALA A 214     -37.886-243.478 428.030  1.00 20.00           H  
ATOM   3224  HB1 ALA A 214     -35.628-244.012 427.973  1.00 20.00           H  
ATOM   3225  HB2 ALA A 214     -36.273-244.135 426.546  1.00 20.00           H  
ATOM   3226  HB3 ALA A 214     -35.386-242.886 426.902  1.00 20.00           H  
ATOM   3227  N   SER A 215     -37.155-240.601 428.817  1.00 20.00           N  
ATOM   3228  CA  SER A 215     -36.890-239.671 429.910  1.00 20.00           C  
ATOM   3229  CB  SER A 215     -37.044-238.231 429.435  1.00 20.00           C  
ATOM   3230  OG  SER A 215     -38.393-237.802 429.526  1.00 20.00           O  
ATOM   3231  C   SER A 215     -37.818-239.937 431.090  1.00 20.00           C  
ATOM   3232  O   SER A 215     -37.534-239.506 432.206  1.00 20.00           O  
ATOM   3233  H   SER A 215     -37.489-240.231 428.116  1.00 20.00           H  
ATOM   3234  HA  SER A 215     -35.961-239.761 430.208  1.00 20.00           H  
ATOM   3235  HB2 SER A 215     -36.477-237.658 429.974  1.00 20.00           H  
ATOM   3236  HB3 SER A 215     -36.756-238.170 428.511  1.00 20.00           H  
ATOM   3237  HG  SER A 215     -38.428-236.983 429.531  1.00 20.00           H  
ATOM   3238  N   LYS A 216     -38.925-240.644 430.850  1.00 20.00           N  
ATOM   3239  CA  LYS A 216     -39.838-241.026 431.922  1.00 20.00           C  
ATOM   3240  CB  LYS A 216     -41.063-241.756 431.353  1.00 20.00           C  
ATOM   3241  CG  LYS A 216     -40.742-243.136 430.801  1.00 20.00           C  
ATOM   3242  CD  LYS A 216     -41.951-243.765 430.128  1.00 20.00           C  
ATOM   3243  CE  LYS A 216     -41.809-245.261 430.000  1.00 20.00           C  
ATOM   3244  NZ  LYS A 216     -42.912-245.851 429.198  1.00 20.00           N  
ATOM   3245  C   LYS A 216     -39.133-241.898 432.956  1.00 20.00           C  
ATOM   3246  O   LYS A 216     -39.475-241.853 434.135  1.00 20.00           O  
ATOM   3247  H   LYS A 216     -39.168-240.915 430.070  1.00 20.00           H  
ATOM   3248  HA  LYS A 216     -40.189-240.226 432.365  1.00 20.00           H  
ATOM   3249  HB2 LYS A 216     -41.740-241.825 432.045  1.00 20.00           H  
ATOM   3250  HB3 LYS A 216     -41.441-241.226 430.633  1.00 20.00           H  
ATOM   3251  HG2 LYS A 216     -40.011-243.061 430.167  1.00 20.00           H  
ATOM   3252  HG3 LYS A 216     -40.472-243.714 431.532  1.00 20.00           H  
ATOM   3253  HD2 LYS A 216     -42.745-243.550 430.641  1.00 20.00           H  
ATOM   3254  HD3 LYS A 216     -42.044-243.396 429.236  1.00 20.00           H  
ATOM   3255  HE2 LYS A 216     -40.954-245.463 429.588  1.00 20.00           H  
ATOM   3256  HE3 LYS A 216     -41.836-245.658 430.884  1.00 20.00           H  
ATOM   3257  HZ1 LYS A 216     -42.808-246.804 429.148  1.00 20.00           H  
ATOM   3258  HZ2 LYS A 216     -43.757-245.653 429.606  1.00 20.00           H  
ATOM   3259  HZ3 LYS A 216     -42.901-245.489 428.309  1.00 20.00           H  
ATOM   3260  N   ASP A 217     -38.151-242.690 432.518  1.00 20.00           N  
ATOM   3261  CA  ASP A 217     -37.321-243.461 433.438  1.00 20.00           C  
ATOM   3262  CB  ASP A 217     -37.128-244.893 432.920  1.00 20.00           C  
ATOM   3263  CG  ASP A 217     -38.428-245.596 432.598  1.00 20.00           C  
ATOM   3264  OD1 ASP A 217     -39.297-245.672 433.492  1.00 20.00           O  
ATOM   3265  OD2 ASP A 217     -38.604-246.012 431.434  1.00 20.00           O  
ATOM   3266  C   ASP A 217     -35.970-242.786 433.652  1.00 20.00           C  
ATOM   3267  O   ASP A 217     -35.424-242.835 434.751  1.00 20.00           O  
ATOM   3268  H   ASP A 217     -37.947-242.797 431.690  1.00 20.00           H  
ATOM   3269  HA  ASP A 217     -37.773-243.551 434.303  1.00 20.00           H  
ATOM   3270  HB2 ASP A 217     -36.559-244.871 432.135  1.00 20.00           H  
ATOM   3271  HB3 ASP A 217     -36.665-245.413 433.596  1.00 20.00           H  
ATOM   3272  N   SER A 218     -35.430-242.157 432.604  1.00 20.00           N  
ATOM   3273  CA  SER A 218     -34.088-241.587 432.661  1.00 20.00           C  
ATOM   3274  CB  SER A 218     -33.609-241.207 431.264  1.00 20.00           C  
ATOM   3275  OG  SER A 218     -32.610-240.202 431.320  1.00 20.00           O  
ATOM   3276  C   SER A 218     -34.049-240.369 433.578  1.00 20.00           C  
ATOM   3277  O   SER A 218     -33.199-240.288 434.461  1.00 20.00           O  
ATOM   3278  H   SER A 218     -35.824-242.047 431.848  1.00 20.00           H  
ATOM   3279  HA  SER A 218     -33.453-242.256 432.993  1.00 20.00           H  
ATOM   3280  HB2 SER A 218     -33.260-241.998 430.824  1.00 20.00           H  
ATOM   3281  HB3 SER A 218     -34.363-240.875 430.751  1.00 20.00           H  
ATOM   3282  HG  SER A 218     -32.364-240.009 430.562  1.00 20.00           H  
ATOM   3283  N   ALA A 219     -34.968-239.421 433.372  1.00 20.00           N  
ATOM   3284  CA  ALA A 219     -34.957-238.167 434.118  1.00 20.00           C  
ATOM   3285  CB  ALA A 219     -34.321-237.067 433.284  1.00 20.00           C  
ATOM   3286  C   ALA A 219     -36.369-237.763 434.530  1.00 20.00           C  
ATOM   3287  O   ALA A 219     -36.895-236.771 434.032  1.00 20.00           O  
ATOM   3288  H   ALA A 219     -35.609-239.483 432.802  1.00 20.00           H  
ATOM   3289  HA  ALA A 219     -34.405-238.261 434.923  1.00 20.00           H  
ATOM   3290  HB1 ALA A 219     -34.351-236.244 433.776  1.00 20.00           H  
ATOM   3291  HB2 ALA A 219     -33.409-237.303 433.099  1.00 20.00           H  
ATOM   3292  HB3 ALA A 219     -34.810-236.977 432.462  1.00 20.00           H  
ATOM   3293  N   PRO A 220     -36.983-238.528 435.436  1.00 20.00           N  
ATOM   3294  CA  PRO A 220     -38.413-238.445 435.575  1.00 20.00           C  
ATOM   3295  CB  PRO A 220     -38.796-239.336 436.742  1.00 20.00           C  
ATOM   3296  CG  PRO A 220     -37.727-240.392 436.753  1.00 20.00           C  
ATOM   3297  CD  PRO A 220     -36.480-239.648 436.252  1.00 20.00           C  
ATOM   3298  C   PRO A 220     -38.914-237.012 435.801  1.00 20.00           C  
ATOM   3299  O   PRO A 220     -39.686-236.485 435.004  1.00 20.00           O  
ATOM   3300  HA  PRO A 220     -38.878-238.803 434.777  1.00 20.00           H  
ATOM   3301  HB2 PRO A 220     -39.664-239.738 436.586  1.00 20.00           H  
ATOM   3302  HB3 PRO A 220     -38.778-238.831 437.570  1.00 20.00           H  
ATOM   3303  HG2 PRO A 220     -37.957-241.112 436.146  1.00 20.00           H  
ATOM   3304  HG3 PRO A 220     -37.585-240.720 437.655  1.00 20.00           H  
ATOM   3305  HD2 PRO A 220     -35.985-239.299 437.010  1.00 20.00           H  
ATOM   3306  HD3 PRO A 220     -35.950-240.241 435.697  1.00 20.00           H  
ATOM   3307  N   ILE A 221     -38.699-236.480 437.009  1.00 20.00           N  
ATOM   3308  CA  ILE A 221     -39.283-235.201 437.399  1.00 20.00           C  
ATOM   3309  CB  ILE A 221     -39.324-235.063 438.936  1.00 20.00           C  
ATOM   3310  CG1 ILE A 221     -39.743-236.384 439.597  1.00 20.00           C  
ATOM   3311  CD1 ILE A 221     -40.965-237.007 438.991  1.00 20.00           C  
ATOM   3312  CG2 ILE A 221     -40.238-233.917 439.355  1.00 20.00           C  
ATOM   3313  C   ILE A 221     -38.538-234.040 436.750  1.00 20.00           C  
ATOM   3314  O   ILE A 221     -39.078-232.940 436.650  1.00 20.00           O  
ATOM   3315  H   ILE A 221     -38.217-236.845 437.621  1.00 20.00           H  
ATOM   3316  HA  ILE A 221     -40.225-235.167 437.130  1.00 20.00           H  
ATOM   3317  HB  ILE A 221     -38.427-234.886 439.261  1.00 20.00           H  
ATOM   3318 HG12 ILE A 221     -38.999-237.007 439.558  1.00 20.00           H  
ATOM   3319 HG13 ILE A 221     -39.922-236.225 440.537  1.00 20.00           H  
ATOM   3320 HG21 ILE A 221     -40.209-233.827 440.310  1.00 20.00           H  
ATOM   3321 HG22 ILE A 221     -39.933-233.107 438.942  1.00 20.00           H  
ATOM   3322 HG23 ILE A 221     -41.134-234.113 439.071  1.00 20.00           H  
ATOM   3323 HD11 ILE A 221     -41.186-237.803 439.480  1.00 20.00           H  
ATOM   3324 HD12 ILE A 221     -41.692-236.381 439.042  1.00 20.00           H  
ATOM   3325 HD13 ILE A 221     -40.783-237.225 438.074  1.00 20.00           H  
ATOM   3326  N   VAL A 222     -37.300-234.279 436.309  1.00 20.00           N  
ATOM   3327  CA  VAL A 222     -36.398-233.196 435.933  1.00 20.00           C  
ATOM   3328  CB  VAL A 222     -34.920-233.619 436.068  1.00 20.00           C  
ATOM   3329  CG1 VAL A 222     -33.998-232.408 435.985  1.00 20.00           C  
ATOM   3330  CG2 VAL A 222     -34.691-234.389 437.363  1.00 20.00           C  
ATOM   3331  C   VAL A 222     -36.706-232.690 434.528  1.00 20.00           C  
ATOM   3332  O   VAL A 222     -36.760-231.483 434.305  1.00 20.00           O  
ATOM   3333  H   VAL A 222     -36.961-235.064 436.219  1.00 20.00           H  
ATOM   3334  HA  VAL A 222     -36.484-232.453 436.566  1.00 20.00           H  
ATOM   3335  HB  VAL A 222     -34.687-234.208 435.320  1.00 20.00           H  
ATOM   3336 HG11 VAL A 222     -33.087-232.704 436.050  1.00 20.00           H  
ATOM   3337 HG12 VAL A 222     -34.138-231.966 435.145  1.00 20.00           H  
ATOM   3338 HG13 VAL A 222     -34.201-231.811 436.709  1.00 20.00           H  
ATOM   3339 HG21 VAL A 222     -33.778-234.685 437.393  1.00 20.00           H  
ATOM   3340 HG22 VAL A 222     -34.870-233.810 438.107  1.00 20.00           H  
ATOM   3341 HG23 VAL A 222     -35.282-235.145 437.386  1.00 20.00           H  
ATOM   3342  N   ALA A 223     -36.908-233.609 433.579  1.00 20.00           N  
ATOM   3343  CA  ALA A 223     -37.074-233.240 432.177  1.00 20.00           C  
ATOM   3344  CB  ALA A 223     -37.293-234.484 431.332  1.00 20.00           C  
ATOM   3345  C   ALA A 223     -38.242-232.274 432.001  1.00 20.00           C  
ATOM   3346  O   ALA A 223     -38.058-231.172 431.490  1.00 20.00           O  
ATOM   3347  H   ALA A 223     -36.952-234.455 433.725  1.00 20.00           H  
ATOM   3348  HA  ALA A 223     -36.256-232.816 431.843  1.00 20.00           H  
ATOM   3349  HB1 ALA A 223     -37.425-234.221 430.418  1.00 20.00           H  
ATOM   3350  HB2 ALA A 223     -36.520-235.048 431.401  1.00 20.00           H  
ATOM   3351  HB3 ALA A 223     -38.069-234.948 431.655  1.00 20.00           H  
ATOM   3352  N   PRO A 224     -39.441-232.683 432.424  1.00 20.00           N  
ATOM   3353  CA  PRO A 224     -40.585-231.832 432.228  1.00 20.00           C  
ATOM   3354  CB  PRO A 224     -41.764-232.511 432.894  1.00 20.00           C  
ATOM   3355  CG  PRO A 224     -41.424-233.971 432.842  1.00 20.00           C  
ATOM   3356  CD  PRO A 224     -39.892-233.995 432.921  1.00 20.00           C  
ATOM   3357  C   PRO A 224     -40.414-230.440 432.853  1.00 20.00           C  
ATOM   3358  O   PRO A 224     -40.989-229.460 432.386  1.00 20.00           O  
ATOM   3359  HA  PRO A 224     -40.784-231.705 431.266  1.00 20.00           H  
ATOM   3360  HB2 PRO A 224     -42.575-232.339 432.391  1.00 20.00           H  
ATOM   3361  HB3 PRO A 224     -41.840-232.218 433.815  1.00 20.00           H  
ATOM   3362  HG2 PRO A 224     -41.723-234.355 432.003  1.00 20.00           H  
ATOM   3363  HG3 PRO A 224     -41.807-234.431 433.605  1.00 20.00           H  
ATOM   3364  HD2 PRO A 224     -39.618-234.102 433.845  1.00 20.00           H  
ATOM   3365  HD3 PRO A 224     -39.550-234.694 432.342  1.00 20.00           H  
ATOM   3366  N   PHE A 225     -39.854-230.398 434.067  1.00 20.00           N  
ATOM   3367  CA  PHE A 225     -39.508-229.135 434.709  1.00 20.00           C  
ATOM   3368  CB  PHE A 225     -38.811-229.385 436.054  1.00 20.00           C  
ATOM   3369  CG  PHE A 225     -38.410-228.124 436.779  1.00 20.00           C  
ATOM   3370  CD1 PHE A 225     -39.277-227.508 437.662  1.00 20.00           C  
ATOM   3371  CE1 PHE A 225     -38.903-226.348 438.327  1.00 20.00           C  
ATOM   3372  CZ  PHE A 225     -37.667-225.800 438.113  1.00 20.00           C  
ATOM   3373  CE2 PHE A 225     -36.795-226.397 437.242  1.00 20.00           C  
ATOM   3374  CD2 PHE A 225     -37.165-227.557 436.575  1.00 20.00           C  
ATOM   3375  C   PHE A 225     -38.624-228.285 433.803  1.00 20.00           C  
ATOM   3376  O   PHE A 225     -38.947-227.131 433.533  1.00 20.00           O  
ATOM   3377  H   PHE A 225     -39.665-231.093 434.538  1.00 20.00           H  
ATOM   3378  HA  PHE A 225     -40.322-228.633 434.922  1.00 20.00           H  
ATOM   3379  HB2 PHE A 225     -39.393-229.920 436.616  1.00 20.00           H  
ATOM   3380  HB3 PHE A 225     -38.011-229.912 435.902  1.00 20.00           H  
ATOM   3381  HD1 PHE A 225     -40.119-227.875 437.811  1.00 20.00           H  
ATOM   3382  HD2 PHE A 225     -36.568-227.957 435.985  1.00 20.00           H  
ATOM   3383  HE1 PHE A 225     -39.496-225.943 438.918  1.00 20.00           H  
ATOM   3384  HE2 PHE A 225     -35.956-226.024 437.097  1.00 20.00           H  
ATOM   3385  HZ  PHE A 225     -37.420-225.023 438.560  1.00 20.00           H  
ATOM   3386  N   VAL A 226     -37.509-228.852 433.332  1.00 20.00           N  
ATOM   3387  CA  VAL A 226     -36.622-228.148 432.411  1.00 20.00           C  
ATOM   3388  CB  VAL A 226     -35.444-229.041 431.969  1.00 20.00           C  
ATOM   3389  CG1 VAL A 226     -34.565-228.318 430.955  1.00 20.00           C  
ATOM   3390  CG2 VAL A 226     -34.625-229.497 433.171  1.00 20.00           C  
ATOM   3391  C   VAL A 226     -37.394-227.611 431.211  1.00 20.00           C  
ATOM   3392  O   VAL A 226     -37.300-226.426 430.899  1.00 20.00           O  
ATOM   3393  H   VAL A 226     -37.247-229.646 433.532  1.00 20.00           H  
ATOM   3394  HA  VAL A 226     -36.186-227.401 432.872  1.00 20.00           H  
ATOM   3395  HB  VAL A 226     -35.798-229.839 431.524  1.00 20.00           H  
ATOM   3396 HG11 VAL A 226     -33.868-228.912 430.665  1.00 20.00           H  
ATOM   3397 HG12 VAL A 226     -35.103-228.057 430.205  1.00 20.00           H  
ATOM   3398 HG13 VAL A 226     -34.182-227.542 431.371  1.00 20.00           H  
ATOM   3399 HG21 VAL A 226     -33.915-230.067 432.868  1.00 20.00           H  
ATOM   3400 HG22 VAL A 226     -34.258-228.726 433.610  1.00 20.00           H  
ATOM   3401 HG23 VAL A 226     -35.197-229.976 433.775  1.00 20.00           H  
ATOM   3402  N   TYR A 227     -38.156-228.477 430.538  1.00 20.00           N  
ATOM   3403  CA  TYR A 227     -38.892-228.081 429.341  1.00 20.00           C  
ATOM   3404  CB  TYR A 227     -39.701-229.263 428.790  1.00 20.00           C  
ATOM   3405  CG  TYR A 227     -40.530-228.909 427.576  1.00 20.00           C  
ATOM   3406  CD1 TYR A 227     -39.986-228.955 426.301  1.00 20.00           C  
ATOM   3407  CE1 TYR A 227     -40.739-228.632 425.185  1.00 20.00           C  
ATOM   3408  CZ  TYR A 227     -42.060-228.255 425.331  1.00 20.00           C  
ATOM   3409  OH  TYR A 227     -42.811-227.934 424.227  1.00 20.00           O  
ATOM   3410  CE2 TYR A 227     -42.623-228.202 426.591  1.00 20.00           C  
ATOM   3411  CD2 TYR A 227     -41.858-228.529 427.703  1.00 20.00           C  
ATOM   3412  C   TYR A 227     -39.809-226.898 429.630  1.00 20.00           C  
ATOM   3413  O   TYR A 227     -39.694-225.858 428.985  1.00 20.00           O  
ATOM   3414  H   TYR A 227     -38.263-229.301 430.757  1.00 20.00           H  
ATOM   3415  HA  TYR A 227     -38.265-227.834 428.629  1.00 20.00           H  
ATOM   3416  HB2 TYR A 227     -39.094-229.990 428.577  1.00 20.00           H  
ATOM   3417  HB3 TYR A 227     -40.303-229.584 429.480  1.00 20.00           H  
ATOM   3418  HD1 TYR A 227     -39.097-229.208 426.193  1.00 20.00           H  
ATOM   3419  HD2 TYR A 227     -42.243-228.491 428.549  1.00 20.00           H  
ATOM   3420  HE1 TYR A 227     -40.354-228.669 424.339  1.00 20.00           H  
ATOM   3421  HE2 TYR A 227     -43.512-227.949 426.694  1.00 20.00           H  
ATOM   3422  HH  TYR A 227     -43.607-227.918 424.424  1.00 20.00           H  
ATOM   3423  N   GLY A 228     -40.718-227.051 430.596  1.00 20.00           N  
ATOM   3424  CA  GLY A 228     -41.697-226.017 430.902  1.00 20.00           C  
ATOM   3425  C   GLY A 228     -41.067-224.681 431.233  1.00 20.00           C  
ATOM   3426  O   GLY A 228     -41.400-223.663 430.624  1.00 20.00           O  
ATOM   3427  H   GLY A 228     -40.859-227.792 431.009  1.00 20.00           H  
ATOM   3428  HA2 GLY A 228     -42.305-225.904 430.155  1.00 20.00           H  
ATOM   3429  HA3 GLY A 228     -42.253-226.297 431.647  1.00 20.00           H  
ATOM   3430  N   THR A 229     -40.157-224.685 432.196  1.00 20.00           N  
ATOM   3431  CA  THR A 229     -39.432-223.476 432.572  1.00 20.00           C  
ATOM   3432  CB  THR A 229     -38.403-223.790 433.658  1.00 20.00           C  
ATOM   3433  OG1 THR A 229     -39.013-224.613 434.653  1.00 20.00           O  
ATOM   3434  CG2 THR A 229     -37.836-222.534 434.299  1.00 20.00           C  
ATOM   3435  C   THR A 229     -38.782-222.828 431.354  1.00 20.00           C  
ATOM   3436  O   THR A 229     -38.949-221.631 431.130  1.00 20.00           O  
ATOM   3437  H   THR A 229     -39.937-225.380 432.653  1.00 20.00           H  
ATOM   3438  HA  THR A 229     -40.044-222.833 432.986  1.00 20.00           H  
ATOM   3439  HB  THR A 229     -37.676-224.300 433.267  1.00 20.00           H  
ATOM   3440  HG1 THR A 229     -38.966-225.401 434.432  1.00 20.00           H  
ATOM   3441 HG21 THR A 229     -37.171-222.769 434.949  1.00 20.00           H  
ATOM   3442 HG22 THR A 229     -37.432-221.978 433.629  1.00 20.00           H  
ATOM   3443 HG23 THR A 229     -38.537-222.042 434.733  1.00 20.00           H  
ATOM   3444  N   LEU A 230     -38.043-223.613 430.565  1.00 20.00           N  
ATOM   3445  CA  LEU A 230     -37.301-223.079 429.428  1.00 20.00           C  
ATOM   3446  CB  LEU A 230     -36.492-224.189 428.748  1.00 20.00           C  
ATOM   3447  CG  LEU A 230     -35.570-223.729 427.629  1.00 20.00           C  
ATOM   3448  CD1 LEU A 230     -34.458-222.853 428.168  1.00 20.00           C  
ATOM   3449  CD2 LEU A 230     -34.997-224.912 426.878  1.00 20.00           C  
ATOM   3450  C   LEU A 230     -38.241-222.421 428.423  1.00 20.00           C  
ATOM   3451  O   LEU A 230     -37.984-221.305 427.977  1.00 20.00           O  
ATOM   3452  H   LEU A 230     -37.956-224.462 430.671  1.00 20.00           H  
ATOM   3453  HA  LEU A 230     -36.649-222.415 429.736  1.00 20.00           H  
ATOM   3454  HB2 LEU A 230     -35.983-224.667 429.422  1.00 20.00           H  
ATOM   3455  HB3 LEU A 230     -37.104-224.846 428.382  1.00 20.00           H  
ATOM   3456  HG  LEU A 230     -36.079-223.193 427.001  1.00 20.00           H  
ATOM   3457 HD11 LEU A 230     -33.890-222.588 427.441  1.00 20.00           H  
ATOM   3458 HD12 LEU A 230     -34.844-222.076 428.579  1.00 20.00           H  
ATOM   3459 HD13 LEU A 230     -33.954-223.351 428.815  1.00 20.00           H  
ATOM   3460 HD21 LEU A 230     -34.425-224.590 426.177  1.00 20.00           H  
ATOM   3461 HD22 LEU A 230     -34.491-225.454 427.488  1.00 20.00           H  
ATOM   3462 HD23 LEU A 230     -35.718-225.424 426.504  1.00 20.00           H  
ATOM   3463  N   GLU A 231     -39.330-223.108 428.066  1.00 20.00           N  
ATOM   3464  CA  GLU A 231     -40.341-222.537 427.182  1.00 20.00           C  
ATOM   3465  CB  GLU A 231     -41.557-223.468 427.079  1.00 20.00           C  
ATOM   3466  CG  GLU A 231     -42.594-222.997 426.077  1.00 20.00           C  
ATOM   3467  CD  GLU A 231     -43.995-223.505 426.348  1.00 20.00           C  
ATOM   3468  OE1 GLU A 231     -44.299-223.811 427.523  1.00 20.00           O  
ATOM   3469  OE2 GLU A 231     -44.809-223.535 425.397  1.00 20.00           O  
ATOM   3470  C   GLU A 231     -40.769-221.155 427.664  1.00 20.00           C  
ATOM   3471  O   GLU A 231     -40.804-220.211 426.877  1.00 20.00           O  
ATOM   3472  H   GLU A 231     -39.504-223.910 428.324  1.00 20.00           H  
ATOM   3473  HA  GLU A 231     -39.987-222.462 426.272  1.00 20.00           H  
ATOM   3474  HB2 GLU A 231     -41.253-224.360 426.848  1.00 20.00           H  
ATOM   3475  HB3 GLU A 231     -41.984-223.526 427.948  1.00 20.00           H  
ATOM   3476  HG2 GLU A 231     -42.591-222.027 426.053  1.00 20.00           H  
ATOM   3477  HG3 GLU A 231     -42.333-223.293 425.191  1.00 20.00           H  
ATOM   3478  N   ARG A 232     -41.095-221.031 428.953  1.00 20.00           N  
ATOM   3479  CA  ARG A 232     -41.563-219.765 429.508  1.00 20.00           C  
ATOM   3480  CB  ARG A 232     -42.058-219.957 430.948  1.00 20.00           C  
ATOM   3481  CG  ARG A 232     -43.348-220.756 431.042  1.00 20.00           C  
ATOM   3482  CD  ARG A 232     -44.522-219.990 430.467  1.00 20.00           C  
ATOM   3483  NE  ARG A 232     -44.796-220.374 429.086  1.00 20.00           N  
ATOM   3484  CZ  ARG A 232     -45.913-220.975 428.699  1.00 20.00           C  
ATOM   3485  NH1 ARG A 232     -46.845-221.291 429.588  1.00 20.00           N  
ATOM   3486  NH2 ARG A 232     -46.108-221.265 427.420  1.00 20.00           N  
ATOM   3487  C   ARG A 232     -40.464-218.708 429.460  1.00 20.00           C  
ATOM   3488  O   ARG A 232     -40.753-217.526 429.289  1.00 20.00           O  
ATOM   3489  H   ARG A 232     -41.053-221.670 429.527  1.00 20.00           H  
ATOM   3490  HA  ARG A 232     -42.330-219.446 429.007  1.00 20.00           H  
ATOM   3491  HB2 ARG A 232     -41.354-220.393 431.472  1.00 20.00           H  
ATOM   3492  HB3 ARG A 232     -42.215-219.086 431.347  1.00 20.00           H  
ATOM   3493  HG2 ARG A 232     -43.235-221.595 430.568  1.00 20.00           H  
ATOM   3494  HG3 ARG A 232     -43.539-220.940 431.975  1.00 20.00           H  
ATOM   3495  HD2 ARG A 232     -45.304-220.151 431.018  1.00 20.00           H  
ATOM   3496  HD3 ARG A 232     -44.317-219.042 430.480  1.00 20.00           H  
ATOM   3497  HE  ARG A 232     -44.156-220.310 428.516  1.00 20.00           H  
ATOM   3498 HH11 ARG A 232     -46.730-221.100 430.418  1.00 20.00           H  
ATOM   3499 HH12 ARG A 232     -47.564-221.688 429.334  1.00 20.00           H  
ATOM   3500 HH21 ARG A 232     -45.513-221.057 426.836  1.00 20.00           H  
ATOM   3501 HH22 ARG A 232     -46.831-221.662 427.175  1.00 20.00           H  
ATOM   3502  N   LEU A 233     -39.205-219.129 429.609  1.00 20.00           N  
ATOM   3503  CA  LEU A 233     -38.071-218.221 429.467  1.00 20.00           C  
ATOM   3504  CB  LEU A 233     -36.788-218.884 429.981  1.00 20.00           C  
ATOM   3505  CG  LEU A 233     -36.481-218.651 431.453  1.00 20.00           C  
ATOM   3506  CD1 LEU A 233     -36.706-217.202 431.831  1.00 20.00           C  
ATOM   3507  CD2 LEU A 233     -37.309-219.564 432.332  1.00 20.00           C  
ATOM   3508  C   LEU A 233     -37.896-217.789 428.015  1.00 20.00           C  
ATOM   3509  O   LEU A 233     -37.388-216.701 427.753  1.00 20.00           O  
ATOM   3510  H   LEU A 233     -38.983-219.939 429.793  1.00 20.00           H  
ATOM   3511  HA  LEU A 233     -38.208-217.426 430.023  1.00 20.00           H  
ATOM   3512  HB2 LEU A 233     -36.829-219.836 429.798  1.00 20.00           H  
ATOM   3513  HB3 LEU A 233     -36.036-218.560 429.463  1.00 20.00           H  
ATOM   3514  HG  LEU A 233     -35.544-218.847 431.614  1.00 20.00           H  
ATOM   3515 HD11 LEU A 233     -36.517-217.090 432.765  1.00 20.00           H  
ATOM   3516 HD12 LEU A 233     -36.119-216.648 431.311  1.00 20.00           H  
ATOM   3517 HD13 LEU A 233     -37.621-216.971 431.650  1.00 20.00           H  
ATOM   3518 HD21 LEU A 233     -37.081-219.404 433.251  1.00 20.00           H  
ATOM   3519 HD22 LEU A 233     -38.239-219.375 432.190  1.00 20.00           H  
ATOM   3520 HD23 LEU A 233     -37.120-220.476 432.101  1.00 20.00           H  
ATOM   3521  N   LEU A 234     -38.314-218.637 427.071  1.00 20.00           N  
ATOM   3522  CA  LEU A 234     -38.142-218.348 425.651  1.00 20.00           C  
ATOM   3523  CB  LEU A 234     -38.029-219.650 424.851  1.00 20.00           C  
ATOM   3524  CG  LEU A 234     -36.751-220.443 425.076  1.00 20.00           C  
ATOM   3525  CD1 LEU A 234     -36.783-221.752 424.316  1.00 20.00           C  
ATOM   3526  CD2 LEU A 234     -35.534-219.632 424.685  1.00 20.00           C  
ATOM   3527  C   LEU A 234     -39.297-217.503 425.122  1.00 20.00           C  
ATOM   3528  O   LEU A 234     -39.128-216.767 424.153  1.00 20.00           O  
ATOM   3529  H   LEU A 234     -38.701-219.388 427.231  1.00 20.00           H  
ATOM   3530  HA  LEU A 234     -37.302-217.866 425.506  1.00 20.00           H  
ATOM   3531  HB2 LEU A 234     -38.802-220.206 425.040  1.00 20.00           H  
ATOM   3532  HB3 LEU A 234     -38.092-219.446 423.905  1.00 20.00           H  
ATOM   3533  HG  LEU A 234     -36.676-220.660 426.019  1.00 20.00           H  
ATOM   3534 HD11 LEU A 234     -35.969-222.232 424.486  1.00 20.00           H  
ATOM   3535 HD12 LEU A 234     -37.534-222.269 424.616  1.00 20.00           H  
ATOM   3536 HD13 LEU A 234     -36.865-221.566 423.378  1.00 20.00           H  
ATOM   3537 HD21 LEU A 234     -34.749-220.173 424.798  1.00 20.00           H  
ATOM   3538 HD22 LEU A 234     -35.617-219.367 423.766  1.00 20.00           H  
ATOM   3539 HD23 LEU A 234     -35.481-218.856 425.248  1.00 20.00           H  
ATOM   3540  N   LEU A 235     -40.469-217.606 425.756  1.00 20.00           N  
ATOM   3541  CA  LEU A 235     -41.672-216.951 425.253  1.00 20.00           C  
ATOM   3542  CB  LEU A 235     -42.833-217.139 426.236  1.00 20.00           C  
ATOM   3543  CG  LEU A 235     -44.185-216.641 425.749  1.00 20.00           C  
ATOM   3544  CD1 LEU A 235     -45.312-217.444 426.361  1.00 20.00           C  
ATOM   3545  CD2 LEU A 235     -44.360-215.167 426.049  1.00 20.00           C  
ATOM   3546  C   LEU A 235     -41.424-215.466 425.009  1.00 20.00           C  
ATOM   3547  O   LEU A 235     -41.797-214.943 423.961  1.00 20.00           O  
ATOM   3548  H   LEU A 235     -40.590-218.051 426.482  1.00 20.00           H  
ATOM   3549  HA  LEU A 235     -41.955-217.369 424.414  1.00 20.00           H  
ATOM   3550  HB2 LEU A 235     -42.893-218.077 426.479  1.00 20.00           H  
ATOM   3551  HB3 LEU A 235     -42.624-216.678 427.064  1.00 20.00           H  
ATOM   3552  HG  LEU A 235     -44.237-216.759 424.787  1.00 20.00           H  
ATOM   3553 HD11 LEU A 235     -46.151-217.090 426.055  1.00 20.00           H  
ATOM   3554 HD12 LEU A 235     -45.227-218.361 426.087  1.00 20.00           H  
ATOM   3555 HD13 LEU A 235     -45.258-217.381 427.317  1.00 20.00           H  
ATOM   3556 HD21 LEU A 235     -45.242-214.897 425.782  1.00 20.00           H  
ATOM   3557 HD22 LEU A 235     -44.247-215.025 426.992  1.00 20.00           H  
ATOM   3558 HD23 LEU A 235     -43.701-214.668 425.560  1.00 20.00           H  
ATOM   3559  N   PRO A 236     -40.796-214.785 425.972  1.00 20.00           N  
ATOM   3560  CA  PRO A 236     -40.676-213.360 425.859  1.00 20.00           C  
ATOM   3561  CB  PRO A 236     -39.960-212.843 427.071  1.00 20.00           C  
ATOM   3562  CG  PRO A 236     -39.336-214.047 427.709  1.00 20.00           C  
ATOM   3563  CD  PRO A 236     -40.318-215.186 427.327  1.00 20.00           C  
ATOM   3564  C   PRO A 236     -39.829-212.915 424.656  1.00 20.00           C  
ATOM   3565  O   PRO A 236     -39.852-211.756 424.253  1.00 20.00           O  
ATOM   3566  HA  PRO A 236     -41.561-212.921 425.777  1.00 20.00           H  
ATOM   3567  HB2 PRO A 236     -40.600-212.446 427.683  1.00 20.00           H  
ATOM   3568  HB3 PRO A 236     -39.266-212.222 426.800  1.00 20.00           H  
ATOM   3569  HG2 PRO A 236     -39.292-213.940 428.673  1.00 20.00           H  
ATOM   3570  HG3 PRO A 236     -38.456-214.214 427.337  1.00 20.00           H  
ATOM   3571  HD2 PRO A 236     -39.852-216.036 427.286  1.00 20.00           H  
ATOM   3572  HD3 PRO A 236     -41.059-215.219 427.952  1.00 20.00           H  
ATOM   3573  N   PHE A 237     -38.871-213.764 424.265  1.00 20.00           N  
ATOM   3574  CA  PHE A 237     -38.046-213.500 423.091  1.00 20.00           C  
ATOM   3575  CB  PHE A 237     -36.676-214.178 423.230  1.00 20.00           C  
ATOM   3576  CG  PHE A 237     -35.867-213.687 424.406  1.00 20.00           C  
ATOM   3577  CD1 PHE A 237     -36.188-214.069 425.695  1.00 20.00           C  
ATOM   3578  CE1 PHE A 237     -35.442-213.614 426.774  1.00 20.00           C  
ATOM   3579  CZ  PHE A 237     -34.376-212.780 426.570  1.00 20.00           C  
ATOM   3580  CE2 PHE A 237     -34.043-212.391 425.300  1.00 20.00           C  
ATOM   3581  CD2 PHE A 237     -34.787-212.843 424.219  1.00 20.00           C  
ATOM   3582  C   PHE A 237     -38.743-213.966 421.817  1.00 20.00           C  
ATOM   3583  O   PHE A 237     -38.339-213.588 420.720  1.00 20.00           O  
ATOM   3584  H   PHE A 237     -38.683-214.501 424.666  1.00 20.00           H  
ATOM   3585  HA  PHE A 237     -37.861-212.540 423.020  1.00 20.00           H  
ATOM   3586  HB2 PHE A 237     -36.804-215.138 423.293  1.00 20.00           H  
ATOM   3587  HB3 PHE A 237     -36.161-214.018 422.424  1.00 20.00           H  
ATOM   3588  HD1 PHE A 237     -36.911-214.636 425.840  1.00 20.00           H  
ATOM   3589  HD2 PHE A 237     -34.557-212.576 423.359  1.00 20.00           H  
ATOM   3590  HE1 PHE A 237     -35.668-213.878 427.636  1.00 20.00           H  
ATOM   3591  HE2 PHE A 237     -33.319-211.824 425.162  1.00 20.00           H  
ATOM   3592  HZ  PHE A 237     -33.877-212.477 427.295  1.00 20.00           H  
ATOM   3593  N   GLY A 238     -39.788-214.786 421.958  1.00 20.00           N  
ATOM   3594  CA  GLY A 238     -40.493-215.338 420.809  1.00 20.00           C  
ATOM   3595  C   GLY A 238     -39.822-216.569 420.237  1.00 20.00           C  
ATOM   3596  O   GLY A 238     -40.036-216.916 419.074  1.00 20.00           O  
ATOM   3597  H   GLY A 238     -40.178-214.942 422.708  1.00 20.00           H  
ATOM   3598  HA2 GLY A 238     -41.404-215.561 421.055  1.00 20.00           H  
ATOM   3599  HA3 GLY A 238     -40.569-214.668 420.113  1.00 20.00           H  
ATOM   3600  N   LEU A 239     -39.012-217.228 421.054  1.00 20.00           N  
ATOM   3601  CA  LEU A 239     -38.223-218.367 420.597  1.00 20.00           C  
ATOM   3602  CB  LEU A 239     -36.801-218.293 421.165  1.00 20.00           C  
ATOM   3603  CG  LEU A 239     -35.862-217.336 420.447  1.00 20.00           C  
ATOM   3604  CD1 LEU A 239     -35.433-217.899 419.108  1.00 20.00           C  
ATOM   3605  CD2 LEU A 239     -36.506-215.977 420.269  1.00 20.00           C  
ATOM   3606  C   LEU A 239     -38.881-219.683 420.995  1.00 20.00           C  
ATOM   3607  O   LEU A 239     -38.515-220.737 420.478  1.00 20.00           O  
ATOM   3608  H   LEU A 239     -38.900-217.035 421.884  1.00 20.00           H  
ATOM   3609  HA  LEU A 239     -38.128-218.339 419.622  1.00 20.00           H  
ATOM   3610  HB2 LEU A 239     -36.848-218.067 422.107  1.00 20.00           H  
ATOM   3611  HB3 LEU A 239     -36.404-219.178 421.139  1.00 20.00           H  
ATOM   3612  HG  LEU A 239     -35.060-217.220 420.980  1.00 20.00           H  
ATOM   3613 HD11 LEU A 239     -34.827-217.283 418.690  1.00 20.00           H  
ATOM   3614 HD12 LEU A 239     -34.995-218.741 419.249  1.00 20.00           H  
ATOM   3615 HD13 LEU A 239     -36.210-218.021 418.557  1.00 20.00           H  
ATOM   3616 HD21 LEU A 239     -35.886-215.393 419.825  1.00 20.00           H  
ATOM   3617 HD22 LEU A 239     -37.299-216.074 419.736  1.00 20.00           H  
ATOM   3618 HD23 LEU A 239     -36.731-215.622 421.132  1.00 20.00           H  
ATOM   3619  N   HIS A 240     -39.852-219.628 421.911  1.00 20.00           N  
ATOM   3620  CA  HIS A 240     -40.445-220.837 422.474  1.00 20.00           C  
ATOM   3621  CB  HIS A 240     -41.567-220.480 423.458  1.00 20.00           C  
ATOM   3622  CG  HIS A 240     -42.673-219.690 422.842  1.00 20.00           C  
ATOM   3623  ND1 HIS A 240     -42.449-218.519 422.147  1.00 20.00           N  
ATOM   3624  CE1 HIS A 240     -43.605-218.042 421.717  1.00 20.00           C  
ATOM   3625  NE2 HIS A 240     -44.565-218.855 422.108  1.00 20.00           N  
ATOM   3626  CD2 HIS A 240     -44.011-219.894 422.814  1.00 20.00           C  
ATOM   3627  C   HIS A 240     -40.973-221.750 421.373  1.00 20.00           C  
ATOM   3628  O   HIS A 240     -40.949-222.970 421.520  1.00 20.00           O  
ATOM   3629  H   HIS A 240     -40.184-218.898 422.222  1.00 20.00           H  
ATOM   3630  HA  HIS A 240     -39.776-221.324 422.999  1.00 20.00           H  
ATOM   3631  HB2 HIS A 240     -41.919-221.297 423.846  1.00 20.00           H  
ATOM   3632  HB3 HIS A 240     -41.195-219.958 424.186  1.00 20.00           H  
ATOM   3633  HD2 HIS A 240     -44.469-220.605 423.199  1.00 20.00           H  
ATOM   3634  HE1 HIS A 240     -43.720-217.262 421.223  1.00 20.00           H  
ATOM   3635  N   HIS A 241     -41.450-221.165 420.271  1.00 20.00           N  
ATOM   3636  CA  HIS A 241     -41.896-221.945 419.121  1.00 20.00           C  
ATOM   3637  CB  HIS A 241     -42.245-221.022 417.945  1.00 20.00           C  
ATOM   3638  CG  HIS A 241     -43.378-220.094 418.229  1.00 20.00           C  
ATOM   3639  ND1 HIS A 241     -44.605-220.539 418.679  1.00 20.00           N  
ATOM   3640  CE1 HIS A 241     -45.409-219.501 418.844  1.00 20.00           C  
ATOM   3641  NE2 HIS A 241     -44.752-218.407 418.518  1.00 20.00           N  
ATOM   3642  CD2 HIS A 241     -43.480-218.748 418.130  1.00 20.00           C  
ATOM   3643  C   HIS A 241     -40.837-222.959 418.704  1.00 20.00           C  
ATOM   3644  O   HIS A 241     -41.169-224.093 418.366  1.00 20.00           O  
ATOM   3645  H   HIS A 241     -41.524-220.315 420.167  1.00 20.00           H  
ATOM   3646  HA  HIS A 241     -42.725-222.420 419.339  1.00 20.00           H  
ATOM   3647  HB2 HIS A 241     -41.456-220.515 417.697  1.00 20.00           H  
ATOM   3648  HB3 HIS A 241     -42.486-221.564 417.178  1.00 20.00           H  
ATOM   3649  HD2 HIS A 241     -42.813-218.163 417.851  1.00 20.00           H  
ATOM   3650  HE1 HIS A 241     -46.290-219.540 419.140  1.00 20.00           H  
ATOM   3651  N   MET A 242     -39.563-222.557 418.728  1.00 20.00           N  
ATOM   3652  CA  MET A 242     -38.477-223.425 418.286  1.00 20.00           C  
ATOM   3653  CB  MET A 242     -37.160-222.641 418.199  1.00 20.00           C  
ATOM   3654  CG  MET A 242     -37.172-221.571 417.136  1.00 20.00           C  
ATOM   3655  SD  MET A 242     -37.164-222.260 415.465  1.00 20.00           S  
ATOM   3656  CE  MET A 242     -38.906-222.300 415.133  1.00 20.00           C  
ATOM   3657  C   MET A 242     -38.322-224.623 419.217  1.00 20.00           C  
ATOM   3658  O   MET A 242     -37.597-225.563 418.897  1.00 20.00           O  
ATOM   3659  H   MET A 242     -39.305-221.782 418.997  1.00 20.00           H  
ATOM   3660  HA  MET A 242     -38.654-223.748 417.378  1.00 20.00           H  
ATOM   3661  HB2 MET A 242     -36.970-222.247 419.065  1.00 20.00           H  
ATOM   3662  HB3 MET A 242     -36.439-223.257 417.997  1.00 20.00           H  
ATOM   3663  HG2 MET A 242     -37.955-221.011 417.260  1.00 20.00           H  
ATOM   3664  HG3 MET A 242     -36.382-221.017 417.236  1.00 20.00           H  
ATOM   3665  HE1 MET A 242     -39.049-222.675 414.261  1.00 20.00           H  
ATOM   3666  HE2 MET A 242     -39.338-222.844 415.796  1.00 20.00           H  
ATOM   3667  HE3 MET A 242     -39.251-221.405 415.167  1.00 20.00           H  
ATOM   3668  N   LEU A 243     -39.000-224.594 420.368  1.00 20.00           N  
ATOM   3669  CA  LEU A 243     -39.012-225.733 421.280  1.00 20.00           C  
ATOM   3670  CB  LEU A 243     -38.758-225.268 422.719  1.00 20.00           C  
ATOM   3671  CG  LEU A 243     -38.814-226.362 423.774  1.00 20.00           C  
ATOM   3672  CD1 LEU A 243     -37.815-227.458 423.473  1.00 20.00           C  
ATOM   3673  CD2 LEU A 243     -38.577-225.794 425.157  1.00 20.00           C  
ATOM   3674  C   LEU A 243     -40.334-226.487 421.195  1.00 20.00           C  
ATOM   3675  O   LEU A 243     -40.341-227.714 421.129  1.00 20.00           O  
ATOM   3676  H   LEU A 243     -39.461-223.922 420.642  1.00 20.00           H  
ATOM   3677  HA  LEU A 243     -38.280-226.346 421.059  1.00 20.00           H  
ATOM   3678  HB2 LEU A 243     -37.903-224.813 422.758  1.00 20.00           H  
ATOM   3679  HB3 LEU A 243     -39.414-224.593 422.952  1.00 20.00           H  
ATOM   3680  HG  LEU A 243     -39.696-226.767 423.763  1.00 20.00           H  
ATOM   3681 HD11 LEU A 243     -37.847-228.112 424.175  1.00 20.00           H  
ATOM   3682 HD12 LEU A 243     -38.043-227.869 422.635  1.00 20.00           H  
ATOM   3683 HD13 LEU A 243     -36.936-227.075 423.421  1.00 20.00           H  
ATOM   3684 HD21 LEU A 243     -38.631-226.504 425.801  1.00 20.00           H  
ATOM   3685 HD22 LEU A 243     -37.704-225.395 425.186  1.00 20.00           H  
ATOM   3686 HD23 LEU A 243     -39.247-225.132 425.342  1.00 20.00           H  
ATOM   3687  N   THR A 244     -41.454-225.758 421.196  1.00 20.00           N  
ATOM   3688  CA  THR A 244     -42.774-226.379 421.233  1.00 20.00           C  
ATOM   3689  CB  THR A 244     -43.857-225.314 421.397  1.00 20.00           C  
ATOM   3690  OG1 THR A 244     -43.833-224.447 420.263  1.00 20.00           O  
ATOM   3691  CG2 THR A 244     -43.686-224.506 422.672  1.00 20.00           C  
ATOM   3692  C   THR A 244     -43.010-227.234 419.992  1.00 20.00           C  
ATOM   3693  O   THR A 244     -43.417-228.388 420.107  1.00 20.00           O  
ATOM   3694  H   THR A 244     -41.473-224.898 421.175  1.00 20.00           H  
ATOM   3695  HA  THR A 244     -42.856-226.944 422.030  1.00 20.00           H  
ATOM   3696  HB  THR A 244     -44.726-225.746 421.412  1.00 20.00           H  
ATOM   3697  HG1 THR A 244     -44.275-223.773 420.415  1.00 20.00           H  
ATOM   3698 HG21 THR A 244     -44.374-223.839 422.734  1.00 20.00           H  
ATOM   3699 HG22 THR A 244     -43.744-225.083 423.437  1.00 20.00           H  
ATOM   3700 HG23 THR A 244     -42.830-224.071 422.673  1.00 20.00           H  
ATOM   3701  N   ILE A 245     -42.758-226.672 418.806  1.00 20.00           N  
ATOM   3702  CA  ILE A 245     -43.190-227.290 417.558  1.00 20.00           C  
ATOM   3703  CB  ILE A 245     -43.121-226.279 416.393  1.00 20.00           C  
ATOM   3704  CG1 ILE A 245     -44.200-225.196 416.540  1.00 20.00           C  
ATOM   3705  CD1 ILE A 245     -43.985-224.000 415.661  1.00 20.00           C  
ATOM   3706  CG2 ILE A 245     -43.227-226.990 415.049  1.00 20.00           C  
ATOM   3707  C   ILE A 245     -42.377-228.546 417.259  1.00 20.00           C  
ATOM   3708  O   ILE A 245     -42.936-229.556 416.839  1.00 20.00           O  
ATOM   3709  H   ILE A 245     -42.335-225.930 418.702  1.00 20.00           H  
ATOM   3710  HA  ILE A 245     -44.139-227.530 417.613  1.00 20.00           H  
ATOM   3711  HB  ILE A 245     -42.275-225.806 416.434  1.00 20.00           H  
ATOM   3712 HG12 ILE A 245     -45.069-225.588 416.360  1.00 20.00           H  
ATOM   3713 HG13 ILE A 245     -44.218-224.891 417.461  1.00 20.00           H  
ATOM   3714 HG21 ILE A 245     -43.188-226.337 414.346  1.00 20.00           H  
ATOM   3715 HG22 ILE A 245     -42.496-227.605 414.962  1.00 20.00           H  
ATOM   3716 HG23 ILE A 245     -44.061-227.464 415.011  1.00 20.00           H  
ATOM   3717 HD11 ILE A 245     -44.706-223.380 415.794  1.00 20.00           H  
ATOM   3718 HD12 ILE A 245     -43.152-223.585 415.896  1.00 20.00           H  
ATOM   3719 HD13 ILE A 245     -43.962-224.285 414.745  1.00 20.00           H  
ATOM   3720  N   PRO A 246     -41.060-228.487 417.476  1.00 20.00           N  
ATOM   3721  CA  PRO A 246     -40.291-229.705 417.481  1.00 20.00           C  
ATOM   3722  CB  PRO A 246     -38.885-229.323 417.921  1.00 20.00           C  
ATOM   3723  CG  PRO A 246     -38.729-227.922 417.385  1.00 20.00           C  
ATOM   3724  CD  PRO A 246     -40.144-227.335 417.533  1.00 20.00           C  
ATOM   3725  C   PRO A 246     -40.878-230.782 418.404  1.00 20.00           C  
ATOM   3726  O   PRO A 246     -40.769-231.975 418.134  1.00 20.00           O  
ATOM   3727  HA  PRO A 246     -40.221-230.093 416.574  1.00 20.00           H  
ATOM   3728  HB2 PRO A 246     -38.230-229.916 417.521  1.00 20.00           H  
ATOM   3729  HB3 PRO A 246     -38.818-229.328 418.889  1.00 20.00           H  
ATOM   3730  HG2 PRO A 246     -38.464-227.941 416.453  1.00 20.00           H  
ATOM   3731  HG3 PRO A 246     -38.094-227.421 417.921  1.00 20.00           H  
ATOM   3732  HD2 PRO A 246     -40.225-226.899 418.396  1.00 20.00           H  
ATOM   3733  HD3 PRO A 246     -40.326-226.738 416.791  1.00 20.00           H  
ATOM   3734  N   MET A 247     -41.251-230.381 419.625  1.00 20.00           N  
ATOM   3735  CA  MET A 247     -41.769-231.320 420.615  1.00 20.00           C  
ATOM   3736  CB  MET A 247     -41.923-230.635 421.980  1.00 20.00           C  
ATOM   3737  CG  MET A 247     -42.337-231.582 423.079  1.00 20.00           C  
ATOM   3738  SD  MET A 247     -41.014-232.725 423.538  1.00 20.00           S  
ATOM   3739  CE  MET A 247     -41.973-234.134 424.029  1.00 20.00           C  
ATOM   3740  C   MET A 247     -43.102-231.909 420.163  1.00 20.00           C  
ATOM   3741  O   MET A 247     -43.313-233.114 420.279  1.00 20.00           O  
ATOM   3742  H   MET A 247     -41.212-229.568 419.901  1.00 20.00           H  
ATOM   3743  HA  MET A 247     -41.129-232.048 420.754  1.00 20.00           H  
ATOM   3744  HB2 MET A 247     -41.086-230.203 422.212  1.00 20.00           H  
ATOM   3745  HB3 MET A 247     -42.597-229.941 421.912  1.00 20.00           H  
ATOM   3746  HG2 MET A 247     -42.612-231.066 423.853  1.00 20.00           H  
ATOM   3747  HG3 MET A 247     -43.094-232.106 422.776  1.00 20.00           H  
ATOM   3748  HE1 MET A 247     -41.380-234.830 424.320  1.00 20.00           H  
ATOM   3749  HE2 MET A 247     -42.556-233.881 424.748  1.00 20.00           H  
ATOM   3750  HE3 MET A 247     -42.491-234.437 423.279  1.00 20.00           H  
ATOM   3751  N   ASN A 248     -44.000-231.065 419.649  1.00 20.00           N  
ATOM   3752  CA  ASN A 248     -45.405-231.432 419.511  1.00 20.00           C  
ATOM   3753  CB  ASN A 248     -46.299-230.204 419.667  1.00 20.00           C  
ATOM   3754  CG  ASN A 248     -46.413-229.724 421.091  1.00 20.00           C  
ATOM   3755  OD1 ASN A 248     -46.779-230.478 421.998  1.00 20.00           O  
ATOM   3756  ND2 ASN A 248     -46.200-228.434 421.299  1.00 20.00           N  
ATOM   3757  C   ASN A 248     -45.664-232.110 418.169  1.00 20.00           C  
ATOM   3758  O   ASN A 248     -46.547-232.958 418.067  1.00 20.00           O  
ATOM   3759  H   ASN A 248     -43.817-230.271 419.373  1.00 20.00           H  
ATOM   3760  HA  ASN A 248     -45.665-232.043 420.232  1.00 20.00           H  
ATOM   3761  HB2 ASN A 248     -45.959-229.492 419.103  1.00 20.00           H  
ATOM   3762  HB3 ASN A 248     -47.191-230.420 419.352  1.00 20.00           H  
ATOM   3763 HD21 ASN A 248     -46.238-228.116 422.097  1.00 20.00           H  
ATOM   3764 HD22 ASN A 248     -46.023-227.915 420.637  1.00 20.00           H  
ATOM   3765  N   TYR A 249     -44.896-231.740 417.140  1.00 20.00           N  
ATOM   3766  CA  TYR A 249     -45.311-231.953 415.758  1.00 20.00           C  
ATOM   3767  CB  TYR A 249     -45.883-230.660 415.160  1.00 20.00           C  
ATOM   3768  CG  TYR A 249     -46.995-230.056 415.987  1.00 20.00           C  
ATOM   3769  CD1 TYR A 249     -48.176-230.748 416.210  1.00 20.00           C  
ATOM   3770  CE1 TYR A 249     -49.198-230.200 416.967  1.00 20.00           C  
ATOM   3771  CZ  TYR A 249     -49.051-228.941 417.516  1.00 20.00           C  
ATOM   3772  OH  TYR A 249     -50.063-228.394 418.267  1.00 20.00           O  
ATOM   3773  CE2 TYR A 249     -47.883-228.234 417.307  1.00 20.00           C  
ATOM   3774  CD2 TYR A 249     -46.864-228.793 416.546  1.00 20.00           C  
ATOM   3775  C   TYR A 249     -44.150-232.463 414.911  1.00 20.00           C  
ATOM   3776  O   TYR A 249     -44.177-232.337 413.689  1.00 20.00           O  
ATOM   3777  H   TYR A 249     -44.128-231.362 417.220  1.00 20.00           H  
ATOM   3778  HA  TYR A 249     -46.042-232.606 415.724  1.00 20.00           H  
ATOM   3779  HB2 TYR A 249     -45.164-230.018 415.051  1.00 20.00           H  
ATOM   3780  HB3 TYR A 249     -46.235-230.850 414.276  1.00 20.00           H  
ATOM   3781  HD1 TYR A 249     -48.284-231.596 415.845  1.00 20.00           H  
ATOM   3782  HD2 TYR A 249     -46.080-228.312 416.409  1.00 20.00           H  
ATOM   3783  HE1 TYR A 249     -49.982-230.681 417.104  1.00 20.00           H  
ATOM   3784  HE2 TYR A 249     -47.780-227.386 417.674  1.00 20.00           H  
ATOM   3785  HH  TYR A 249     -50.684-228.926 418.330  1.00 20.00           H  
ATOM   3786  N   THR A 250     -43.131-233.039 415.555  1.00 20.00           N  
ATOM   3787  CA  THR A 250     -41.955-233.531 414.845  1.00 20.00           C  
ATOM   3788  CB  THR A 250     -40.831-232.497 414.902  1.00 20.00           C  
ATOM   3789  OG1 THR A 250     -40.358-232.397 416.246  1.00 20.00           O  
ATOM   3790  CG2 THR A 250     -41.273-231.132 414.405  1.00 20.00           C  
ATOM   3791  C   THR A 250     -41.507-234.879 415.398  1.00 20.00           C  
ATOM   3792  O   THR A 250     -42.050-235.347 416.397  1.00 20.00           O  
ATOM   3793  H   THR A 250     -43.100-233.156 416.406  1.00 20.00           H  
ATOM   3794  HA  THR A 250     -42.157-233.629 413.891  1.00 20.00           H  
ATOM   3795  HB  THR A 250     -40.090-232.806 414.358  1.00 20.00           H  
ATOM   3796  HG1 THR A 250     -40.250-233.147 416.561  1.00 20.00           H  
ATOM   3797 HG21 THR A 250     -40.507-230.576 414.245  1.00 20.00           H  
ATOM   3798 HG22 THR A 250     -41.765-231.224 413.585  1.00 20.00           H  
ATOM   3799 HG23 THR A 250     -41.835-230.710 415.059  1.00 20.00           H  
ATOM   3800  N   GLU A 251     -40.518-235.505 414.755  1.00 20.00           N  
ATOM   3801  CA  GLU A 251     -40.030-236.812 415.183  1.00 20.00           C  
ATOM   3802  CB  GLU A 251     -39.215-237.477 414.066  1.00 20.00           C  
ATOM   3803  CG  GLU A 251     -40.016-237.724 412.801  1.00 20.00           C  
ATOM   3804  CD  GLU A 251     -40.271-236.479 411.975  1.00 20.00           C  
ATOM   3805  OE1 GLU A 251     -39.301-235.733 411.711  1.00 20.00           O  
ATOM   3806  OE2 GLU A 251     -41.427-236.284 411.537  1.00 20.00           O  
ATOM   3807  C   GLU A 251     -39.194-236.694 416.453  1.00 20.00           C  
ATOM   3808  O   GLU A 251     -39.066-237.662 417.199  1.00 20.00           O  
ATOM   3809  H   GLU A 251     -40.113-235.190 414.064  1.00 20.00           H  
ATOM   3810  HA  GLU A 251     -40.786-237.412 415.353  1.00 20.00           H  
ATOM   3811  HB2 GLU A 251     -38.442-236.926 413.867  1.00 20.00           H  
ATOM   3812  HB3 GLU A 251     -38.885-238.333 414.382  1.00 20.00           H  
ATOM   3813  HG2 GLU A 251     -39.560-238.390 412.263  1.00 20.00           H  
ATOM   3814  HG3 GLU A 251     -40.874-238.106 413.040  1.00 20.00           H  
ATOM   3815  N   LEU A 252     -38.626-235.511 416.702  1.00 20.00           N  
ATOM   3816  CA  LEU A 252     -37.971-235.228 417.975  1.00 20.00           C  
ATOM   3817  CB  LEU A 252     -37.473-233.778 418.009  1.00 20.00           C  
ATOM   3818  CG  LEU A 252     -36.198-233.510 417.225  1.00 20.00           C  
ATOM   3819  CD1 LEU A 252     -36.068-232.040 416.886  1.00 20.00           C  
ATOM   3820  CD2 LEU A 252     -34.981-233.987 417.989  1.00 20.00           C  
ATOM   3821  C   LEU A 252     -38.913-235.489 419.145  1.00 20.00           C  
ATOM   3822  O   LEU A 252     -38.495-236.033 420.164  1.00 20.00           O  
ATOM   3823  H   LEU A 252     -38.608-234.855 416.146  1.00 20.00           H  
ATOM   3824  HA  LEU A 252     -37.175-235.791 418.074  1.00 20.00           H  
ATOM   3825  HB2 LEU A 252     -38.182-233.194 417.698  1.00 20.00           H  
ATOM   3826  HB3 LEU A 252     -37.319-233.519 418.931  1.00 20.00           H  
ATOM   3827  HG  LEU A 252     -36.234-233.996 416.386  1.00 20.00           H  
ATOM   3828 HD11 LEU A 252     -35.253-231.903 416.398  1.00 20.00           H  
ATOM   3829 HD12 LEU A 252     -36.818-231.776 416.348  1.00 20.00           H  
ATOM   3830 HD13 LEU A 252     -36.053-231.532 417.700  1.00 20.00           H  
ATOM   3831 HD21 LEU A 252     -34.193-233.789 417.478  1.00 20.00           H  
ATOM   3832 HD22 LEU A 252     -34.944-233.532 418.834  1.00 20.00           H  
ATOM   3833 HD23 LEU A 252     -35.052-234.934 418.130  1.00 20.00           H  
ATOM   3834  N   GLY A 253     -40.185-235.103 419.002  1.00 20.00           N  
ATOM   3835  CA  GLY A 253     -41.186-235.361 420.028  1.00 20.00           C  
ATOM   3836  C   GLY A 253     -41.502-236.833 420.193  1.00 20.00           C  
ATOM   3837  O   GLY A 253     -42.249-237.216 421.094  1.00 20.00           O  
ATOM   3838  H   GLY A 253     -40.513-234.795 418.270  1.00 20.00           H  
ATOM   3839  HA2 GLY A 253     -40.888-235.004 420.879  1.00 20.00           H  
ATOM   3840  HA3 GLY A 253     -42.004-234.884 419.819  1.00 20.00           H  
ATOM   3841  N   GLY A 254     -40.932-237.655 419.323  1.00 20.00           N  
ATOM   3842  CA  GLY A 254     -41.147-239.094 419.369  1.00 20.00           C  
ATOM   3843  C   GLY A 254     -42.216-239.566 418.406  1.00 20.00           C  
ATOM   3844  O   GLY A 254     -43.096-238.796 418.019  1.00 20.00           O  
ATOM   3845  H   GLY A 254     -40.322-237.416 418.766  1.00 20.00           H  
ATOM   3846  HA2 GLY A 254     -40.319-239.560 419.175  1.00 20.00           H  
ATOM   3847  HA3 GLY A 254     -41.391-239.364 420.269  1.00 20.00           H  
ATOM   3848  N   THR A 255     -42.139-240.833 418.021  1.00 20.00           N  
ATOM   3849  CA  THR A 255     -43.081-241.401 417.063  1.00 20.00           C  
ATOM   3850  CB  THR A 255     -42.332-242.173 415.976  1.00 20.00           C  
ATOM   3851  OG1 THR A 255     -41.709-243.316 416.563  1.00 20.00           O  
ATOM   3852  CG2 THR A 255     -41.292-241.318 415.272  1.00 20.00           C  
ATOM   3853  C   THR A 255     -44.112-242.279 417.765  1.00 20.00           C  
ATOM   3854  O   THR A 255     -43.993-242.532 418.962  1.00 20.00           O  
ATOM   3855  H   THR A 255     -41.546-241.389 418.301  1.00 20.00           H  
ATOM   3856  HA  THR A 255     -43.546-240.684 416.584  1.00 20.00           H  
ATOM   3857  HB  THR A 255     -42.970-242.496 415.321  1.00 20.00           H  
ATOM   3858  HG1 THR A 255     -41.381-243.788 415.978  1.00 20.00           H  
ATOM   3859 HG21 THR A 255     -40.835-241.838 414.607  1.00 20.00           H  
ATOM   3860 HG22 THR A 255     -41.716-240.571 414.844  1.00 20.00           H  
ATOM   3861 HG23 THR A 255     -40.650-240.992 415.908  1.00 20.00           H  
ATOM   3862  N   TYR A 256     -45.123-242.744 417.026  1.00 20.00           N  
ATOM   3863  CA  TYR A 256     -46.079-243.710 417.556  1.00 20.00           C  
ATOM   3864  CB  TYR A 256     -47.019-243.040 418.569  1.00 20.00           C  
ATOM   3865  CG  TYR A 256     -48.134-243.945 419.043  1.00 20.00           C  
ATOM   3866  CD1 TYR A 256     -49.408-243.851 418.503  1.00 20.00           C  
ATOM   3867  CE1 TYR A 256     -50.433-244.676 418.933  1.00 20.00           C  
ATOM   3868  CZ  TYR A 256     -50.195-245.615 419.917  1.00 20.00           C  
ATOM   3869  OH  TYR A 256     -51.210-246.436 420.346  1.00 20.00           O  
ATOM   3870  CE2 TYR A 256     -48.934-245.727 420.468  1.00 20.00           C  
ATOM   3871  CD2 TYR A 256     -47.913-244.894 420.030  1.00 20.00           C  
ATOM   3872  C   TYR A 256     -46.882-244.357 416.433  1.00 20.00           C  
ATOM   3873  O   TYR A 256     -47.369-243.661 415.544  1.00 20.00           O  
ATOM   3874  H   TYR A 256     -45.275-242.512 416.212  1.00 20.00           H  
ATOM   3875  HA  TYR A 256     -45.607-244.409 418.054  1.00 20.00           H  
ATOM   3876  HB2 TYR A 256     -46.498-242.731 419.326  1.00 20.00           H  
ATOM   3877  HB3 TYR A 256     -47.421-242.259 418.158  1.00 20.00           H  
ATOM   3878  HD1 TYR A 256     -49.578-243.221 417.840  1.00 20.00           H  
ATOM   3879  HD2 TYR A 256     -47.066-244.973 420.405  1.00 20.00           H  
ATOM   3880  HE1 TYR A 256     -51.281-244.596 418.558  1.00 20.00           H  
ATOM   3881  HE2 TYR A 256     -48.769-246.358 421.131  1.00 20.00           H  
ATOM   3882  HH  TYR A 256     -51.031-246.739 421.087  1.00 20.00           H  
ATOM   3883  N   THR A 257     -47.023-245.685 416.469  1.00 20.00           N  
ATOM   3884  CA  THR A 257     -47.789-246.402 415.455  1.00 20.00           C  
ATOM   3885  CB  THR A 257     -47.082-247.705 415.080  1.00 20.00           C  
ATOM   3886  OG1 THR A 257     -47.002-248.541 416.235  1.00 20.00           O  
ATOM   3887  CG2 THR A 257     -45.692-247.467 414.514  1.00 20.00           C  
ATOM   3888  C   THR A 257     -49.217-246.655 415.926  1.00 20.00           C  
ATOM   3889  O   THR A 257     -49.422-247.191 417.013  1.00 20.00           O  
ATOM   3890  H   THR A 257     -46.682-246.192 417.074  1.00 20.00           H  
ATOM   3891  HA  THR A 257     -47.814-245.883 414.624  1.00 20.00           H  
ATOM   3892  HB  THR A 257     -47.615-248.175 414.420  1.00 20.00           H  
ATOM   3893  HG1 THR A 257     -47.632-248.386 416.737  1.00 20.00           H  
ATOM   3894 HG21 THR A 257     -45.284-248.305 414.283  1.00 20.00           H  
ATOM   3895 HG22 THR A 257     -45.747-246.921 413.727  1.00 20.00           H  
ATOM   3896 HG23 THR A 257     -45.145-247.022 415.165  1.00 20.00           H  
ATOM   3897  N   MET A 258     -50.205-246.271 415.113  1.00 20.00           N  
ATOM   3898  CA  MET A 258     -51.606-246.506 415.444  1.00 20.00           C  
ATOM   3899  CB  MET A 258     -52.525-245.792 414.444  1.00 20.00           C  
ATOM   3900  CG  MET A 258     -52.371-244.291 414.458  1.00 20.00           C  
ATOM   3901  SD  MET A 258     -53.438-243.477 413.248  1.00 20.00           S  
ATOM   3902  CE  MET A 258     -54.979-243.495 414.126  1.00 20.00           C  
ATOM   3903  C   MET A 258     -51.917-247.999 415.479  1.00 20.00           C  
ATOM   3904  O   MET A 258     -51.735-248.689 414.479  1.00 20.00           O  
ATOM   3905  H   MET A 258     -50.086-245.871 414.361  1.00 20.00           H  
ATOM   3906  HA  MET A 258     -51.813-246.117 416.320  1.00 20.00           H  
ATOM   3907  HB2 MET A 258     -52.351-246.135 413.554  1.00 20.00           H  
ATOM   3908  HB3 MET A 258     -53.448-246.000 414.659  1.00 20.00           H  
ATOM   3909  HG2 MET A 258     -52.567-243.961 415.348  1.00 20.00           H  
ATOM   3910  HG3 MET A 258     -51.451-244.066 414.245  1.00 20.00           H  
ATOM   3911  HE1 MET A 258     -55.644-243.045 413.600  1.00 20.00           H  
ATOM   3912  HE2 MET A 258     -55.244-244.406 414.275  1.00 20.00           H  
ATOM   3913  HE3 MET A 258     -54.865-243.045 414.967  1.00 20.00           H  
ATOM   3914  N   LEU A 259     -52.385-248.499 416.626  1.00 20.00           N  
ATOM   3915  CA  LEU A 259     -52.673-249.920 416.782  1.00 20.00           C  
ATOM   3916  CB  LEU A 259     -52.562-250.330 418.255  1.00 20.00           C  
ATOM   3917  CG  LEU A 259     -51.253-249.960 418.936  1.00 20.00           C  
ATOM   3918  CD1 LEU A 259     -51.244-250.418 420.379  1.00 20.00           C  
ATOM   3919  CD2 LEU A 259     -50.070-250.538 418.188  1.00 20.00           C  
ATOM   3920  C   LEU A 259     -54.059-250.259 416.244  1.00 20.00           C  
ATOM   3921  O   LEU A 259     -54.317-251.405 415.883  1.00 20.00           O  
ATOM   3922  H   LEU A 259     -52.544-248.030 417.330  1.00 20.00           H  
ATOM   3923  HA  LEU A 259     -52.005-250.452 416.301  1.00 20.00           H  
ATOM   3924  HB2 LEU A 259     -53.309-249.952 418.745  1.00 20.00           H  
ATOM   3925  HB3 LEU A 259     -52.675-251.290 418.325  1.00 20.00           H  
ATOM   3926  HG  LEU A 259     -51.162-248.994 418.941  1.00 20.00           H  
ATOM   3927 HD11 LEU A 259     -50.406-250.173 420.779  1.00 20.00           H  
ATOM   3928 HD12 LEU A 259     -51.965-249.991 420.847  1.00 20.00           H  
ATOM   3929 HD13 LEU A 259     -51.354-251.371 420.405  1.00 20.00           H  
ATOM   3930 HD21 LEU A 259     -49.262-250.284 418.639  1.00 20.00           H  
ATOM   3931 HD22 LEU A 259     -50.148-251.495 418.172  1.00 20.00           H  
ATOM   3932 HD23 LEU A 259     -50.069-250.194 417.292  1.00 20.00           H  
ATOM   3933  N   THR A 260     -54.952-249.267 416.189  1.00 20.00           N  
ATOM   3934  CA  THR A 260     -56.252-249.440 415.549  1.00 20.00           C  
ATOM   3935  CB  THR A 260     -57.296-249.875 416.578  1.00 20.00           C  
ATOM   3936  OG1 THR A 260     -57.888-248.713 417.159  1.00 20.00           O  
ATOM   3937  CG2 THR A 260     -56.705-250.756 417.665  1.00 20.00           C  
ATOM   3938  C   THR A 260     -56.676-248.169 414.821  1.00 20.00           C  
ATOM   3939  O   THR A 260     -56.109-247.105 415.057  1.00 20.00           O  
ATOM   3940  H   THR A 260     -54.825-248.482 416.517  1.00 20.00           H  
ATOM   3941  HA  THR A 260     -56.213-250.178 414.906  1.00 20.00           H  
ATOM   3942  HB  THR A 260     -58.002-250.362 416.125  1.00 20.00           H  
ATOM   3943  HG1 THR A 260     -58.487-248.431 416.675  1.00 20.00           H  
ATOM   3944 HG21 THR A 260     -57.381-250.981 418.309  1.00 20.00           H  
ATOM   3945 HG22 THR A 260     -56.362-251.566 417.281  1.00 20.00           H  
ATOM   3946 HG23 THR A 260     -55.991-250.294 418.110  1.00 20.00           H  
ATOM   3947  N   GLY A 261     -57.672-248.275 413.937  1.00 20.00           N  
ATOM   3948  CA  GLY A 261     -58.201-247.117 413.231  1.00 20.00           C  
ATOM   3949  C   GLY A 261     -58.317-247.334 411.737  1.00 20.00           C  
ATOM   3950  O   GLY A 261     -58.099-248.443 411.246  1.00 20.00           O  
ATOM   3951  H   GLY A 261     -57.978-249.025 413.646  1.00 20.00           H  
ATOM   3952  HA2 GLY A 261     -59.073-246.882 413.584  1.00 20.00           H  
ATOM   3953  HA3 GLY A 261     -57.639-246.344 413.395  1.00 20.00           H  
ATOM   3954  N   SER A 262     -58.659-246.275 411.016  1.00 20.00           N  
ATOM   3955  CA  SER A 262     -58.709-246.324 409.559  1.00 20.00           C  
ATOM   3956  CB  SER A 262     -59.001-244.940 408.988  1.00 20.00           C  
ATOM   3957  OG  SER A 262     -60.259-244.458 409.431  1.00 20.00           O  
ATOM   3958  C   SER A 262     -57.402-246.862 408.985  1.00 20.00           C  
ATOM   3959  O   SER A 262     -57.422-247.743 408.128  1.00 20.00           O  
ATOM   3960  H   SER A 262     -58.869-245.510 411.348  1.00 20.00           H  
ATOM   3961  HA  SER A 262     -59.446-246.899 409.267  1.00 20.00           H  
ATOM   3962  HB2 SER A 262     -58.297-244.331 409.261  1.00 20.00           H  
ATOM   3963  HB3 SER A 262     -59.006-244.992 408.020  1.00 20.00           H  
ATOM   3964  HG  SER A 262     -60.391-243.705 409.135  1.00 20.00           H  
ATOM   3965  N   LYS A 263     -56.267-246.335 409.453  1.00 20.00           N  
ATOM   3966  CA  LYS A 263     -54.968-246.690 408.890  1.00 20.00           C  
ATOM   3967  CB  LYS A 263     -54.234-245.436 408.394  1.00 20.00           C  
ATOM   3968  CG  LYS A 263     -54.895-244.787 407.187  1.00 20.00           C  
ATOM   3969  CD  LYS A 263     -54.320-243.408 406.910  1.00 20.00           C  
ATOM   3970  CE  LYS A 263     -53.060-243.479 406.084  1.00 20.00           C  
ATOM   3971  NZ  LYS A 263     -53.351-243.810 404.665  1.00 20.00           N  
ATOM   3972  C   LYS A 263     -54.116-247.436 409.910  1.00 20.00           C  
ATOM   3973  O   LYS A 263     -53.147-246.883 410.427  1.00 20.00           O  
ATOM   3974  H   LYS A 263     -56.225-245.769 410.098  1.00 20.00           H  
ATOM   3975  HA  LYS A 263     -55.089-247.257 408.100  1.00 20.00           H  
ATOM   3976  HB2 LYS A 263     -54.173-244.798 409.122  1.00 20.00           H  
ATOM   3977  HB3 LYS A 263     -53.328-245.678 408.146  1.00 20.00           H  
ATOM   3978  HG2 LYS A 263     -54.772-245.360 406.414  1.00 20.00           H  
ATOM   3979  HG3 LYS A 263     -55.844-244.687 407.362  1.00 20.00           H  
ATOM   3980  HD2 LYS A 263     -54.988-242.874 406.450  1.00 20.00           H  
ATOM   3981  HD3 LYS A 263     -54.103-242.981 407.753  1.00 20.00           H  
ATOM   3982  HE2 LYS A 263     -52.599-242.627 406.138  1.00 20.00           H  
ATOM   3983  HE3 LYS A 263     -52.487-244.174 406.443  1.00 20.00           H  
ATOM   3984  HZ1 LYS A 263     -53.058-244.704 404.470  1.00 20.00           H  
ATOM   3985  HZ2 LYS A 263     -54.295-243.751 404.501  1.00 20.00           H  
ATOM   3986  HZ3 LYS A 263     -52.893-243.198 404.085  1.00 20.00           H  
ATOM   3987  N   VAL A 264     -54.471-248.690 410.203  1.00 20.00           N  
ATOM   3988  CA  VAL A 264     -53.748-249.481 411.193  1.00 20.00           C  
ATOM   3989  CB  VAL A 264     -54.419-250.852 411.422  1.00 20.00           C  
ATOM   3990  CG1 VAL A 264     -53.731-251.613 412.549  1.00 20.00           C  
ATOM   3991  CG2 VAL A 264     -55.907-250.688 411.705  1.00 20.00           C  
ATOM   3992  C   VAL A 264     -52.282-249.638 410.803  1.00 20.00           C  
ATOM   3993  O   VAL A 264     -51.982-250.152 409.728  1.00 20.00           O  
ATOM   3994  H   VAL A 264     -55.131-249.105 409.838  1.00 20.00           H  
ATOM   3995  HA  VAL A 264     -53.800-249.048 412.071  1.00 20.00           H  
ATOM   3996  HB  VAL A 264     -54.323-251.393 410.610  1.00 20.00           H  
ATOM   3997 HG11 VAL A 264     -54.151-252.470 412.648  1.00 20.00           H  
ATOM   3998 HG12 VAL A 264     -52.804-251.727 412.328  1.00 20.00           H  
ATOM   3999 HG13 VAL A 264     -53.815-251.109 413.362  1.00 20.00           H  
ATOM   4000 HG21 VAL A 264     -56.304-251.556 411.808  1.00 20.00           H  
ATOM   4001 HG22 VAL A 264     -56.018-250.183 412.514  1.00 20.00           H  
ATOM   4002 HG23 VAL A 264     -56.317-250.225 410.971  1.00 20.00           H  
ATOM   4003  N   GLY A 265     -51.368-249.197 411.672  1.00 20.00           N  
ATOM   4004  CA  GLY A 265     -49.941-249.299 411.406  1.00 20.00           C  
ATOM   4005  C   GLY A 265     -49.315-247.979 411.009  1.00 20.00           C  
ATOM   4006  O   GLY A 265     -48.090-247.861 410.940  1.00 20.00           O  
ATOM   4007  H   GLY A 265     -51.556-248.730 412.370  1.00 20.00           H  
ATOM   4008  HA2 GLY A 265     -49.481-249.644 412.187  1.00 20.00           H  
ATOM   4009  HA3 GLY A 265     -49.780-249.948 410.704  1.00 20.00           H  
ATOM   4010  N   GLN A 266     -50.156-246.987 410.748  1.00 20.00           N  
ATOM   4011  CA  GLN A 266     -49.682-245.663 410.358  1.00 20.00           C  
ATOM   4012  CB  GLN A 266     -50.862-244.758 409.977  1.00 20.00           C  
ATOM   4013  CG  GLN A 266     -50.480-243.292 409.841  1.00 20.00           C  
ATOM   4014  CD  GLN A 266     -51.271-242.612 408.756  1.00 20.00           C  
ATOM   4015  OE1 GLN A 266     -50.747-242.277 407.688  1.00 20.00           O  
ATOM   4016  NE2 GLN A 266     -52.525-242.299 409.044  1.00 20.00           N  
ATOM   4017  C   GLN A 266     -48.862-245.025 411.474  1.00 20.00           C  
ATOM   4018  O   GLN A 266     -49.270-245.054 412.633  1.00 20.00           O  
ATOM   4019  H   GLN A 266     -51.012-247.054 410.790  1.00 20.00           H  
ATOM   4020  HA  GLN A 266     -49.128-245.729 409.552  1.00 20.00           H  
ATOM   4021  HB2 GLN A 266     -51.251-245.078 409.148  1.00 20.00           H  
ATOM   4022  HB3 GLN A 266     -51.547-244.827 410.661  1.00 20.00           H  
ATOM   4023  HG2 GLN A 266     -50.629-242.847 410.690  1.00 20.00           H  
ATOM   4024  HG3 GLN A 266     -49.540-243.231 409.610  1.00 20.00           H  
ATOM   4025 HE21 GLN A 266     -52.889-242.599 409.764  1.00 20.00           H  
ATOM   4026 HE22 GLN A 266     -52.976-241.796 408.512  1.00 20.00           H  
ATOM   4027  N   VAL A 267     -47.707-244.449 411.130  1.00 20.00           N  
ATOM   4028  CA  VAL A 267     -46.863-243.776 412.112  1.00 20.00           C  
ATOM   4029  CB  VAL A 267     -45.366-244.046 411.852  1.00 20.00           C  
ATOM   4030  CG1 VAL A 267     -44.496-243.282 412.842  1.00 20.00           C  
ATOM   4031  CG2 VAL A 267     -45.066-245.540 411.903  1.00 20.00           C  
ATOM   4032  C   VAL A 267     -47.160-242.281 412.154  1.00 20.00           C  
ATOM   4033  O   VAL A 267     -47.140-241.619 411.118  1.00 20.00           O  
ATOM   4034  H   VAL A 267     -47.391-244.436 410.330  1.00 20.00           H  
ATOM   4035  HA  VAL A 267     -47.016-244.157 413.002  1.00 20.00           H  
ATOM   4036  HB  VAL A 267     -45.134-243.722 410.957  1.00 20.00           H  
ATOM   4037 HG11 VAL A 267     -43.572-243.453 412.643  1.00 20.00           H  
ATOM   4038 HG12 VAL A 267     -44.679-242.344 412.759  1.00 20.00           H  
ATOM   4039 HG13 VAL A 267     -44.700-243.580 413.732  1.00 20.00           H  
ATOM   4040 HG21 VAL A 267     -44.138-245.679 411.705  1.00 20.00           H  
ATOM   4041 HG22 VAL A 267     -45.263-245.868 412.784  1.00 20.00           H  
ATOM   4042 HG23 VAL A 267     -45.612-245.991 411.255  1.00 20.00           H  
ATOM   4043  N   VAL A 268     -47.434-241.746 413.347  1.00 20.00           N  
ATOM   4044  CA  VAL A 268     -47.499-240.302 413.543  1.00 20.00           C  
ATOM   4045  CB  VAL A 268     -48.860-239.872 414.131  1.00 20.00           C  
ATOM   4046  CG1 VAL A 268     -49.958-239.956 413.078  1.00 20.00           C  
ATOM   4047  CG2 VAL A 268     -49.213-240.711 415.353  1.00 20.00           C  
ATOM   4048  C   VAL A 268     -46.341-239.814 414.406  1.00 20.00           C  
ATOM   4049  O   VAL A 268     -45.872-240.543 415.278  1.00 20.00           O  
ATOM   4050  H   VAL A 268     -47.586-242.203 414.060  1.00 20.00           H  
ATOM   4051  HA  VAL A 268     -47.466-239.844 412.677  1.00 20.00           H  
ATOM   4052  HB  VAL A 268     -48.804-238.935 414.412  1.00 20.00           H  
ATOM   4053 HG11 VAL A 268     -50.789-239.677 413.470  1.00 20.00           H  
ATOM   4054 HG12 VAL A 268     -49.734-239.378 412.345  1.00 20.00           H  
ATOM   4055 HG13 VAL A 268     -50.028-240.863 412.771  1.00 20.00           H  
ATOM   4056 HG21 VAL A 268     -50.058-240.417 415.700  1.00 20.00           H  
ATOM   4057 HG22 VAL A 268     -49.271-241.633 415.093  1.00 20.00           H  
ATOM   4058 HG23 VAL A 268     -48.529-240.599 416.017  1.00 20.00           H  
ATOM   4059  N   ALA A 269     -45.878-238.583 414.169  1.00 20.00           N  
ATOM   4060  CA  ALA A 269     -44.719-238.051 414.876  1.00 20.00           C  
ATOM   4061  CB  ALA A 269     -43.579-237.804 413.901  1.00 20.00           C  
ATOM   4062  C   ALA A 269     -45.071-236.760 415.608  1.00 20.00           C  
ATOM   4063  O   ALA A 269     -45.900-235.988 415.132  1.00 20.00           O  
ATOM   4064  H   ALA A 269     -46.221-238.038 413.599  1.00 20.00           H  
ATOM   4065  HA  ALA A 269     -44.392-238.707 415.527  1.00 20.00           H  
ATOM   4066  HB1 ALA A 269     -42.833-237.434 414.379  1.00 20.00           H  
ATOM   4067  HB2 ALA A 269     -43.327-238.637 413.498  1.00 20.00           H  
ATOM   4068  HB3 ALA A 269     -43.874-237.188 413.226  1.00 20.00           H  
ATOM   4069  N   GLY A 270     -44.445-236.523 416.764  1.00 20.00           N  
ATOM   4070  CA  GLY A 270     -44.826-235.419 417.634  1.00 20.00           C  
ATOM   4071  C   GLY A 270     -45.680-235.855 418.806  1.00 20.00           C  
ATOM   4072  O   GLY A 270     -46.315-236.909 418.762  1.00 20.00           O  
ATOM   4073  H   GLY A 270     -43.873-237.059 417.119  1.00 20.00           H  
ATOM   4074  HA2 GLY A 270     -44.034-234.972 417.969  1.00 20.00           H  
ATOM   4075  HA3 GLY A 270     -45.307-234.747 417.126  1.00 20.00           H  
ATOM   4076  N   GLN A 271     -45.694-235.042 419.854  1.00 20.00           N  
ATOM   4077  CA  GLN A 271     -46.405-235.385 421.081  1.00 20.00           C  
ATOM   4078  CB  GLN A 271     -45.901-234.533 422.254  1.00 20.00           C  
ATOM   4079  CG  GLN A 271     -46.118-235.184 423.611  1.00 20.00           C  
ATOM   4080  CD  GLN A 271     -45.050-236.201 423.915  1.00 20.00           C  
ATOM   4081  OE1 GLN A 271     -44.463-236.809 423.014  1.00 20.00           O  
ATOM   4082  NE2 GLN A 271     -44.847-236.483 425.193  1.00 20.00           N  
ATOM   4083  C   GLN A 271     -47.910-235.211 420.906  1.00 20.00           C  
ATOM   4084  O   GLN A 271     -48.688-235.989 421.455  1.00 20.00           O  
ATOM   4085  H   GLN A 271     -45.297-234.280 419.881  1.00 20.00           H  
ATOM   4086  HA  GLN A 271     -46.218-236.314 421.328  1.00 20.00           H  
ATOM   4087  HB2 GLN A 271     -44.959-234.343 422.124  1.00 20.00           H  
ATOM   4088  HB3 GLN A 271     -46.369-233.683 422.251  1.00 20.00           H  
ATOM   4089  HG2 GLN A 271     -46.125-234.496 424.294  1.00 20.00           H  
ATOM   4090  HG3 GLN A 271     -46.974-235.640 423.609  1.00 20.00           H  
ATOM   4091 HE21 GLN A 271     -45.283-236.059 425.801  1.00 20.00           H  
ATOM   4092 HE22 GLN A 271     -44.278-237.089 425.414  1.00 20.00           H  
ATOM   4093  N   ASP A 272     -48.324-234.194 420.145  1.00 20.00           N  
ATOM   4094  CA  ASP A 272     -49.739-233.866 420.006  1.00 20.00           C  
ATOM   4095  CB  ASP A 272     -49.912-232.509 419.310  1.00 20.00           C  
ATOM   4096  CG  ASP A 272     -51.356-232.068 419.207  1.00 20.00           C  
ATOM   4097  OD1 ASP A 272     -52.231-232.773 419.750  1.00 20.00           O  
ATOM   4098  OD2 ASP A 272     -51.604-230.982 418.640  1.00 20.00           O  
ATOM   4099  C   ASP A 272     -50.480-234.956 419.239  1.00 20.00           C  
ATOM   4100  O   ASP A 272     -51.396-235.574 419.778  1.00 20.00           O  
ATOM   4101  H   ASP A 272     -47.800-233.680 419.698  1.00 20.00           H  
ATOM   4102  HA  ASP A 272     -50.147-233.764 420.891  1.00 20.00           H  
ATOM   4103  HB2 ASP A 272     -49.394-231.842 419.785  1.00 20.00           H  
ATOM   4104  HB3 ASP A 272     -49.552-232.567 418.411  1.00 20.00           H  
ATOM   4105  N   PRO A 273     -50.088-235.195 417.985  1.00 20.00           N  
ATOM   4106  CA  PRO A 273     -50.631-236.320 417.282  1.00 20.00           C  
ATOM   4107  CB  PRO A 273     -49.798-236.525 416.034  1.00 20.00           C  
ATOM   4108  CG  PRO A 273     -49.270-235.136 415.740  1.00 20.00           C  
ATOM   4109  CD  PRO A 273     -48.993-234.604 417.175  1.00 20.00           C  
ATOM   4110  C   PRO A 273     -50.487-237.644 418.049  1.00 20.00           C  
ATOM   4111  O   PRO A 273     -51.204-238.608 417.798  1.00 20.00           O  
ATOM   4112  HA  PRO A 273     -51.595-236.199 417.080  1.00 20.00           H  
ATOM   4113  HB2 PRO A 273     -50.352-236.841 415.303  1.00 20.00           H  
ATOM   4114  HB3 PRO A 273     -49.066-237.138 416.210  1.00 20.00           H  
ATOM   4115  HG2 PRO A 273     -49.935-234.595 415.287  1.00 20.00           H  
ATOM   4116  HG3 PRO A 273     -48.454-235.173 415.216  1.00 20.00           H  
ATOM   4117  HD2 PRO A 273     -48.132-234.919 417.491  1.00 20.00           H  
ATOM   4118  HD3 PRO A 273     -49.047-233.635 417.192  1.00 20.00           H  
ATOM   4119  N   LEU A 274     -49.378-237.780 418.785  1.00 20.00           N  
ATOM   4120  CA  LEU A 274     -49.124-238.981 419.574  1.00 20.00           C  
ATOM   4121  CB  LEU A 274     -47.770-238.877 420.285  1.00 20.00           C  
ATOM   4122  CG  LEU A 274     -47.316-240.138 421.005  1.00 20.00           C  
ATOM   4123  CD1 LEU A 274     -45.831-240.090 421.297  1.00 20.00           C  
ATOM   4124  CD2 LEU A 274     -48.101-240.346 422.282  1.00 20.00           C  
ATOM   4125  C   LEU A 274     -50.237-239.213 420.591  1.00 20.00           C  
ATOM   4126  O   LEU A 274     -50.704-240.339 420.747  1.00 20.00           O  
ATOM   4127  H   LEU A 274     -48.758-237.187 418.842  1.00 20.00           H  
ATOM   4128  HA  LEU A 274     -49.063-239.762 418.985  1.00 20.00           H  
ATOM   4129  HB2 LEU A 274     -47.097-238.601 419.644  1.00 20.00           H  
ATOM   4130  HB3 LEU A 274     -47.809-238.159 420.935  1.00 20.00           H  
ATOM   4131  HG  LEU A 274     -47.470-240.903 420.430  1.00 20.00           H  
ATOM   4132 HD11 LEU A 274     -45.580-240.887 421.769  1.00 20.00           H  
ATOM   4133 HD12 LEU A 274     -45.351-240.038 420.468  1.00 20.00           H  
ATOM   4134 HD13 LEU A 274     -45.643-239.317 421.835  1.00 20.00           H  
ATOM   4135 HD21 LEU A 274     -47.752-241.113 422.742  1.00 20.00           H  
ATOM   4136 HD22 LEU A 274     -48.012-239.566 422.835  1.00 20.00           H  
ATOM   4137 HD23 LEU A 274     -49.025-240.488 422.062  1.00 20.00           H  
ATOM   4138  N   TRP A 275     -50.663-238.152 421.282  1.00 20.00           N  
ATOM   4139  CA  TRP A 275     -51.791-238.239 422.203  1.00 20.00           C  
ATOM   4140  CB  TRP A 275     -51.940-236.936 422.999  1.00 20.00           C  
ATOM   4141  CG  TRP A 275     -52.972-237.007 424.083  1.00 20.00           C  
ATOM   4142  CD1 TRP A 275     -52.791-237.448 425.360  1.00 20.00           C  
ATOM   4143  NE1 TRP A 275     -53.972-237.362 426.060  1.00 20.00           N  
ATOM   4144  CE2 TRP A 275     -54.944-236.859 425.234  1.00 20.00           C  
ATOM   4145  CD2 TRP A 275     -54.348-236.624 423.979  1.00 20.00           C  
ATOM   4146  CE3 TRP A 275     -55.136-236.104 422.947  1.00 20.00           C  
ATOM   4147  CZ3 TRP A 275     -56.468-235.841 423.196  1.00 20.00           C  
ATOM   4148  CH2 TRP A 275     -57.031-236.084 424.450  1.00 20.00           C  
ATOM   4149  CZ2 TRP A 275     -56.290-236.592 425.483  1.00 20.00           C  
ATOM   4150  C   TRP A 275     -53.082-238.558 421.457  1.00 20.00           C  
ATOM   4151  O   TRP A 275     -53.807-239.472 421.842  1.00 20.00           O  
ATOM   4152  H   TRP A 275     -50.312-237.368 421.232  1.00 20.00           H  
ATOM   4153  HA  TRP A 275     -51.626-238.939 422.869  1.00 20.00           H  
ATOM   4154  HB2 TRP A 275     -51.079-236.695 423.376  1.00 20.00           H  
ATOM   4155  HB3 TRP A 275     -52.192-236.222 422.393  1.00 20.00           H  
ATOM   4156  HD1 TRP A 275     -51.986-237.760 425.706  1.00 20.00           H  
ATOM   4157  HE1 TRP A 275     -54.083-237.588 426.882  1.00 20.00           H  
ATOM   4158  HE3 TRP A 275     -54.770-235.938 422.109  1.00 20.00           H  
ATOM   4159  HZ2 TRP A 275     -56.682-236.807 426.298  1.00 20.00           H  
ATOM   4160  HZ3 TRP A 275     -57.000-235.495 422.516  1.00 20.00           H  
ATOM   4161  HH2 TRP A 275     -57.932-235.897 424.587  1.00 20.00           H  
ATOM   4162  N   LEU A 276     -53.372-237.807 420.390  1.00 20.00           N  
ATOM   4163  CA  LEU A 276     -54.561-238.052 419.581  1.00 20.00           C  
ATOM   4164  CB  LEU A 276     -54.533-237.188 418.315  1.00 20.00           C  
ATOM   4165  CG  LEU A 276     -55.269-235.861 418.417  1.00 20.00           C  
ATOM   4166  CD1 LEU A 276     -56.645-236.049 419.021  1.00 20.00           C  
ATOM   4167  CD2 LEU A 276     -54.469-234.858 419.220  1.00 20.00           C  
ATOM   4168  C   LEU A 276     -54.676-239.527 419.211  1.00 20.00           C  
ATOM   4169  O   LEU A 276     -55.738-240.123 419.377  1.00 20.00           O  
ATOM   4170  H   LEU A 276     -52.892-237.149 420.116  1.00 20.00           H  
ATOM   4171  HA  LEU A 276     -55.364-237.784 420.076  1.00 20.00           H  
ATOM   4172  HB2 LEU A 276     -53.611-237.037 418.056  1.00 20.00           H  
ATOM   4173  HB3 LEU A 276     -54.921-237.691 417.581  1.00 20.00           H  
ATOM   4174  HG  LEU A 276     -55.394-235.500 417.525  1.00 20.00           H  
ATOM   4175 HD11 LEU A 276     -57.084-235.196 419.067  1.00 20.00           H  
ATOM   4176 HD12 LEU A 276     -57.151-236.646 418.466  1.00 20.00           H  
ATOM   4177 HD13 LEU A 276     -56.551-236.418 419.902  1.00 20.00           H  
ATOM   4178 HD21 LEU A 276     -54.944-234.023 419.239  1.00 20.00           H  
ATOM   4179 HD22 LEU A 276     -54.359-235.189 420.114  1.00 20.00           H  
ATOM   4180 HD23 LEU A 276     -53.612-234.738 418.806  1.00 20.00           H  
ATOM   4181  N   ALA A 277     -53.588-240.117 418.709  1.00 20.00           N  
ATOM   4182  CA  ALA A 277     -53.582-241.529 418.340  1.00 20.00           C  
ATOM   4183  CB  ALA A 277     -52.303-241.868 417.594  1.00 20.00           C  
ATOM   4184  C   ALA A 277     -53.721-242.416 419.573  1.00 20.00           C  
ATOM   4185  O   ALA A 277     -54.457-243.400 419.544  1.00 20.00           O  
ATOM   4186  H   ALA A 277     -52.839-239.717 418.574  1.00 20.00           H  
ATOM   4187  HA  ALA A 277     -54.322-241.717 417.726  1.00 20.00           H  
ATOM   4188  HB1 ALA A 277     -52.326-242.794 417.339  1.00 20.00           H  
ATOM   4189  HB2 ALA A 277     -52.242-241.317 416.810  1.00 20.00           H  
ATOM   4190  HB3 ALA A 277     -51.552-241.705 418.169  1.00 20.00           H  
ATOM   4191  N   TRP A 278     -53.018-242.072 420.655  1.00 20.00           N  
ATOM   4192  CA  TRP A 278     -53.048-242.872 421.875  1.00 20.00           C  
ATOM   4193  CB  TRP A 278     -52.247-242.186 422.991  1.00 20.00           C  
ATOM   4194  CG  TRP A 278     -52.142-243.000 424.244  1.00 20.00           C  
ATOM   4195  CD1 TRP A 278     -51.610-244.248 424.370  1.00 20.00           C  
ATOM   4196  NE1 TRP A 278     -51.694-244.666 425.678  1.00 20.00           N  
ATOM   4197  CE2 TRP A 278     -52.288-243.681 426.424  1.00 20.00           C  
ATOM   4198  CD2 TRP A 278     -52.584-242.616 425.551  1.00 20.00           C  
ATOM   4199  CE3 TRP A 278     -53.203-241.474 426.071  1.00 20.00           C  
ATOM   4200  CZ3 TRP A 278     -53.499-241.433 427.418  1.00 20.00           C  
ATOM   4201  CH2 TRP A 278     -53.193-242.505 428.258  1.00 20.00           C  
ATOM   4202  CZ2 TRP A 278     -52.589-243.638 427.784  1.00 20.00           C  
ATOM   4203  C   TRP A 278     -54.482-243.125 422.328  1.00 20.00           C  
ATOM   4204  O   TRP A 278     -54.923-244.272 422.365  1.00 20.00           O  
ATOM   4205  H   TRP A 278     -52.515-241.376 420.706  1.00 20.00           H  
ATOM   4206  HA  TRP A 278     -52.605-243.733 421.722  1.00 20.00           H  
ATOM   4207  HB2 TRP A 278     -51.361-241.974 422.658  1.00 20.00           H  
ATOM   4208  HB3 TRP A 278     -52.674-241.345 423.214  1.00 20.00           H  
ATOM   4209  HD1 TRP A 278     -51.244-244.744 423.672  1.00 20.00           H  
ATOM   4210  HE1 TRP A 278     -51.417-245.423 425.979  1.00 20.00           H  
ATOM   4211  HE3 TRP A 278     -53.410-240.755 425.519  1.00 20.00           H  
ATOM   4212  HZ2 TRP A 278     -52.298-244.308 428.361  1.00 20.00           H  
ATOM   4213  HZ3 TRP A 278     -53.910-240.678 427.772  1.00 20.00           H  
ATOM   4214  HH2 TRP A 278     -53.406-242.448 429.162  1.00 20.00           H  
ATOM   4215  N   ILE A 279     -55.210-242.060 422.672  1.00 20.00           N  
ATOM   4216  CA  ILE A 279     -56.573-242.193 423.176  1.00 20.00           C  
ATOM   4217  CB  ILE A 279     -57.043-240.880 423.839  1.00 20.00           C  
ATOM   4218  CG1 ILE A 279     -57.453-239.845 422.780  1.00 20.00           C  
ATOM   4219  CD1 ILE A 279     -58.882-239.961 422.338  1.00 20.00           C  
ATOM   4220  CG2 ILE A 279     -55.972-240.327 424.771  1.00 20.00           C  
ATOM   4221  C   ILE A 279     -57.524-242.635 422.069  1.00 20.00           C  
ATOM   4222  O   ILE A 279     -58.528-243.289 422.344  1.00 20.00           O  
ATOM   4223  H   ILE A 279     -54.934-241.247 422.622  1.00 20.00           H  
ATOM   4224  HA  ILE A 279     -56.599-242.851 423.902  1.00 20.00           H  
ATOM   4225  HB  ILE A 279     -57.848-241.056 424.351  1.00 20.00           H  
ATOM   4226 HG12 ILE A 279     -57.284-238.955 423.127  1.00 20.00           H  
ATOM   4227 HG13 ILE A 279     -56.888-239.952 421.999  1.00 20.00           H  
ATOM   4228 HG21 ILE A 279     -56.309-239.539 425.203  1.00 20.00           H  
ATOM   4229 HG22 ILE A 279     -55.757-240.992 425.430  1.00 20.00           H  
ATOM   4230 HG23 ILE A 279     -55.191-240.111 424.256  1.00 20.00           H  
ATOM   4231 HD11 ILE A 279     -59.088-239.230 421.751  1.00 20.00           H  
ATOM   4232 HD12 ILE A 279     -58.999-240.794 421.875  1.00 20.00           H  
ATOM   4233 HD13 ILE A 279     -59.451-239.933 423.111  1.00 20.00           H  
ATOM   4234  N   CYS A 280     -57.212-242.283 420.819  1.00 20.00           N  
ATOM   4235  CA  CYS A 280     -57.973-242.770 419.673  1.00 20.00           C  
ATOM   4236  CB  CYS A 280     -57.321-242.315 418.360  1.00 20.00           C  
ATOM   4237  SG  CYS A 280     -58.213-242.848 416.868  1.00 20.00           S  
ATOM   4238  C   CYS A 280     -58.099-244.289 419.706  1.00 20.00           C  
ATOM   4239  O   CYS A 280     -59.198-244.813 419.872  1.00 20.00           O  
ATOM   4240  H   CYS A 280     -56.562-241.761 420.611  1.00 20.00           H  
ATOM   4241  HA  CYS A 280     -58.870-242.375 419.674  1.00 20.00           H  
ATOM   4242  HB2 CYS A 280     -57.235-241.349 418.368  1.00 20.00           H  
ATOM   4243  HB3 CYS A 280     -56.420-242.673 418.314  1.00 20.00           H  
ATOM   4244  N   ASP A 281     -56.977-244.998 419.550  1.00 20.00           N  
ATOM   4245  CA  ASP A 281     -56.989-246.457 419.534  1.00 20.00           C  
ATOM   4246  CB  ASP A 281     -55.753-246.999 418.803  1.00 20.00           C  
ATOM   4247  CG  ASP A 281     -54.447-246.469 419.355  1.00 20.00           C  
ATOM   4248  OD1 ASP A 281     -54.420-246.083 420.542  1.00 20.00           O  
ATOM   4249  OD2 ASP A 281     -53.438-246.501 418.621  1.00 20.00           O  
ATOM   4250  C   ASP A 281     -57.057-247.018 420.951  1.00 20.00           C  
ATOM   4251  O   ASP A 281     -57.133-248.232 421.130  1.00 20.00           O  
ATOM   4252  H   ASP A 281     -56.196-244.654 419.451  1.00 20.00           H  
ATOM   4253  HA  ASP A 281     -57.761-246.781 419.026  1.00 20.00           H  
ATOM   4254  HB2 ASP A 281     -55.761-247.968 418.845  1.00 20.00           H  
ATOM   4255  HB3 ASP A 281     -55.805-246.751 417.867  1.00 20.00           H  
ATOM   4256  N   LEU A 282     -57.031-246.140 421.957  1.00 20.00           N  
ATOM   4257  CA  LEU A 282     -57.453-246.506 423.305  1.00 20.00           C  
ATOM   4258  CB  LEU A 282     -57.059-245.412 424.304  1.00 20.00           C  
ATOM   4259  CG  LEU A 282     -56.611-245.910 425.670  1.00 20.00           C  
ATOM   4260  CD1 LEU A 282     -55.741-247.142 425.540  1.00 20.00           C  
ATOM   4261  CD2 LEU A 282     -55.881-244.823 426.431  1.00 20.00           C  
ATOM   4262  C   LEU A 282     -58.957-246.751 423.359  1.00 20.00           C  
ATOM   4263  O   LEU A 282     -59.394-247.815 423.791  1.00 20.00           O  
ATOM   4264  H   LEU A 282     -56.771-245.324 421.882  1.00 20.00           H  
ATOM   4265  HA  LEU A 282     -56.987-247.318 423.594  1.00 20.00           H  
ATOM   4266  HB2 LEU A 282     -56.367-244.858 423.910  1.00 20.00           H  
ATOM   4267  HB3 LEU A 282     -57.814-244.817 424.435  1.00 20.00           H  
ATOM   4268  HG  LEU A 282     -57.392-246.164 426.185  1.00 20.00           H  
ATOM   4269 HD11 LEU A 282     -55.432-247.400 426.411  1.00 20.00           H  
ATOM   4270 HD12 LEU A 282     -56.260-247.852 425.155  1.00 20.00           H  
ATOM   4271 HD13 LEU A 282     -54.993-246.938 424.973  1.00 20.00           H  
ATOM   4272 HD21 LEU A 282     -55.642-245.156 427.299  1.00 20.00           H  
ATOM   4273 HD22 LEU A 282     -55.089-244.580 425.946  1.00 20.00           H  
ATOM   4274 HD23 LEU A 282     -56.458-244.062 426.519  1.00 20.00           H  
ATOM   4275  N   ASN A 283     -59.752-245.770 422.921  1.00 20.00           N  
ATOM   4276  CA  ASN A 283     -61.196-245.945 422.808  1.00 20.00           C  
ATOM   4277  CB  ASN A 283     -61.848-244.683 422.247  1.00 20.00           C  
ATOM   4278  CG  ASN A 283     -61.713-243.488 423.153  1.00 20.00           C  
ATOM   4279  OD1 ASN A 283     -61.214-242.430 422.754  1.00 20.00           O  
ATOM   4280  ND2 ASN A 283     -62.059-243.661 424.419  1.00 20.00           N  
ATOM   4281  C   ASN A 283     -61.533-247.150 421.936  1.00 20.00           C  
ATOM   4282  O   ASN A 283     -62.336-247.992 422.332  1.00 20.00           O  
ATOM   4283  H   ASN A 283     -59.474-244.991 422.683  1.00 20.00           H  
ATOM   4284  HA  ASN A 283     -61.588-246.074 423.696  1.00 20.00           H  
ATOM   4285  HB2 ASN A 283     -61.462-244.487 421.379  1.00 20.00           H  
ATOM   4286  HB3 ASN A 283     -62.794-244.851 422.111  1.00 20.00           H  
ATOM   4287 HD21 ASN A 283     -61.966-243.018 424.982  1.00 20.00           H  
ATOM   4288 HD22 ASN A 283     -62.376-244.418 424.678  1.00 20.00           H  
ATOM   4289  N   ASN A 284     -60.923-247.236 420.750  1.00 20.00           N  
ATOM   4290  CA  ASN A 284     -61.226-248.308 419.808  1.00 20.00           C  
ATOM   4291  CB  ASN A 284     -60.563-248.040 418.458  1.00 20.00           C  
ATOM   4292  CG  ASN A 284     -61.213-246.923 417.685  1.00 20.00           C  
ATOM   4293  OD1 ASN A 284     -60.548-246.153 416.985  1.00 20.00           O  
ATOM   4294  ND2 ASN A 284     -62.511-246.748 417.875  1.00 20.00           N  
ATOM   4295  C   ASN A 284     -60.785-249.660 420.358  1.00 20.00           C  
ATOM   4296  O   ASN A 284     -61.331-250.691 419.971  1.00 20.00           O  
ATOM   4297  H   ASN A 284     -60.327-246.682 420.471  1.00 20.00           H  
ATOM   4298  HA  ASN A 284     -62.189-248.335 419.630  1.00 20.00           H  
ATOM   4299  HB2 ASN A 284     -59.624-247.843 418.601  1.00 20.00           H  
ATOM   4300  HB3 ASN A 284     -60.609-248.845 417.919  1.00 20.00           H  
ATOM   4301 HD21 ASN A 284     -62.926-246.122 417.455  1.00 20.00           H  
ATOM   4302 HD22 ASN A 284     -62.939-247.260 418.418  1.00 20.00           H  
ATOM   4303  N   LEU A 285     -59.798-249.661 421.259  1.00 20.00           N  
ATOM   4304  CA  LEU A 285     -59.365-250.887 421.920  1.00 20.00           C  
ATOM   4305  CB  LEU A 285     -58.045-250.654 422.665  1.00 20.00           C  
ATOM   4306  CG  LEU A 285     -56.943-251.659 422.364  1.00 20.00           C  
ATOM   4307  CD1 LEU A 285     -56.825-251.904 420.874  1.00 20.00           C  
ATOM   4308  CD2 LEU A 285     -55.618-251.197 422.932  1.00 20.00           C  
ATOM   4309  C   LEU A 285     -60.432-251.393 422.885  1.00 20.00           C  
ATOM   4310  O   LEU A 285     -60.724-252.587 422.910  1.00 20.00           O  
ATOM   4311  H   LEU A 285     -59.364-248.960 421.502  1.00 20.00           H  
ATOM   4312  HA  LEU A 285     -59.182-251.581 421.253  1.00 20.00           H  
ATOM   4313  HB2 LEU A 285     -57.733-249.755 422.481  1.00 20.00           H  
ATOM   4314  HB3 LEU A 285     -58.214-250.672 423.620  1.00 20.00           H  
ATOM   4315  HG  LEU A 285     -57.168-252.507 422.777  1.00 20.00           H  
ATOM   4316 HD11 LEU A 285     -56.117-252.533 420.716  1.00 20.00           H  
ATOM   4317 HD12 LEU A 285     -57.655-252.258 420.549  1.00 20.00           H  
ATOM   4318 HD13 LEU A 285     -56.628-251.072 420.436  1.00 20.00           H  
ATOM   4319 HD21 LEU A 285     -54.943-251.844 422.715  1.00 20.00           H  
ATOM   4320 HD22 LEU A 285     -55.391-250.348 422.547  1.00 20.00           H  
ATOM   4321 HD23 LEU A 285     -55.699-251.114 423.885  1.00 20.00           H  
ATOM   4322  N   LEU A 286     -61.015-250.491 423.680  1.00 20.00           N  
ATOM   4323  CA  LEU A 286     -62.194-250.817 424.474  1.00 20.00           C  
ATOM   4324  CB  LEU A 286     -62.651-249.595 425.279  1.00 20.00           C  
ATOM   4325  CG  LEU A 286     -61.980-249.421 426.633  1.00 20.00           C  
ATOM   4326  CD1 LEU A 286     -61.821-250.753 427.335  1.00 20.00           C  
ATOM   4327  CD2 LEU A 286     -60.639-248.733 426.490  1.00 20.00           C  
ATOM   4328  C   LEU A 286     -63.329-251.318 423.588  1.00 20.00           C  
ATOM   4329  O   LEU A 286     -63.868-252.396 423.827  1.00 20.00           O  
ATOM   4330  H   LEU A 286     -60.743-249.680 423.773  1.00 20.00           H  
ATOM   4331  HA  LEU A 286     -61.974-251.509 425.132  1.00 20.00           H  
ATOM   4332  HB2 LEU A 286     -62.525-248.798 424.742  1.00 20.00           H  
ATOM   4333  HB3 LEU A 286     -63.608-249.652 425.424  1.00 20.00           H  
ATOM   4334  HG  LEU A 286     -62.543-248.866 427.195  1.00 20.00           H  
ATOM   4335 HD11 LEU A 286     -61.402-250.609 428.187  1.00 20.00           H  
ATOM   4336 HD12 LEU A 286     -62.688-251.145 427.461  1.00 20.00           H  
ATOM   4337 HD13 LEU A 286     -61.275-251.328 426.794  1.00 20.00           H  
ATOM   4338 HD21 LEU A 286     -60.281-248.560 427.364  1.00 20.00           H  
ATOM   4339 HD22 LEU A 286     -60.044-249.308 426.003  1.00 20.00           H  
ATOM   4340 HD23 LEU A 286     -60.760-247.908 426.016  1.00 20.00           H  
ATOM   4341  N   ALA A 287     -63.693-250.540 422.564  1.00 20.00           N  
ATOM   4342  CA  ALA A 287     -64.815-250.888 421.699  1.00 20.00           C  
ATOM   4343  CB  ALA A 287     -65.004-249.819 420.634  1.00 20.00           C  
ATOM   4344  C   ALA A 287     -64.599-252.248 421.043  1.00 20.00           C  
ATOM   4345  O   ALA A 287     -65.549-253.008 420.872  1.00 20.00           O  
ATOM   4346  H   ALA A 287     -63.303-249.804 422.352  1.00 20.00           H  
ATOM   4347  HA  ALA A 287     -65.645-250.913 422.219  1.00 20.00           H  
ATOM   4348  HB1 ALA A 287     -65.743-250.065 420.072  1.00 20.00           H  
ATOM   4349  HB2 ALA A 287     -65.187-248.980 421.063  1.00 20.00           H  
ATOM   4350  HB3 ALA A 287     -64.202-249.753 420.112  1.00 20.00           H  
ATOM   4351  N   ASN A 288     -63.352-252.557 420.676  1.00 20.00           N  
ATOM   4352  CA  ASN A 288     -63.027-253.848 420.077  1.00 20.00           C  
ATOM   4353  CB  ASN A 288     -61.589-253.856 419.565  1.00 20.00           C  
ATOM   4354  CG  ASN A 288     -61.314-254.954 418.572  1.00 20.00           C  
ATOM   4355  OD1 ASN A 288     -60.297-255.651 418.647  1.00 20.00           O  
ATOM   4356  ND2 ASN A 288     -62.263-255.200 417.683  1.00 20.00           N  
ATOM   4357  C   ASN A 288     -63.243-254.982 421.074  1.00 20.00           C  
ATOM   4358  O   ASN A 288     -63.398-256.133 420.673  1.00 20.00           O  
ATOM   4359  H   ASN A 288     -62.677-252.033 420.764  1.00 20.00           H  
ATOM   4360  HA  ASN A 288     -63.590-254.004 419.290  1.00 20.00           H  
ATOM   4361  HB2 ASN A 288     -61.390-252.993 419.169  1.00 20.00           H  
ATOM   4362  HB3 ASN A 288     -60.987-253.973 420.316  1.00 20.00           H  
ATOM   4363 HD21 ASN A 288     -62.173-255.849 417.125  1.00 20.00           H  
ATOM   4364 HD22 ASN A 288     -62.970-254.710 417.662  1.00 20.00           H  
ATOM   4365  N   GLY A 289     -63.254-254.661 422.371  1.00 20.00           N  
ATOM   4366  CA  GLY A 289     -63.419-255.667 423.411  1.00 20.00           C  
ATOM   4367  C   GLY A 289     -62.103-256.212 423.924  1.00 20.00           C  
ATOM   4368  O   GLY A 289     -62.077-257.210 424.646  1.00 20.00           O  
ATOM   4369  H   GLY A 289     -63.051-253.882 422.674  1.00 20.00           H  
ATOM   4370  HA2 GLY A 289     -63.919-255.296 424.155  1.00 20.00           H  
ATOM   4371  HA3 GLY A 289     -63.958-256.402 423.079  1.00 20.00           H  
ATOM   4372  N   ASP A 290     -61.013-255.557 423.551  1.00 20.00           N  
ATOM   4373  CA  ASP A 290     -59.687-256.160 423.641  1.00 20.00           C  
ATOM   4374  CB  ASP A 290     -58.644-255.278 422.943  1.00 20.00           C  
ATOM   4375  CG  ASP A 290     -57.334-255.988 422.682  1.00 20.00           C  
ATOM   4376  OD1 ASP A 290     -56.691-256.423 423.660  1.00 20.00           O  
ATOM   4377  OD2 ASP A 290     -56.918-256.051 421.505  1.00 20.00           O  
ATOM   4378  C   ASP A 290     -59.293-256.400 425.094  1.00 20.00           C  
ATOM   4379  O   ASP A 290     -58.981-257.528 425.470  1.00 20.00           O  
ATOM   4380  H   ASP A 290     -61.012-254.755 423.241  1.00 20.00           H  
ATOM   4381  HA  ASP A 290     -59.675-257.015 423.162  1.00 20.00           H  
ATOM   4382  HB2 ASP A 290     -59.015-254.949 422.109  1.00 20.00           H  
ATOM   4383  HB3 ASP A 290     -58.460-254.505 423.500  1.00 20.00           H  
ATOM   4384  N   THR A 291     -59.306-255.345 425.913  1.00 20.00           N  
ATOM   4385  CA  THR A 291     -58.818-255.433 427.285  1.00 20.00           C  
ATOM   4386  CB  THR A 291     -59.487-256.599 428.013  1.00 20.00           C  
ATOM   4387  OG1 THR A 291     -60.900-256.516 427.823  1.00 20.00           O  
ATOM   4388  CG2 THR A 291     -59.163-256.618 429.497  1.00 20.00           C  
ATOM   4389  C   THR A 291     -57.298-255.549 427.318  1.00 20.00           C  
ATOM   4390  O   THR A 291     -56.615-254.599 427.693  1.00 20.00           O  
ATOM   4391  H   THR A 291     -59.595-254.565 425.694  1.00 20.00           H  
ATOM   4392  HA  THR A 291     -59.088-254.636 427.789  1.00 20.00           H  
ATOM   4393  HB  THR A 291     -59.191-257.432 427.614  1.00 20.00           H  
ATOM   4394  HG1 THR A 291     -61.282-257.043 428.322  1.00 20.00           H  
ATOM   4395 HG21 THR A 291     -59.621-257.345 429.924  1.00 20.00           H  
ATOM   4396 HG22 THR A 291     -58.218-256.729 429.625  1.00 20.00           H  
ATOM   4397 HG23 THR A 291     -59.438-255.793 429.904  1.00 20.00           H  
ATOM   4398  N   LYS A 292     -56.766-256.710 426.925  1.00 20.00           N  
ATOM   4399  CA  LYS A 292     -55.364-257.033 427.172  1.00 20.00           C  
ATOM   4400  CB  LYS A 292     -55.017-258.410 426.588  1.00 20.00           C  
ATOM   4401  CG  LYS A 292     -54.048-259.204 427.449  1.00 20.00           C  
ATOM   4402  CD  LYS A 292     -52.631-258.663 427.343  1.00 20.00           C  
ATOM   4403  CE  LYS A 292     -51.682-259.388 428.264  1.00 20.00           C  
ATOM   4404  NZ  LYS A 292     -50.332-258.767 428.259  1.00 20.00           N  
ATOM   4405  C   LYS A 292     -54.446-255.963 426.592  1.00 20.00           C  
ATOM   4406  O   LYS A 292     -53.654-255.370 427.321  1.00 20.00           O  
ATOM   4407  H   LYS A 292     -57.200-257.327 426.513  1.00 20.00           H  
ATOM   4408  HA  LYS A 292     -55.202-257.106 428.135  1.00 20.00           H  
ATOM   4409  HB2 LYS A 292     -55.836-258.914 426.458  1.00 20.00           H  
ATOM   4410  HB3 LYS A 292     -54.612-258.289 425.714  1.00 20.00           H  
ATOM   4411  HG2 LYS A 292     -54.347-259.173 428.371  1.00 20.00           H  
ATOM   4412  HG3 LYS A 292     -54.040-260.126 427.147  1.00 20.00           H  
ATOM   4413  HD2 LYS A 292     -52.330-258.744 426.425  1.00 20.00           H  
ATOM   4414  HD3 LYS A 292     -52.632-257.725 427.591  1.00 20.00           H  
ATOM   4415  HE2 LYS A 292     -52.047-259.382 429.162  1.00 20.00           H  
ATOM   4416  HE3 LYS A 292     -51.591-260.306 427.964  1.00 20.00           H  
ATOM   4417  HZ1 LYS A 292     -49.808-259.115 428.985  1.00 20.00           H  
ATOM   4418  HZ2 LYS A 292     -49.883-258.962 427.433  1.00 20.00           H  
ATOM   4419  HZ3 LYS A 292     -50.408-257.815 428.357  1.00 20.00           H  
ATOM   4420  N   ALA A 293     -54.550-255.712 425.284  1.00 20.00           N  
ATOM   4421  CA  ALA A 293     -53.735-254.692 424.632  1.00 20.00           C  
ATOM   4422  CB  ALA A 293     -53.990-254.701 423.133  1.00 20.00           C  
ATOM   4423  C   ALA A 293     -54.028-253.310 425.205  1.00 20.00           C  
ATOM   4424  O   ALA A 293     -53.160-252.440 425.189  1.00 20.00           O  
ATOM   4425  H   ALA A 293     -55.088-256.123 424.753  1.00 20.00           H  
ATOM   4426  HA  ALA A 293     -52.784-254.894 424.754  1.00 20.00           H  
ATOM   4427  HB1 ALA A 293     -53.470-254.004 422.724  1.00 20.00           H  
ATOM   4428  HB2 ALA A 293     -53.729-255.553 422.776  1.00 20.00           H  
ATOM   4429  HB3 ALA A 293     -54.924-254.550 422.974  1.00 20.00           H  
ATOM   4430  N   TYR A 294     -55.246-253.105 425.713  1.00 20.00           N  
ATOM   4431  CA  TYR A 294     -55.584-251.875 426.422  1.00 20.00           C  
ATOM   4432  CB  TYR A 294     -57.055-251.892 426.862  1.00 20.00           C  
ATOM   4433  CG  TYR A 294     -57.448-250.688 427.688  1.00 20.00           C  
ATOM   4434  CD1 TYR A 294     -58.592-250.703 428.472  1.00 20.00           C  
ATOM   4435  CE1 TYR A 294     -58.959-249.604 429.231  1.00 20.00           C  
ATOM   4436  CZ  TYR A 294     -58.178-248.465 429.214  1.00 20.00           C  
ATOM   4437  OH  TYR A 294     -58.537-247.372 429.966  1.00 20.00           O  
ATOM   4438  CE2 TYR A 294     -57.034-248.428 428.441  1.00 20.00           C  
ATOM   4439  CD2 TYR A 294     -56.677-249.536 427.684  1.00 20.00           C  
ATOM   4440  C   TYR A 294     -54.671-251.670 427.626  1.00 20.00           C  
ATOM   4441  O   TYR A 294     -53.965-250.668 427.701  1.00 20.00           O  
ATOM   4442  H   TYR A 294     -55.895-253.666 425.658  1.00 20.00           H  
ATOM   4443  HA  TYR A 294     -55.496-251.106 425.821  1.00 20.00           H  
ATOM   4444  HB2 TYR A 294     -57.619-251.954 426.075  1.00 20.00           H  
ATOM   4445  HB3 TYR A 294     -57.216-252.687 427.394  1.00 20.00           H  
ATOM   4446  HD1 TYR A 294     -59.124-251.466 428.489  1.00 20.00           H  
ATOM   4447  HD2 TYR A 294     -55.905-249.505 427.165  1.00 20.00           H  
ATOM   4448  HE1 TYR A 294     -59.730-249.635 429.750  1.00 20.00           H  
ATOM   4449  HE2 TYR A 294     -56.506-247.663 428.427  1.00 20.00           H  
ATOM   4450  HH  TYR A 294     -57.954-246.798 429.922  1.00 20.00           H  
ATOM   4451  N   ASN A 295     -54.683-252.617 428.569  1.00 20.00           N  
ATOM   4452  CA  ASN A 295     -53.867-252.508 429.774  1.00 20.00           C  
ATOM   4453  CB  ASN A 295     -54.117-253.696 430.701  1.00 20.00           C  
ATOM   4454  CG  ASN A 295     -55.454-253.644 431.392  1.00 20.00           C  
ATOM   4455  OD1 ASN A 295     -56.305-254.523 431.217  1.00 20.00           O  
ATOM   4456  ND2 ASN A 295     -55.629-252.670 432.271  1.00 20.00           N  
ATOM   4457  C   ASN A 295     -52.386-252.410 429.425  1.00 20.00           C  
ATOM   4458  O   ASN A 295     -51.643-251.689 430.088  1.00 20.00           O  
ATOM   4459  H   ASN A 295     -55.157-253.333 428.531  1.00 20.00           H  
ATOM   4460  HA  ASN A 295     -54.128-251.714 430.285  1.00 20.00           H  
ATOM   4461  HB2 ASN A 295     -54.040-254.517 430.190  1.00 20.00           H  
ATOM   4462  HB3 ASN A 295     -53.428-253.715 431.383  1.00 20.00           H  
ATOM   4463 HD21 ASN A 295     -56.364-252.618 432.714  1.00 20.00           H  
ATOM   4464 HD22 ASN A 295     -55.008-252.089 432.398  1.00 20.00           H  
ATOM   4465  N   ASP A 296     -51.955-253.129 428.385  1.00 20.00           N  
ATOM   4466  CA  ASP A 296     -50.578-253.040 427.909  1.00 20.00           C  
ATOM   4467  CB  ASP A 296     -50.322-254.071 426.802  1.00 20.00           C  
ATOM   4468  CG  ASP A 296     -50.185-255.486 427.318  1.00 20.00           C  
ATOM   4469  OD1 ASP A 296     -50.706-255.768 428.418  1.00 20.00           O  
ATOM   4470  OD2 ASP A 296     -49.616-256.329 426.593  1.00 20.00           O  
ATOM   4471  C   ASP A 296     -50.263-251.634 427.410  1.00 20.00           C  
ATOM   4472  O   ASP A 296     -49.346-250.991 427.917  1.00 20.00           O  
ATOM   4473  H   ASP A 296     -52.444-253.678 427.939  1.00 20.00           H  
ATOM   4474  HA  ASP A 296     -49.958-253.268 428.633  1.00 20.00           H  
ATOM   4475  HB2 ASP A 296     -51.041-254.023 426.152  1.00 20.00           H  
ATOM   4476  HB3 ASP A 296     -49.501-253.840 426.339  1.00 20.00           H  
ATOM   4477  N   LEU A 297     -51.020-251.154 426.419  1.00 20.00           N  
ATOM   4478  CA  LEU A 297     -50.772-249.841 425.832  1.00 20.00           C  
ATOM   4479  CB  LEU A 297     -51.727-249.591 424.660  1.00 20.00           C  
ATOM   4480  CG  LEU A 297     -51.430-248.350 423.832  1.00 20.00           C  
ATOM   4481  CD1 LEU A 297     -52.435-247.254 424.119  1.00 20.00           C  
ATOM   4482  CD2 LEU A 297     -50.021-247.856 424.082  1.00 20.00           C  
ATOM   4483  C   LEU A 297     -50.920-248.739 426.876  1.00 20.00           C  
ATOM   4484  O   LEU A 297     -50.126-247.801 426.898  1.00 20.00           O  
ATOM   4485  H   LEU A 297     -51.685-251.573 426.070  1.00 20.00           H  
ATOM   4486  HA  LEU A 297     -49.867-249.807 425.458  1.00 20.00           H  
ATOM   4487  HB2 LEU A 297     -51.739-250.375 424.089  1.00 20.00           H  
ATOM   4488  HB3 LEU A 297     -52.632-249.515 425.000  1.00 20.00           H  
ATOM   4489  HG  LEU A 297     -51.508-248.572 422.891  1.00 20.00           H  
ATOM   4490 HD11 LEU A 297     -52.323-246.552 423.474  1.00 20.00           H  
ATOM   4491 HD12 LEU A 297     -53.321-247.617 424.054  1.00 20.00           H  
ATOM   4492 HD13 LEU A 297     -52.283-246.914 425.004  1.00 20.00           H  
ATOM   4493 HD21 LEU A 297     -49.864-247.074 423.547  1.00 20.00           H  
ATOM   4494 HD22 LEU A 297     -49.926-247.639 425.012  1.00 20.00           H  
ATOM   4495 HD23 LEU A 297     -49.400-248.548 423.841  1.00 20.00           H  
ATOM   4496  N   LEU A 298     -51.932-248.848 427.741  1.00 20.00           N  
ATOM   4497  CA  LEU A 298     -52.088-247.925 428.859  1.00 20.00           C  
ATOM   4498  CB  LEU A 298     -53.214-248.395 429.787  1.00 20.00           C  
ATOM   4499  CG  LEU A 298     -53.641-247.394 430.850  1.00 20.00           C  
ATOM   4500  CD1 LEU A 298     -53.628-245.982 430.302  1.00 20.00           C  
ATOM   4501  CD2 LEU A 298     -55.010-247.737 431.399  1.00 20.00           C  
ATOM   4502  C   LEU A 298     -50.785-247.787 429.640  1.00 20.00           C  
ATOM   4503  O   LEU A 298     -50.400-246.678 430.006  1.00 20.00           O  
ATOM   4504  H   LEU A 298     -52.543-249.453 427.698  1.00 20.00           H  
ATOM   4505  HA  LEU A 298     -52.358-247.042 428.530  1.00 20.00           H  
ATOM   4506  HB2 LEU A 298     -53.979-248.655 429.250  1.00 20.00           H  
ATOM   4507  HB3 LEU A 298     -52.934-249.208 430.237  1.00 20.00           H  
ATOM   4508  HG  LEU A 298     -53.008-247.423 431.584  1.00 20.00           H  
ATOM   4509 HD11 LEU A 298     -53.962-245.383 430.973  1.00 20.00           H  
ATOM   4510 HD12 LEU A 298     -52.727-245.744 430.073  1.00 20.00           H  
ATOM   4511 HD13 LEU A 298     -54.186-245.945 429.521  1.00 20.00           H  
ATOM   4512 HD21 LEU A 298     -55.233-247.113 432.093  1.00 20.00           H  
ATOM   4513 HD22 LEU A 298     -55.655-247.679 430.690  1.00 20.00           H  
ATOM   4514 HD23 LEU A 298     -54.990-248.629 431.753  1.00 20.00           H  
ATOM   4515  N   ASN A 299     -50.105-248.908 429.896  1.00 20.00           N  
ATOM   4516  CA  ASN A 299     -48.914-248.906 430.739  1.00 20.00           C  
ATOM   4517  CB  ASN A 299     -48.706-250.278 431.377  1.00 20.00           C  
ATOM   4518  CG  ASN A 299     -47.703-250.269 432.500  1.00 20.00           C  
ATOM   4519  OD1 ASN A 299     -47.842-249.535 433.484  1.00 20.00           O  
ATOM   4520  ND2 ASN A 299     -46.724-251.158 432.427  1.00 20.00           N  
ATOM   4521  C   ASN A 299     -47.680-248.499 429.940  1.00 20.00           C  
ATOM   4522  O   ASN A 299     -46.746-247.927 430.498  1.00 20.00           O  
ATOM   4523  H   ASN A 299     -50.317-249.683 429.590  1.00 20.00           H  
ATOM   4524  HA  ASN A 299     -49.032-248.282 431.484  1.00 20.00           H  
ATOM   4525  HB2 ASN A 299     -49.560-250.609 431.698  1.00 20.00           H  
ATOM   4526  HB3 ASN A 299     -48.393-250.897 430.700  1.00 20.00           H  
ATOM   4527 HD21 ASN A 299     -46.159-251.229 433.071  1.00 20.00           H  
ATOM   4528 HD22 ASN A 299     -46.655-251.664 431.736  1.00 20.00           H  
ATOM   4529  N   ASN A 300     -47.673-248.791 428.637  1.00 20.00           N  
ATOM   4530  CA  ASN A 300     -46.440-248.783 427.856  1.00 20.00           C  
ATOM   4531  CB  ASN A 300     -46.606-249.605 426.580  1.00 20.00           C  
ATOM   4532  CG  ASN A 300     -46.437-251.086 426.795  1.00 20.00           C  
ATOM   4533  OD1 ASN A 300     -46.329-251.564 427.929  1.00 20.00           O  
ATOM   4534  ND2 ASN A 300     -46.515-251.853 425.719  1.00 20.00           N  
ATOM   4535  C   ASN A 300     -46.015-247.358 427.520  1.00 20.00           C  
ATOM   4536  O   ASN A 300     -44.834-247.030 427.606  1.00 20.00           O  
ATOM   4537  H   ASN A 300     -48.373-248.998 428.182  1.00 20.00           H  
ATOM   4538  HA  ASN A 300     -45.721-249.220 428.361  1.00 20.00           H  
ATOM   4539  HB2 ASN A 300     -47.480-249.423 426.199  1.00 20.00           H  
ATOM   4540  HB3 ASN A 300     -45.944-249.319 425.932  1.00 20.00           H  
ATOM   4541 HD21 ASN A 300     -46.456-252.708 425.796  1.00 20.00           H  
ATOM   4542 HD22 ASN A 300     -46.624-251.497 424.944  1.00 20.00           H  
ATOM   4543  N   VAL A 301     -46.974-246.510 427.136  1.00 20.00           N  
ATOM   4544  CA  VAL A 301     -46.660-245.181 426.621  1.00 20.00           C  
ATOM   4545  CB  VAL A 301     -47.124-245.019 425.158  1.00 20.00           C  
ATOM   4546  CG1 VAL A 301     -46.468-246.062 424.261  1.00 20.00           C  
ATOM   4547  CG2 VAL A 301     -48.643-245.093 425.058  1.00 20.00           C  
ATOM   4548  C   VAL A 301     -47.249-244.095 427.515  1.00 20.00           C  
ATOM   4549  O   VAL A 301     -48.369-244.236 428.000  1.00 20.00           O  
ATOM   4550  H   VAL A 301     -47.815-246.684 427.167  1.00 20.00           H  
ATOM   4551  HA  VAL A 301     -45.689-245.062 426.570  1.00 20.00           H  
ATOM   4552  HB  VAL A 301     -46.841-244.140 424.829  1.00 20.00           H  
ATOM   4553 HG11 VAL A 301     -46.718-245.892 423.350  1.00 20.00           H  
ATOM   4554 HG12 VAL A 301     -45.515-246.000 424.354  1.00 20.00           H  
ATOM   4555 HG13 VAL A 301     -46.768-246.935 424.526  1.00 20.00           H  
ATOM   4556 HG21 VAL A 301     -48.901-244.984 424.139  1.00 20.00           H  
ATOM   4557 HG22 VAL A 301     -48.936-245.949 425.379  1.00 20.00           H  
ATOM   4558 HG23 VAL A 301     -49.026-244.393 425.591  1.00 20.00           H  
ATOM   4559  N   VAL A 302     -46.499-243.012 427.734  1.00 20.00           N  
ATOM   4560  CA  VAL A 302     -46.938-241.942 428.623  1.00 20.00           C  
ATOM   4561  CB  VAL A 302     -46.114-241.915 429.927  1.00 20.00           C  
ATOM   4562  CG1 VAL A 302     -46.702-240.923 430.922  1.00 20.00           C  
ATOM   4563  CG2 VAL A 302     -46.018-243.308 430.538  1.00 20.00           C  
ATOM   4564  C   VAL A 302     -46.902-240.592 427.914  1.00 20.00           C  
ATOM   4565  O   VAL A 302     -45.840-239.984 427.801  1.00 20.00           O  
ATOM   4566  H   VAL A 302     -45.729-242.875 427.376  1.00 20.00           H  
ATOM   4567  HA  VAL A 302     -47.852-242.116 428.931  1.00 20.00           H  
ATOM   4568  HB  VAL A 302     -45.204-241.611 429.723  1.00 20.00           H  
ATOM   4569 HG11 VAL A 302     -46.156-240.910 431.711  1.00 20.00           H  
ATOM   4570 HG12 VAL A 302     -46.717-240.050 430.522  1.00 20.00           H  
ATOM   4571 HG13 VAL A 302     -47.595-241.197 431.146  1.00 20.00           H  
ATOM   4572 HG21 VAL A 302     -45.471-243.266 431.326  1.00 20.00           H  
ATOM   4573 HG22 VAL A 302     -46.900-243.608 430.770  1.00 20.00           H  
ATOM   4574 HG23 VAL A 302     -45.626-243.905 429.897  1.00 20.00           H  
ATOM   4575  N   PRO A 303     -48.058-240.122 427.436  1.00 20.00           N  
ATOM   4576  CA  PRO A 303     -48.055-238.919 426.634  1.00 20.00           C  
ATOM   4577  CB  PRO A 303     -49.258-239.012 425.718  1.00 20.00           C  
ATOM   4578  CG  PRO A 303     -50.241-239.849 426.463  1.00 20.00           C  
ATOM   4579  CD  PRO A 303     -49.405-240.712 427.401  1.00 20.00           C  
ATOM   4580  C   PRO A 303     -48.237-237.646 427.468  1.00 20.00           C  
ATOM   4581  O   PRO A 303     -48.353-237.735 428.688  1.00 20.00           O  
ATOM   4582  HA  PRO A 303     -47.213-238.831 426.126  1.00 20.00           H  
ATOM   4583  HB2 PRO A 303     -49.010-239.454 424.891  1.00 20.00           H  
ATOM   4584  HB3 PRO A 303     -49.627-238.128 425.566  1.00 20.00           H  
ATOM   4585  HG2 PRO A 303     -50.725-240.415 425.842  1.00 20.00           H  
ATOM   4586  HG3 PRO A 303     -50.828-239.278 426.983  1.00 20.00           H  
ATOM   4587  HD2 PRO A 303     -49.790-240.678 428.291  1.00 20.00           H  
ATOM   4588  HD3 PRO A 303     -49.349-241.610 427.039  1.00 20.00           H  
ATOM   4589  N   ALA A 304     -47.974-236.472 426.883  1.00 20.00           N  
ATOM   4590  CA  ALA A 304     -48.506-235.219 427.406  1.00 20.00           C  
ATOM   4591  CB  ALA A 304     -49.970-235.387 427.779  1.00 20.00           C  
ATOM   4592  C   ALA A 304     -47.707-234.750 428.618  1.00 20.00           C  
ATOM   4593  O   ALA A 304     -48.120-233.818 429.305  1.00 20.00           O  
ATOM   4594  H   ALA A 304     -47.488-236.380 426.179  1.00 20.00           H  
ATOM   4595  HA  ALA A 304     -48.472-234.525 426.714  1.00 20.00           H  
ATOM   4596  HB1 ALA A 304     -50.294-234.564 428.152  1.00 20.00           H  
ATOM   4597  HB2 ALA A 304     -50.470-235.605 426.989  1.00 20.00           H  
ATOM   4598  HB3 ALA A 304     -50.049-236.094 428.424  1.00 20.00           H  
ATOM   4599  N   ARG A 305     -46.565-235.391 428.882  1.00 20.00           N  
ATOM   4600  CA  ARG A 305     -45.685-234.974 429.969  1.00 20.00           C  
ATOM   4601  CB  ARG A 305     -44.552-235.990 430.166  1.00 20.00           C  
ATOM   4602  CG  ARG A 305     -45.031-237.335 430.691  1.00 20.00           C  
ATOM   4603  CD  ARG A 305     -43.947-238.389 430.595  1.00 20.00           C  
ATOM   4604  NE  ARG A 305     -42.761-238.018 431.362  1.00 20.00           N  
ATOM   4605  CZ  ARG A 305     -41.539-237.975 430.849  1.00 20.00           C  
ATOM   4606  NH1 ARG A 305     -41.341-238.258 429.569  1.00 20.00           N  
ATOM   4607  NH2 ARG A 305     -40.505-237.648 431.611  1.00 20.00           N  
ATOM   4608  C   ARG A 305     -45.114-233.585 429.707  1.00 20.00           C  
ATOM   4609  O   ARG A 305     -44.880-232.828 430.647  1.00 20.00           O  
ATOM   4610  H   ARG A 305     -46.279-236.072 428.442  1.00 20.00           H  
ATOM   4611  HA  ARG A 305     -46.175-234.962 430.806  1.00 20.00           H  
ATOM   4612  HB2 ARG A 305     -44.080-236.111 429.315  1.00 20.00           H  
ATOM   4613  HB3 ARG A 305     -43.913-235.631 430.801  1.00 20.00           H  
ATOM   4614  HG2 ARG A 305     -45.313-237.232 431.613  1.00 20.00           H  
ATOM   4615  HG3 ARG A 305     -45.785-237.632 430.158  1.00 20.00           H  
ATOM   4616  HD2 ARG A 305     -44.299-239.234 430.917  1.00 20.00           H  
ATOM   4617  HD3 ARG A 305     -43.684-238.489 429.667  1.00 20.00           H  
ATOM   4618  HE  ARG A 305     -42.876-237.704 432.154  1.00 20.00           H  
ATOM   4619 HH11 ARG A 305     -42.006-238.469 429.067  1.00 20.00           H  
ATOM   4620 HH12 ARG A 305     -40.546-238.232 429.241  1.00 20.00           H  
ATOM   4621 HH21 ARG A 305     -40.624-237.463 432.443  1.00 20.00           H  
ATOM   4622 HH22 ARG A 305     -39.714-237.620 431.274  1.00 20.00           H  
ATOM   4623  N   PHE A 306     -44.889-233.246 428.435  1.00 20.00           N  
ATOM   4624  CA  PHE A 306     -44.413-231.917 428.067  1.00 20.00           C  
ATOM   4625  CB  PHE A 306     -43.266-232.016 427.051  1.00 20.00           C  
ATOM   4626  CG  PHE A 306     -42.166-232.963 427.461  1.00 20.00           C  
ATOM   4627  CD1 PHE A 306     -42.274-234.321 427.221  1.00 20.00           C  
ATOM   4628  CE1 PHE A 306     -41.259-235.189 427.600  1.00 20.00           C  
ATOM   4629  CZ  PHE A 306     -40.136-234.707 428.217  1.00 20.00           C  
ATOM   4630  CE2 PHE A 306     -40.012-233.366 428.463  1.00 20.00           C  
ATOM   4631  CD2 PHE A 306     -41.025-232.495 428.086  1.00 20.00           C  
ATOM   4632  C   PHE A 306     -45.547-231.065 427.508  1.00 20.00           C  
ATOM   4633  O   PHE A 306     -45.331-230.277 426.590  1.00 20.00           O  
ATOM   4634  H   PHE A 306     -45.006-233.773 427.765  1.00 20.00           H  
ATOM   4635  HA  PHE A 306     -44.033-231.468 428.852  1.00 20.00           H  
ATOM   4636  HB2 PHE A 306     -43.629-232.281 426.191  1.00 20.00           H  
ATOM   4637  HB3 PHE A 306     -42.875-231.137 426.929  1.00 20.00           H  
ATOM   4638  HD1 PHE A 306     -43.035-234.654 426.802  1.00 20.00           H  
ATOM   4639  HD2 PHE A 306     -40.934-231.585 428.256  1.00 20.00           H  
ATOM   4640  HE1 PHE A 306     -41.344-236.100 427.433  1.00 20.00           H  
ATOM   4641  HE2 PHE A 306     -39.249-233.039 428.883  1.00 20.00           H  
ATOM   4642  HZ  PHE A 306     -39.458-235.291 428.470  1.00 20.00           H  
ATOM   4643  N   LYS A 307     -46.754-231.218 428.058  1.00 20.00           N  
ATOM   4644  CA  LYS A 307     -47.879-230.366 427.689  1.00 20.00           C  
ATOM   4645  CB  LYS A 307     -48.692-231.005 426.555  1.00 20.00           C  
ATOM   4646  CG  LYS A 307     -49.674-230.046 425.900  1.00 20.00           C  
ATOM   4647  CD  LYS A 307     -49.026-228.706 425.590  1.00 20.00           C  
ATOM   4648  CE  LYS A 307     -49.888-227.860 424.688  1.00 20.00           C  
ATOM   4649  NZ  LYS A 307     -50.919-227.113 425.455  1.00 20.00           N  
ATOM   4650  C   LYS A 307     -48.774-230.089 428.893  1.00 20.00           C  
ATOM   4651  O   LYS A 307     -49.169-228.947 429.118  1.00 20.00           O  
ATOM   4652  H   LYS A 307     -46.945-231.813 428.650  1.00 20.00           H  
ATOM   4653  HA  LYS A 307     -47.551-229.514 427.333  1.00 20.00           H  
ATOM   4654  HB2 LYS A 307     -48.081-231.359 425.889  1.00 20.00           H  
ATOM   4655  HB3 LYS A 307     -49.196-231.754 426.910  1.00 20.00           H  
ATOM   4656  HG2 LYS A 307     -50.012-230.447 425.085  1.00 20.00           H  
ATOM   4657  HG3 LYS A 307     -50.414-229.887 426.508  1.00 20.00           H  
ATOM   4658  HD2 LYS A 307     -48.856-228.238 426.422  1.00 20.00           H  
ATOM   4659  HD3 LYS A 307     -48.182-228.861 425.139  1.00 20.00           H  
ATOM   4660  HE2 LYS A 307     -49.323-227.239 424.202  1.00 20.00           H  
ATOM   4661  HE3 LYS A 307     -50.345-228.436 424.055  1.00 20.00           H  
ATOM   4662  HZ1 LYS A 307     -51.233-226.366 424.942  1.00 20.00           H  
ATOM   4663  HZ2 LYS A 307     -51.663-227.688 425.652  1.00 20.00           H  
ATOM   4664  HZ3 LYS A 307     -50.546-226.792 426.280  1.00 20.00           H  
ATOM   4665  N   ALA A 308     -49.094-231.129 429.668  1.00 20.00           N  
ATOM   4666  CA  ALA A 308     -50.000-230.990 430.802  1.00 20.00           C  
ATOM   4667  CB  ALA A 308     -49.818-232.153 431.763  1.00 20.00           C  
ATOM   4668  C   ALA A 308     -49.768-229.669 431.528  1.00 20.00           C  
ATOM   4669  O   ALA A 308     -50.714-228.918 431.759  1.00 20.00           O  
ATOM   4670  H   ALA A 308     -48.796-231.928 429.555  1.00 20.00           H  
ATOM   4671  HA  ALA A 308     -50.930-231.026 430.495  1.00 20.00           H  
ATOM   4672  HB1 ALA A 308     -50.412-232.039 432.509  1.00 20.00           H  
ATOM   4673  HB2 ALA A 308     -50.023-232.972 431.306  1.00 20.00           H  
ATOM   4674  HB3 ALA A 308     -48.907-232.166 432.068  1.00 20.00           H  
ATOM   4675  N   GLY A 309     -48.514-229.382 431.889  1.00 20.00           N  
ATOM   4676  CA  GLY A 309     -48.188-228.188 432.655  1.00 20.00           C  
ATOM   4677  C   GLY A 309     -48.716-226.916 432.025  1.00 20.00           C  
ATOM   4678  O   GLY A 309     -49.172-226.012 432.727  1.00 20.00           O  
ATOM   4679  H   GLY A 309     -47.854-229.925 431.800  1.00 20.00           H  
ATOM   4680  HA2 GLY A 309     -48.540-228.264 433.555  1.00 20.00           H  
ATOM   4681  HA3 GLY A 309     -47.226-228.113 432.759  1.00 20.00           H  
ATOM   4682  N   GLN A 310     -48.654-226.848 430.703  1.00 20.00           N  
ATOM   4683  CA  GLN A 310     -49.105-225.667 429.974  1.00 20.00           C  
ATOM   4684  CB  GLN A 310     -48.828-225.821 428.472  1.00 20.00           C  
ATOM   4685  CG  GLN A 310     -48.883-224.506 427.709  1.00 20.00           C  
ATOM   4686  CD  GLN A 310     -50.302-224.084 427.434  1.00 20.00           C  
ATOM   4687  OE1 GLN A 310     -51.216-224.910 427.350  1.00 20.00           O  
ATOM   4688  NE2 GLN A 310     -50.500-222.798 427.185  1.00 20.00           N  
ATOM   4689  C   GLN A 310     -50.588-225.407 430.218  1.00 20.00           C  
ATOM   4690  O   GLN A 310     -50.999-224.256 430.348  1.00 20.00           O  
ATOM   4691  H   GLN A 310     -48.353-227.476 430.199  1.00 20.00           H  
ATOM   4692  HA  GLN A 310     -48.592-224.881 430.259  1.00 20.00           H  
ATOM   4693  HB2 GLN A 310     -47.961-226.238 428.352  1.00 20.00           H  
ATOM   4694  HB3 GLN A 310     -49.490-226.418 428.089  1.00 20.00           H  
ATOM   4695  HG2 GLN A 310     -48.428-223.823 428.226  1.00 20.00           H  
ATOM   4696  HG3 GLN A 310     -48.433-224.616 426.858  1.00 20.00           H  
ATOM   4697 HE21 GLN A 310     -49.843-222.246 427.231  1.00 20.00           H  
ATOM   4698 HE22 GLN A 310     -51.285-222.516 426.978  1.00 20.00           H  
ATOM   4699  N   VAL A 311     -51.392-226.472 430.281  1.00 20.00           N  
ATOM   4700  CA  VAL A 311     -52.833-226.335 430.465  1.00 20.00           C  
ATOM   4701  CB  VAL A 311     -53.586-227.595 429.991  1.00 20.00           C  
ATOM   4702  CG1 VAL A 311     -55.034-227.266 429.648  1.00 20.00           C  
ATOM   4703  CG2 VAL A 311     -52.878-228.237 428.804  1.00 20.00           C  
ATOM   4704  C   VAL A 311     -53.168-225.998 431.914  1.00 20.00           C  
ATOM   4705  O   VAL A 311     -54.103-225.242 432.171  1.00 20.00           O  
ATOM   4706  H   VAL A 311     -51.123-227.287 430.219  1.00 20.00           H  
ATOM   4707  HA  VAL A 311     -53.179-225.626 429.884  1.00 20.00           H  
ATOM   4708  HB  VAL A 311     -53.606-228.248 430.721  1.00 20.00           H  
ATOM   4709 HG11 VAL A 311     -55.476-228.067 429.356  1.00 20.00           H  
ATOM   4710 HG12 VAL A 311     -55.470-226.920 430.430  1.00 20.00           H  
ATOM   4711 HG13 VAL A 311     -55.048-226.610 428.947  1.00 20.00           H  
ATOM   4712 HG21 VAL A 311     -53.372-229.013 428.528  1.00 20.00           H  
ATOM   4713 HG22 VAL A 311     -52.838-227.604 428.084  1.00 20.00           H  
ATOM   4714 HG23 VAL A 311     -51.991-228.490 429.069  1.00 20.00           H  
ATOM   4715  N   ILE A 312     -52.410-226.555 432.862  1.00 20.00           N  
ATOM   4716  CA  ILE A 312     -52.428-226.074 434.240  1.00 20.00           C  
ATOM   4717  CB  ILE A 312     -51.482-226.913 435.126  1.00 20.00           C  
ATOM   4718  CG1 ILE A 312     -51.908-228.389 435.143  1.00 20.00           C  
ATOM   4719  CD1 ILE A 312     -50.896-229.306 435.763  1.00 20.00           C  
ATOM   4720  CG2 ILE A 312     -51.407-226.340 436.536  1.00 20.00           C  
ATOM   4721  C   ILE A 312     -52.089-224.589 434.305  1.00 20.00           C  
ATOM   4722  O   ILE A 312     -52.744-223.838 435.024  1.00 20.00           O  
ATOM   4723  H   ILE A 312     -51.874-227.215 432.729  1.00 20.00           H  
ATOM   4724  HA  ILE A 312     -53.315-226.217 434.632  1.00 20.00           H  
ATOM   4725  HB  ILE A 312     -50.594-226.906 434.734  1.00 20.00           H  
ATOM   4726 HG12 ILE A 312     -52.756-228.467 435.607  1.00 20.00           H  
ATOM   4727 HG13 ILE A 312     -52.061-228.684 434.232  1.00 20.00           H  
ATOM   4728 HG21 ILE A 312     -50.778-226.852 437.049  1.00 20.00           H  
ATOM   4729 HG22 ILE A 312     -51.117-225.425 436.486  1.00 20.00           H  
ATOM   4730 HG23 ILE A 312     -52.276-226.387 436.939  1.00 20.00           H  
ATOM   4731 HD11 ILE A 312     -51.247-230.199 435.772  1.00 20.00           H  
ATOM   4732 HD12 ILE A 312     -50.089-229.278 435.244  1.00 20.00           H  
ATOM   4733 HD13 ILE A 312     -50.719-229.015 436.661  1.00 20.00           H  
ATOM   4734  N   GLY A 313     -51.068-224.162 433.556  1.00 20.00           N  
ATOM   4735  CA  GLY A 313     -50.699-222.755 433.489  1.00 20.00           C  
ATOM   4736  C   GLY A 313     -51.827-221.868 433.007  1.00 20.00           C  
ATOM   4737  O   GLY A 313     -52.205-220.911 433.685  1.00 20.00           O  
ATOM   4738  H   GLY A 313     -50.650-224.656 432.990  1.00 20.00           H  
ATOM   4739  HA2 GLY A 313     -50.405-222.447 434.360  1.00 20.00           H  
ATOM   4740  HA3 GLY A 313     -49.935-222.641 432.902  1.00 20.00           H  
ATOM   4741  N   SER A 314     -52.365-222.187 431.838  1.00 20.00           N  
ATOM   4742  CA  SER A 314     -53.361-221.336 431.195  1.00 20.00           C  
ATOM   4743  CB  SER A 314     -53.563-221.755 429.742  1.00 20.00           C  
ATOM   4744  OG  SER A 314     -54.471-222.840 429.644  1.00 20.00           O  
ATOM   4745  C   SER A 314     -54.688-221.386 431.944  1.00 20.00           C  
ATOM   4746  O   SER A 314     -55.365-220.367 432.067  1.00 20.00           O  
ATOM   4747  H   SER A 314     -52.169-222.895 431.392  1.00 20.00           H  
ATOM   4748  HA  SER A 314     -53.043-220.409 431.168  1.00 20.00           H  
ATOM   4749  HB2 SER A 314     -53.896-220.997 429.238  1.00 20.00           H  
ATOM   4750  HB3 SER A 314     -52.709-222.024 429.369  1.00 20.00           H  
ATOM   4751  HG  SER A 314     -54.588-223.037 428.856  1.00 20.00           H  
ATOM   4752  N   THR A 315     -55.062-222.566 432.446  1.00 20.00           N  
ATOM   4753  CA  THR A 315     -56.386-222.767 433.026  1.00 20.00           C  
ATOM   4754  CB  THR A 315     -56.805-224.232 432.895  1.00 20.00           C  
ATOM   4755  OG1 THR A 315     -56.790-224.598 431.515  1.00 20.00           O  
ATOM   4756  CG2 THR A 315     -58.178-224.496 433.488  1.00 20.00           C  
ATOM   4757  C   THR A 315     -56.424-222.300 434.477  1.00 20.00           C  
ATOM   4758  O   THR A 315     -57.452-221.813 434.941  1.00 20.00           O  
ATOM   4759  H   THR A 315     -54.564-223.266 432.461  1.00 20.00           H  
ATOM   4760  HA  THR A 315     -57.056-222.269 432.513  1.00 20.00           H  
ATOM   4761  HB  THR A 315     -56.153-224.789 433.348  1.00 20.00           H  
ATOM   4762  HG1 THR A 315     -56.044-224.863 431.303  1.00 20.00           H  
ATOM   4763 HG21 THR A 315     -58.412-225.421 433.375  1.00 20.00           H  
ATOM   4764 HG22 THR A 315     -58.176-224.290 434.425  1.00 20.00           H  
ATOM   4765 HG23 THR A 315     -58.836-223.952 433.049  1.00 20.00           H  
ATOM   4766  N   ALA A 316     -55.306-222.446 435.195  1.00 20.00           N  
ATOM   4767  CA  ALA A 316     -55.279-222.192 436.631  1.00 20.00           C  
ATOM   4768  CB  ALA A 316     -55.043-223.489 437.387  1.00 20.00           C  
ATOM   4769  C   ALA A 316     -54.199-221.175 436.986  1.00 20.00           C  
ATOM   4770  O   ALA A 316     -54.513-220.061 437.399  1.00 20.00           O  
ATOM   4771  H   ALA A 316     -54.549-222.692 434.869  1.00 20.00           H  
ATOM   4772  HA  ALA A 316     -56.148-221.850 436.927  1.00 20.00           H  
ATOM   4773  HB1 ALA A 316     -54.996-223.299 438.327  1.00 20.00           H  
ATOM   4774  HB2 ALA A 316     -55.772-224.089 437.212  1.00 20.00           H  
ATOM   4775  HB3 ALA A 316     -54.218-223.879 437.089  1.00 20.00           H  
ATOM   4776  N   ALA A 317     -52.928-221.553 436.825  1.00 20.00           N  
ATOM   4777  CA  ALA A 317     -51.819-220.738 437.308  1.00 20.00           C  
ATOM   4778  CB  ALA A 317     -50.504-221.266 436.758  1.00 20.00           C  
ATOM   4779  C   ALA A 317     -52.002-219.276 436.914  1.00 20.00           C  
ATOM   4780  O   ALA A 317     -51.977-218.398 437.774  1.00 20.00           O  
ATOM   4781  H   ALA A 317     -52.684-222.281 436.437  1.00 20.00           H  
ATOM   4782  HA  ALA A 317     -51.757-220.800 438.284  1.00 20.00           H  
ATOM   4783  HB1 ALA A 317     -49.786-220.718 437.084  1.00 20.00           H  
ATOM   4784  HB2 ALA A 317     -50.382-222.171 437.054  1.00 20.00           H  
ATOM   4785  HB3 ALA A 317     -50.531-221.235 435.799  1.00 20.00           H  
ATOM   4786  N   LEU A 318     -52.188-219.012 435.618  1.00 20.00           N  
ATOM   4787  CA  LEU A 318     -52.331-217.645 435.127  1.00 20.00           C  
ATOM   4788  CB  LEU A 318     -52.478-217.638 433.601  1.00 20.00           C  
ATOM   4789  CG  LEU A 318     -51.228-217.244 432.829  1.00 20.00           C  
ATOM   4790  CD1 LEU A 318     -50.460-216.161 433.557  1.00 20.00           C  
ATOM   4791  CD2 LEU A 318     -50.342-218.446 432.580  1.00 20.00           C  
ATOM   4792  C   LEU A 318     -53.526-216.954 435.774  1.00 20.00           C  
ATOM   4793  O   LEU A 318     -53.474-215.756 436.043  1.00 20.00           O  
ATOM   4794  H   LEU A 318     -52.234-219.611 435.003  1.00 20.00           H  
ATOM   4795  HA  LEU A 318     -51.520-217.132 435.324  1.00 20.00           H  
ATOM   4796  HB2 LEU A 318     -52.786-218.511 433.310  1.00 20.00           H  
ATOM   4797  HB3 LEU A 318     -53.188-217.025 433.355  1.00 20.00           H  
ATOM   4798  HG  LEU A 318     -51.490-216.881 431.968  1.00 20.00           H  
ATOM   4799 HD11 LEU A 318     -49.676-215.939 433.049  1.00 20.00           H  
ATOM   4800 HD12 LEU A 318     -51.020-215.387 433.646  1.00 20.00           H  
ATOM   4801 HD13 LEU A 318     -50.208-216.486 434.424  1.00 20.00           H  
ATOM   4802 HD21 LEU A 318     -49.586-218.173 432.055  1.00 20.00           H  
ATOM   4803 HD22 LEU A 318     -50.045-218.795 433.423  1.00 20.00           H  
ATOM   4804 HD23 LEU A 318     -50.846-219.113 432.108  1.00 20.00           H  
ATOM   4805  N   MET A 319     -54.602-217.704 436.026  1.00 20.00           N  
ATOM   4806  CA  MET A 319     -55.804-217.141 436.632  1.00 20.00           C  
ATOM   4807  CB  MET A 319     -56.952-218.160 436.604  1.00 20.00           C  
ATOM   4808  CG  MET A 319     -57.286-218.644 435.215  1.00 20.00           C  
ATOM   4809  SD  MET A 319     -57.874-217.312 434.145  1.00 20.00           S  
ATOM   4810  CE  MET A 319     -56.340-216.789 433.423  1.00 20.00           C  
ATOM   4811  C   MET A 319     -55.533-216.685 438.062  1.00 20.00           C  
ATOM   4812  O   MET A 319     -56.013-215.631 438.474  1.00 20.00           O  
ATOM   4813  H   MET A 319     -54.659-218.544 435.854  1.00 20.00           H  
ATOM   4814  HA  MET A 319     -56.117-216.375 436.107  1.00 20.00           H  
ATOM   4815  HB2 MET A 319     -56.719-218.913 437.171  1.00 20.00           H  
ATOM   4816  HB3 MET A 319     -57.747-217.751 436.979  1.00 20.00           H  
ATOM   4817  HG2 MET A 319     -56.500-219.059 434.827  1.00 20.00           H  
ATOM   4818  HG3 MET A 319     -57.986-219.313 435.274  1.00 20.00           H  
ATOM   4819  HE1 MET A 319     -56.518-216.108 432.770  1.00 20.00           H  
ATOM   4820  HE2 MET A 319     -55.774-216.436 434.114  1.00 20.00           H  
ATOM   4821  HE3 MET A 319     -55.918-217.543 433.005  1.00 20.00           H  
ATOM   4822  N   GLY A 320     -54.766-217.473 438.819  1.00 20.00           N  
ATOM   4823  CA  GLY A 320     -54.255-217.039 440.112  1.00 20.00           C  
ATOM   4824  C   GLY A 320     -53.444-215.762 440.031  1.00 20.00           C  
ATOM   4825  O   GLY A 320     -53.647-214.840 440.822  1.00 20.00           O  
ATOM   4826  H   GLY A 320     -54.434-218.220 438.551  1.00 20.00           H  
ATOM   4827  HA2 GLY A 320     -54.989-216.908 440.732  1.00 20.00           H  
ATOM   4828  HA3 GLY A 320     -53.707-217.737 440.504  1.00 20.00           H  
ATOM   4829  N   ILE A 321     -52.527-215.711 439.076  1.00 20.00           N  
ATOM   4830  CA  ILE A 321     -51.722-214.515 438.849  1.00 20.00           C  
ATOM   4831  CB  ILE A 321     -50.710-214.744 437.705  1.00 20.00           C  
ATOM   4832  CG1 ILE A 321     -49.922-216.045 437.920  1.00 20.00           C  
ATOM   4833  CD1 ILE A 321     -48.890-215.959 439.005  1.00 20.00           C  
ATOM   4834  CG2 ILE A 321     -49.778-213.548 437.557  1.00 20.00           C  
ATOM   4835  C   ILE A 321     -52.608-213.303 438.580  1.00 20.00           C  
ATOM   4836  O   ILE A 321     -52.464-212.276 439.239  1.00 20.00           O  
ATOM   4837  H   ILE A 321     -52.348-216.359 438.540  1.00 20.00           H  
ATOM   4838  HA  ILE A 321     -51.163-214.334 439.633  1.00 20.00           H  
ATOM   4839  HB  ILE A 321     -51.195-214.871 436.875  1.00 20.00           H  
ATOM   4840 HG12 ILE A 321     -50.545-216.764 438.111  1.00 20.00           H  
ATOM   4841 HG13 ILE A 321     -49.471-216.281 437.095  1.00 20.00           H  
ATOM   4842 HG21 ILE A 321     -49.178-213.707 436.824  1.00 20.00           H  
ATOM   4843 HG22 ILE A 321     -50.302-212.763 437.383  1.00 20.00           H  
ATOM   4844 HG23 ILE A 321     -49.280-213.436 438.370  1.00 20.00           H  
ATOM   4845 HD11 ILE A 321     -48.360-216.759 438.996  1.00 20.00           H  
ATOM   4846 HD12 ILE A 321     -48.330-215.196 438.844  1.00 20.00           H  
ATOM   4847 HD13 ILE A 321     -49.333-215.867 439.852  1.00 20.00           H  
ATOM   4848  N   ALA A 322     -53.525-213.419 437.615  1.00 20.00           N  
ATOM   4849  CA  ALA A 322     -54.385-212.303 437.237  1.00 20.00           C  
ATOM   4850  CB  ALA A 322     -55.315-212.718 436.109  1.00 20.00           C  
ATOM   4851  C   ALA A 322     -55.196-211.810 438.430  1.00 20.00           C  
ATOM   4852  O   ALA A 322     -55.262-210.607 438.677  1.00 20.00           O  
ATOM   4853  H   ALA A 322     -53.666-214.137 437.164  1.00 20.00           H  
ATOM   4854  HA  ALA A 322     -53.842-211.563 436.893  1.00 20.00           H  
ATOM   4855  HB1 ALA A 322     -55.869-211.972 435.870  1.00 20.00           H  
ATOM   4856  HB2 ALA A 322     -54.788-212.988 435.353  1.00 20.00           H  
ATOM   4857  HB3 ALA A 322     -55.860-213.450 436.406  1.00 20.00           H  
ATOM   4858  N   PHE A 323     -55.814-212.733 439.172  1.00 20.00           N  
ATOM   4859  CA  PHE A 323     -56.532-212.382 440.392  1.00 20.00           C  
ATOM   4860  CB  PHE A 323     -57.118-213.636 441.054  1.00 20.00           C  
ATOM   4861  CG  PHE A 323     -58.289-213.357 441.965  1.00 20.00           C  
ATOM   4862  CD1 PHE A 323     -59.529-213.034 441.446  1.00 20.00           C  
ATOM   4863  CE1 PHE A 323     -60.602-212.777 442.287  1.00 20.00           C  
ATOM   4864  CZ  PHE A 323     -60.444-212.842 443.646  1.00 20.00           C  
ATOM   4865  CE2 PHE A 323     -59.223-213.161 444.177  1.00 20.00           C  
ATOM   4866  CD2 PHE A 323     -58.147-213.418 443.340  1.00 20.00           C  
ATOM   4867  C   PHE A 323     -55.622-211.642 441.367  1.00 20.00           C  
ATOM   4868  O   PHE A 323     -56.028-210.638 441.949  1.00 20.00           O  
ATOM   4869  H   PHE A 323     -55.831-213.573 438.986  1.00 20.00           H  
ATOM   4870  HA  PHE A 323     -57.300-211.812 440.178  1.00 20.00           H  
ATOM   4871  HB2 PHE A 323     -57.379-214.266 440.364  1.00 20.00           H  
ATOM   4872  HB3 PHE A 323     -56.427-214.069 441.579  1.00 20.00           H  
ATOM   4873  HD1 PHE A 323     -59.643-212.988 440.524  1.00 20.00           H  
ATOM   4874  HD2 PHE A 323     -57.320-213.634 443.707  1.00 20.00           H  
ATOM   4875  HE1 PHE A 323     -61.432-212.560 441.926  1.00 20.00           H  
ATOM   4876  HE2 PHE A 323     -59.115-213.205 445.100  1.00 20.00           H  
ATOM   4877  HZ  PHE A 323     -61.165-212.670 444.207  1.00 20.00           H  
ATOM   4878  N   ALA A 324     -54.393-212.133 441.548  1.00 20.00           N  
ATOM   4879  CA  ALA A 324     -53.448-211.514 442.471  1.00 20.00           C  
ATOM   4880  CB  ALA A 324     -52.184-212.353 442.566  1.00 20.00           C  
ATOM   4881  C   ALA A 324     -53.102-210.095 442.029  1.00 20.00           C  
ATOM   4882  O   ALA A 324     -52.944-209.210 442.867  1.00 20.00           O  
ATOM   4883  H   ALA A 324     -54.084-212.827 441.145  1.00 20.00           H  
ATOM   4884  HA  ALA A 324     -53.831-211.482 443.372  1.00 20.00           H  
ATOM   4885  HB1 ALA A 324     -51.562-211.916 443.153  1.00 20.00           H  
ATOM   4886  HB2 ALA A 324     -52.410-213.218 442.917  1.00 20.00           H  
ATOM   4887  HB3 ALA A 324     -51.802-212.443 441.691  1.00 20.00           H  
ATOM   4888  N   MET A 325     -52.986-209.876 440.716  1.00 20.00           N  
ATOM   4889  CA  MET A 325     -52.646-208.560 440.186  1.00 20.00           C  
ATOM   4890  CB  MET A 325     -52.164-208.671 438.733  1.00 20.00           C  
ATOM   4891  CG  MET A 325     -50.852-209.404 438.594  1.00 20.00           C  
ATOM   4892  SD  MET A 325     -50.517-209.898 436.888  1.00 20.00           S  
ATOM   4893  CE  MET A 325     -49.824-208.394 436.255  1.00 20.00           C  
ATOM   4894  C   MET A 325     -53.834-207.609 440.281  1.00 20.00           C  
ATOM   4895  O   MET A 325     -53.650-206.411 440.484  1.00 20.00           O  
ATOM   4896  H   MET A 325     -53.100-210.478 440.113  1.00 20.00           H  
ATOM   4897  HA  MET A 325     -51.893-208.181 440.687  1.00 20.00           H  
ATOM   4898  HB2 MET A 325     -52.848-209.113 438.206  1.00 20.00           H  
ATOM   4899  HB3 MET A 325     -52.049-207.779 438.369  1.00 20.00           H  
ATOM   4900  HG2 MET A 325     -50.137-208.836 438.921  1.00 20.00           H  
ATOM   4901  HG3 MET A 325     -50.879-210.206 439.139  1.00 20.00           H  
ATOM   4902  HE1 MET A 325     -49.623-208.510 435.323  1.00 20.00           H  
ATOM   4903  HE2 MET A 325     -50.462-207.685 436.364  1.00 20.00           H  
ATOM   4904  HE3 MET A 325     -49.021-208.190 436.741  1.00 20.00           H  
ATOM   4905  N   PHE A 326     -55.052-208.138 440.135  1.00 20.00           N  
ATOM   4906  CA  PHE A 326     -56.260-207.332 440.283  1.00 20.00           C  
ATOM   4907  CB  PHE A 326     -57.505-208.156 439.925  1.00 20.00           C  
ATOM   4908  CG  PHE A 326     -58.800-207.391 440.047  1.00 20.00           C  
ATOM   4909  CD1 PHE A 326     -58.960-206.166 439.424  1.00 20.00           C  
ATOM   4910  CE1 PHE A 326     -60.153-205.465 439.539  1.00 20.00           C  
ATOM   4911  CZ  PHE A 326     -61.187-205.982 440.272  1.00 20.00           C  
ATOM   4912  CE2 PHE A 326     -61.046-207.193 440.895  1.00 20.00           C  
ATOM   4913  CD2 PHE A 326     -59.855-207.897 440.783  1.00 20.00           C  
ATOM   4914  C   PHE A 326     -56.378-206.778 441.698  1.00 20.00           C  
ATOM   4915  O   PHE A 326     -56.499-205.568 441.878  1.00 20.00           O  
ATOM   4916  H   PHE A 326     -55.203-208.964 439.951  1.00 20.00           H  
ATOM   4917  HA  PHE A 326     -56.245-206.586 439.648  1.00 20.00           H  
ATOM   4918  HB2 PHE A 326     -57.407-208.501 439.024  1.00 20.00           H  
ATOM   4919  HB3 PHE A 326     -57.555-208.925 440.514  1.00 20.00           H  
ATOM   4920  HD1 PHE A 326     -58.261-205.810 438.924  1.00 20.00           H  
ATOM   4921  HD2 PHE A 326     -59.766-208.719 441.209  1.00 20.00           H  
ATOM   4922  HE1 PHE A 326     -60.248-204.643 439.116  1.00 20.00           H  
ATOM   4923  HE2 PHE A 326     -61.749-207.544 441.393  1.00 20.00           H  
ATOM   4924  HZ  PHE A 326     -61.985-205.510 440.347  1.00 20.00           H  
ATOM   4925  N   ARG A 327     -56.342-207.657 442.704  1.00 20.00           N  
ATOM   4926  CA  ARG A 327     -56.531-207.244 444.090  1.00 20.00           C  
ATOM   4927  CB  ARG A 327     -56.444-208.454 445.031  1.00 20.00           C  
ATOM   4928  CG  ARG A 327     -57.613-209.417 444.886  1.00 20.00           C  
ATOM   4929  CD  ARG A 327     -58.837-208.925 445.630  1.00 20.00           C  
ATOM   4930  NE  ARG A 327     -60.071-209.257 444.925  1.00 20.00           N  
ATOM   4931  CZ  ARG A 327     -61.281-209.007 445.406  1.00 20.00           C  
ATOM   4932  NH1 ARG A 327     -61.424-208.448 446.599  1.00 20.00           N  
ATOM   4933  NH2 ARG A 327     -62.359-209.315 444.698  1.00 20.00           N  
ATOM   4934  C   ARG A 327     -55.509-206.186 444.490  1.00 20.00           C  
ATOM   4935  O   ARG A 327     -55.811-205.310 445.297  1.00 20.00           O
[truncated: 56,597,293 more chars]
