# Supplementary material for: Calculation of minimum energy pathways in transport proteins
Source: Commun Chem. 2025 Nov 25;8:377. doi: 10.1038/s42004-025-01754-1 (PMC12657958; doi:10.1038/s42004-025-01754-1)
Supplement: Supplementary file 8 — Supplementary Data 2 [file 42004_2025_1754_MOESM8_ESM.txt]

NUMMDL    101                                                                   
CRYST1    1.000    1.000    1.000  90.00  90.00  90.00 P 1                      
MODEL        1                                                                  
ATOM      1  N   GLY A  45     -12.065 -37.961  15.788  1.00 20.00           N  
ATOM      2  CA  GLY A  45     -13.468 -37.646  15.560  1.00 20.00           C  
ATOM      3  C   GLY A  45     -13.748 -36.158  15.545  1.00 20.00           C  
ATOM      4  O   GLY A  45     -13.024 -35.377  16.165  1.00 20.00           O  
ATOM      5  HA2 GLY A  45     -13.762 -38.031  14.719  1.00 20.00           H  
ATOM      6  HA3 GLY A  45     -14.017 -38.063  16.242  1.00 20.00           H  
ATOM      7  N   PRO A  46     -14.798 -35.767  14.836  1.00 20.00           N  
ATOM      8  CA  PRO A  46     -15.089 -34.358  14.723  1.00 20.00           C  
ATOM      9  CB  PRO A  46     -16.184 -34.240  13.667  1.00 20.00           C  
ATOM     10  CG  PRO A  46     -16.980 -35.504  13.868  1.00 20.00           C  
ATOM     11  CD  PRO A  46     -15.910 -36.536  14.253  1.00 20.00           C  
ATOM     12  C   PRO A  46     -15.560 -33.736  16.043  1.00 20.00           C  
ATOM     13  O   PRO A  46     -15.435 -32.533  16.255  1.00 20.00           O  
ATOM     14  HA  PRO A  46     -14.297 -33.851  14.416  1.00 20.00           H  
ATOM     15  HB2 PRO A  46     -15.800 -34.215  12.777  1.00 20.00           H  
ATOM     16  HB3 PRO A  46     -16.735 -33.458  13.831  1.00 20.00           H  
ATOM     17  HG2 PRO A  46     -17.421 -35.763  13.043  1.00 20.00           H  
ATOM     18  HG3 PRO A  46     -17.620 -35.393  14.588  1.00 20.00           H  
ATOM     19  HD2 PRO A  46     -16.269 -37.140  14.921  1.00 20.00           H  
ATOM     20  HD3 PRO A  46     -15.601 -36.994  13.456  1.00 20.00           H  
ATOM     21  N   ALA A  47     -16.355 -34.494  16.807  1.00 20.00           N  
ATOM     22  CA  ALA A  47     -16.871 -34.016  18.086  1.00 20.00           C  
ATOM     23  CB  ALA A  47     -17.829 -35.037  18.677  1.00 20.00           C  
ATOM     24  C   ALA A  47     -15.734 -33.736  19.063  1.00 20.00           C  
ATOM     25  O   ALA A  47     -15.900 -32.950  19.993  1.00 20.00           O  
ATOM     26  H   ALA A  47     -16.608 -35.290  16.603  1.00 20.00           H  
ATOM     27  HA  ALA A  47     -17.387 -33.194  17.953  1.00 20.00           H  
ATOM     28  HB1 ALA A  47     -18.149 -34.713  19.522  1.00 20.00           H  
ATOM     29  HB2 ALA A  47     -18.566 -35.160  18.074  1.00 20.00           H  
ATOM     30  HB3 ALA A  47     -17.363 -35.868  18.799  1.00 20.00           H  
ATOM     31  N   VAL A  48     -14.580 -34.377  18.857  1.00 20.00           N  
ATOM     32  CA  VAL A  48     -13.445 -34.222  19.762  1.00 20.00           C  
ATOM     33  CB  VAL A  48     -12.588 -35.504  19.817  1.00 20.00           C  
ATOM     34  CG1 VAL A  48     -11.368 -35.304  20.708  1.00 20.00           C  
ATOM     35  CG2 VAL A  48     -13.417 -36.693  20.289  1.00 20.00           C  
ATOM     36  C   VAL A  48     -12.606 -33.007  19.383  1.00 20.00           C  
ATOM     37  O   VAL A  48     -12.277 -32.193  20.243  1.00 20.00           O  
ATOM     38  H   VAL A  48     -14.431 -34.907  18.197  1.00 20.00           H  
ATOM     39  HA  VAL A  48     -13.763 -34.116  20.683  1.00 20.00           H  
ATOM     40  HB  VAL A  48     -12.256 -35.705  18.917  1.00 20.00           H  
ATOM     41 HG11 VAL A  48     -10.853 -36.114  20.720  1.00 20.00           H  
ATOM     42 HG12 VAL A  48     -10.837 -34.587  20.354  1.00 20.00           H  
ATOM     43 HG13 VAL A  48     -11.661 -35.087  21.596  1.00 20.00           H  
ATOM     44 HG21 VAL A  48     -12.870 -37.482  20.271  1.00 20.00           H  
ATOM     45 HG22 VAL A  48     -13.718 -36.527  21.185  1.00 20.00           H  
ATOM     46 HG23 VAL A  48     -14.170 -36.801  19.704  1.00 20.00           H  
ATOM     47  N   ILE A  49     -12.259 -32.881  18.099  1.00 20.00           N  
ATOM     48  CA  ILE A  49     -11.394 -31.798  17.642  1.00 20.00           C  
ATOM     49  CB  ILE A  49     -11.145 -31.900  16.122  1.00 20.00           C  
ATOM     50  CG1 ILE A  49      -9.949 -32.817  15.820  1.00 20.00           C  
ATOM     51  CG2 ILE A  49     -10.955 -30.519  15.507  1.00 20.00           C  
ATOM     52  CD1 ILE A  49      -9.973 -34.114  16.573  1.00 20.00           C  
ATOM     53  C   ILE A  49     -11.970 -30.439  18.026  1.00 20.00           C  
ATOM     54  O   ILE A  49     -11.252 -29.592  18.554  1.00 20.00           O  
ATOM     55  H   ILE A  49     -12.513 -33.413  17.474  1.00 20.00           H  
ATOM     56  HA  ILE A  49     -10.503 -31.890  18.039  1.00 20.00           H  
ATOM     57  HB  ILE A  49     -11.908 -32.329  15.705  1.00 20.00           H  
ATOM     58 HG12 ILE A  49      -9.914 -32.987  14.866  1.00 20.00           H  
ATOM     59 HG13 ILE A  49      -9.129 -32.352  16.051  1.00 20.00           H  
ATOM     60 HG21 ILE A  49     -10.808 -30.614  14.564  1.00 20.00           H  
ATOM     61 HG22 ILE A  49     -11.745 -29.996  15.663  1.00 20.00           H  
ATOM     62 HG23 ILE A  49     -10.196 -30.096  15.917  1.00 20.00           H  
ATOM     63 HD11 ILE A  49      -9.200 -34.630  16.332  1.00 20.00           H  
ATOM     64 HD12 ILE A  49      -9.961 -33.930  17.515  1.00 20.00           H  
ATOM     65 HD13 ILE A  49     -10.772 -34.594  16.343  1.00 20.00           H  
ATOM     66  N   ALA A  50     -13.263 -30.228  17.764  1.00 20.00           N  
ATOM     67  CA  ALA A  50     -13.879 -28.919  17.952  1.00 20.00           C  
ATOM     68  CB  ALA A  50     -15.244 -28.883  17.285  1.00 20.00           C  
ATOM     69  C   ALA A  50     -14.012 -28.586  19.435  1.00 20.00           C  
ATOM     70  O   ALA A  50     -13.725 -27.462  19.842  1.00 20.00           O  
ATOM     71  H   ALA A  50     -13.804 -30.831  17.475  1.00 20.00           H  
ATOM     72  HA  ALA A  50     -13.338 -28.228  17.517  1.00 20.00           H  
ATOM     73  HB1 ALA A  50     -15.643 -28.023  17.435  1.00 20.00           H  
ATOM     74  HB2 ALA A  50     -15.135 -29.032  16.343  1.00 20.00           H  
ATOM     75  HB3 ALA A  50     -15.796 -29.572  17.664  1.00 20.00           H  
ATOM     76  N   SER A  51     -14.445 -29.557  20.243  1.00 20.00           N  
ATOM     77  CA  SER A  51     -14.646 -29.335  21.671  1.00 20.00           C  
ATOM     78  CB  SER A  51     -15.218 -30.584  22.331  1.00 20.00           C  
ATOM     79  OG  SER A  51     -14.350 -31.694  22.168  1.00 20.00           O  
ATOM     80  C   SER A  51     -13.341 -28.934  22.350  1.00 20.00           C  
ATOM     81  O   SER A  51     -13.359 -28.207  23.341  1.00 20.00           O  
ATOM     82  H   SER A  51     -14.630 -30.356  19.984  1.00 20.00           H  
ATOM     83  HA  SER A  51     -15.309 -28.626  21.809  1.00 20.00           H  
ATOM     84  HB2 SER A  51     -15.357 -30.408  23.274  1.00 20.00           H  
ATOM     85  HB3 SER A  51     -16.075 -30.791  21.926  1.00 20.00           H  
ATOM     86  HG  SER A  51     -13.828 -31.553  21.551  1.00 20.00           H  
ATOM     87  N   ILE A  52     -12.208 -29.404  21.821  1.00 20.00           N  
ATOM     88  CA  ILE A  52     -10.901 -29.024  22.347  1.00 20.00           C  
ATOM     89  CB  ILE A  52      -9.819 -30.035  21.908  1.00 20.00           C  
ATOM     90  CG1 ILE A  52     -10.103 -31.430  22.484  1.00 20.00           C  
ATOM     91  CG2 ILE A  52      -8.429 -29.545  22.297  1.00 20.00           C  
ATOM     92  CD1 ILE A  52      -9.556 -32.553  21.653  1.00 20.00           C  
ATOM     93  C   ILE A  52     -10.539 -27.601  21.937  1.00 20.00           C  
ATOM     94  O   ILE A  52      -9.974 -26.855  22.734  1.00 20.00           O  
ATOM     95  H   ILE A  52     -12.172 -29.946  21.154  1.00 20.00           H  
ATOM     96  HA  ILE A  52     -10.903 -29.084  23.325  1.00 20.00           H  
ATOM     97  HB  ILE A  52      -9.858 -30.142  20.945  1.00 20.00           H  
ATOM     98 HG12 ILE A  52      -9.745 -31.479  23.385  1.00 20.00           H  
ATOM     99 HG13 ILE A  52     -11.062 -31.552  22.559  1.00 20.00           H  
ATOM    100 HG21 ILE A  52      -7.778 -30.186  22.000  1.00 20.00           H  
ATOM    101 HG22 ILE A  52      -8.267 -28.698  21.876  1.00 20.00           H  
ATOM    102 HG23 ILE A  52      -8.385 -29.452  23.251  1.00 20.00           H  
ATOM    103 HD11 ILE A  52      -9.786 -33.388  22.067  1.00 20.00           H  
ATOM    104 HD12 ILE A  52      -9.941 -32.508  20.775  1.00 20.00           H  
ATOM    105 HD13 ILE A  52      -8.602 -32.465  21.598  1.00 20.00           H  
ATOM    106  N   ALA A  53     -10.862 -27.222  20.697  1.00 20.00           N  
ATOM    107  CA  ALA A  53     -10.617 -25.864  20.223  1.00 20.00           C  
ATOM    108  CB  ALA A  53     -10.966 -25.756  18.747  1.00 20.00           C  
ATOM    109  C   ALA A  53     -11.424 -24.850  21.027  1.00 20.00           C  
ATOM    110  O   ALA A  53     -10.960 -23.736  21.257  1.00 20.00           O  
ATOM    111  H   ALA A  53     -11.225 -27.737  20.112  1.00 20.00           H  
ATOM    112  HA  ALA A  53      -9.665 -25.648  20.301  1.00 20.00           H  
ATOM    113  HB1 ALA A  53     -10.786 -24.861  18.448  1.00 20.00           H  
ATOM    114  HB2 ALA A  53     -10.428 -26.378  18.252  1.00 20.00           H  
ATOM    115  HB3 ALA A  53     -11.896 -25.960  18.630  1.00 20.00           H  
ATOM    116  N   TYR A  54     -12.630 -25.232  21.457  1.00 20.00           N  
ATOM    117  CA  TYR A  54     -13.530 -24.307  22.138  1.00 20.00           C  
ATOM    118  CB  TYR A  54     -14.992 -24.728  21.935  1.00 20.00           C  
ATOM    119  CG  TYR A  54     -15.354 -24.958  20.485  1.00 20.00           C  
ATOM    120  CD1 TYR A  54     -14.493 -24.582  19.465  1.00 20.00           C  
ATOM    121  CD2 TYR A  54     -16.558 -25.552  20.135  1.00 20.00           C  
ATOM    122  CE1 TYR A  54     -14.820 -24.789  18.135  1.00 20.00           C  
ATOM    123  CE2 TYR A  54     -16.895 -25.765  18.805  1.00 20.00           C  
ATOM    124  CZ  TYR A  54     -16.023 -25.382  17.806  1.00 20.00           C  
ATOM    125  OH  TYR A  54     -16.350 -25.590  16.488  1.00 20.00           O  
ATOM    126  C   TYR A  54     -13.203 -24.222  23.625  1.00 20.00           C  
ATOM    127  O   TYR A  54     -13.807 -23.430  24.345  1.00 20.00           O  
ATOM    128  H   TYR A  54     -12.948 -26.026  21.365  1.00 20.00           H  
ATOM    129  HA  TYR A  54     -13.453 -23.414  21.743  1.00 20.00           H  
ATOM    130  HB2 TYR A  54     -15.164 -25.531  22.451  1.00 20.00           H  
ATOM    131  HB3 TYR A  54     -15.572 -24.033  22.282  1.00 20.00           H  
ATOM    132  HD1 TYR A  54     -13.681 -24.182  19.677  1.00 20.00           H  
ATOM    133  HD2 TYR A  54     -17.150 -25.812  20.804  1.00 20.00           H  
ATOM    134  HE1 TYR A  54     -14.228 -24.529  17.467  1.00 20.00           H  
ATOM    135  HE2 TYR A  54     -17.707 -26.165  18.588  1.00 20.00           H  
ATOM    136  HH  TYR A  54     -16.772 -24.949  16.199  1.00 20.00           H  
ATOM    137  N   MET A  55     -12.249 -25.035  24.088  1.00 20.00           N  
ATOM    138  CA  MET A  55     -11.957 -25.140  25.514  1.00 20.00           C  
ATOM    139  CB  MET A  55     -11.692 -26.600  25.905  1.00 20.00           C  
ATOM    140  CG  MET A  55     -11.864 -26.864  27.381  1.00 20.00           C  
ATOM    141  SD  MET A  55     -13.438 -26.241  28.012  1.00 20.00           S  
ATOM    142  CE  MET A  55     -14.564 -27.335  27.185  1.00 20.00           C  
ATOM    143  C   MET A  55     -10.768 -24.264  25.894  1.00 20.00           C  
ATOM    144  O   MET A  55      -9.749 -24.774  26.355  1.00 20.00           O  
ATOM    145  H   MET A  55     -11.756 -25.536  23.593  1.00 20.00           H  
ATOM    146  HA  MET A  55     -12.738 -24.863  26.037  1.00 20.00           H  
ATOM    147  HB2 MET A  55     -12.282 -27.176  25.394  1.00 20.00           H  
ATOM    148  HB3 MET A  55     -10.781 -26.832  25.663  1.00 20.00           H  
ATOM    149  HG2 MET A  55     -11.797 -27.818  27.541  1.00 20.00           H  
ATOM    150  HG3 MET A  55     -11.150 -26.422  27.866  1.00 20.00           H  
ATOM    151  HE1 MET A  55     -15.456 -27.152  27.487  1.00 20.00           H  
ATOM    152  HE2 MET A  55     -14.504 -27.187  26.238  1.00 20.00           H  
ATOM    153  HE3 MET A  55     -14.327 -28.242  27.391  1.00 20.00           H  
ATOM    154  N   ASP A  56     -10.894 -22.947  25.704  1.00 20.00           N  
ATOM    155  CA  ASP A  56      -9.771 -22.035  25.892  1.00 20.00           C  
ATOM    156  CB  ASP A  56      -9.976 -20.751  25.076  1.00 20.00           C  
ATOM    157  CG  ASP A  56     -11.122 -19.898  25.575  1.00 20.00           C  
ATOM    158  OD1 ASP A  56     -12.287 -20.312  25.402  1.00 20.00           O  
ATOM    159  OD2 ASP A  56     -10.857 -18.787  26.079  1.00 20.00           O  
ATOM    160  C   ASP A  56      -9.578 -21.701  27.368  1.00 20.00           C  
ATOM    161  O   ASP A  56     -10.428 -22.034  28.191  1.00 20.00           O  
ATOM    162  H   ASP A  56     -11.623 -22.560  25.466  1.00 20.00           H  
ATOM    163  HA  ASP A  56      -8.948 -22.440  25.546  1.00 20.00           H  
ATOM    164  HB2 ASP A  56      -9.153 -20.238  25.082  1.00 20.00           H  
ATOM    165  HB3 ASP A  56     -10.159 -20.989  24.154  1.00 20.00           H  
ATOM    166  N   PRO A  57      -8.464 -21.046  27.705  1.00 20.00           N  
ATOM    167  CA  PRO A  57      -8.217 -20.743  29.089  1.00 20.00           C  
ATOM    168  CB  PRO A  57      -6.939 -19.915  29.131  1.00 20.00           C  
ATOM    169  CG  PRO A  57      -6.152 -20.470  27.960  1.00 20.00           C  
ATOM    170  CD  PRO A  57      -7.266 -20.706  26.912  1.00 20.00           C  
ATOM    171  C   PRO A  57      -9.359 -19.955  29.747  1.00 20.00           C  
ATOM    172  O   PRO A  57      -9.470 -19.896  30.968  1.00 20.00           O  
ATOM    173  HA  PRO A  57      -8.076 -21.565  29.623  1.00 20.00           H  
ATOM    174  HB2 PRO A  57      -6.464 -20.057  29.964  1.00 20.00           H  
ATOM    175  HB3 PRO A  57      -7.134 -18.974  29.000  1.00 20.00           H  
ATOM    176  HG2 PRO A  57      -5.715 -21.303  28.198  1.00 20.00           H  
ATOM    177  HG3 PRO A  57      -5.503 -19.825  27.639  1.00 20.00           H  
ATOM    178  HD2 PRO A  57      -7.423 -19.892  26.409  1.00 20.00           H  
ATOM    179  HD3 PRO A  57      -7.027 -21.452  26.340  1.00 20.00           H  
ATOM    180  N   GLY A  58     -10.037 -19.120  28.950  1.00 20.00           N  
ATOM    181  CA  GLY A  58     -11.155 -18.326  29.441  1.00 20.00           C  
ATOM    182  C   GLY A  58     -12.321 -19.170  29.910  1.00 20.00           C  
ATOM    183  O   GLY A  58     -13.025 -18.799  30.850  1.00 20.00           O  
ATOM    184  H   GLY A  58      -9.939 -19.086  28.097  1.00 20.00           H  
ATOM    185  HA2 GLY A  58     -10.863 -17.757  30.170  1.00 20.00           H  
ATOM    186  HA3 GLY A  58     -11.461 -17.721  28.747  1.00 20.00           H  
ATOM    187  N   ASN A  59     -12.525 -20.304  29.254  1.00 20.00           N  
ATOM    188  CA  ASN A  59     -13.518 -21.277  29.695  1.00 20.00           C  
ATOM    189  CB  ASN A  59     -13.661 -22.401  28.671  1.00 20.00           C  
ATOM    190  CG  ASN A  59     -14.436 -21.997  27.444  1.00 20.00           C  
ATOM    191  OD1 ASN A  59     -13.867 -21.585  26.429  1.00 20.00           O  
ATOM    192  ND2 ASN A  59     -15.756 -22.009  27.547  1.00 20.00           N  
ATOM    193  C   ASN A  59     -13.156 -21.847  31.062  1.00 20.00           C  
ATOM    194  O   ASN A  59     -14.035 -22.056  31.896  1.00 20.00           O  
ATOM    195  H   ASN A  59     -12.097 -20.537  28.545  1.00 20.00           H  
ATOM    196  HA  ASN A  59     -14.401 -20.854  29.749  1.00 20.00           H  
ATOM    197  HB2 ASN A  59     -12.778 -22.712  28.418  1.00 20.00           H  
ATOM    198  HB3 ASN A  59     -14.122 -23.148  29.084  1.00 20.00           H  
ATOM    199 HD21 ASN A  59     -16.241 -21.741  26.890  1.00 20.00           H  
ATOM    200 HD22 ASN A  59     -16.129 -22.284  28.272  1.00 20.00           H  
ATOM    201  N   PHE A  60     -11.865 -22.098  31.297  1.00 20.00           N  
ATOM    202  CA  PHE A  60     -11.398 -22.559  32.600  1.00 20.00           C  
ATOM    203  CB  PHE A  60      -9.910 -22.934  32.539  1.00 20.00           C  
ATOM    204  CG  PHE A  60      -9.635 -24.225  31.808  1.00 20.00           C  
ATOM    205  CD1 PHE A  60      -9.463 -24.240  30.436  1.00 20.00           C  
ATOM    206  CD2 PHE A  60      -9.548 -25.423  32.495  1.00 20.00           C  
ATOM    207  CE1 PHE A  60      -9.209 -25.430  29.769  1.00 20.00           C  
ATOM    208  CE2 PHE A  60      -9.295 -26.611  31.823  1.00 20.00           C  
ATOM    209  CZ  PHE A  60      -9.127 -26.606  30.465  1.00 20.00           C  
ATOM    210  C   PHE A  60     -11.636 -21.501  33.671  1.00 20.00           C  
ATOM    211  O   PHE A  60     -12.167 -21.810  34.736  1.00 20.00           O  
ATOM    212  H   PHE A  60     -11.240 -22.008  30.713  1.00 20.00           H  
ATOM    213  HA  PHE A  60     -11.868 -23.381  32.853  1.00 20.00           H  
ATOM    214  HB2 PHE A  60      -9.419 -22.207  32.125  1.00 20.00           H  
ATOM    215  HB3 PHE A  60      -9.570 -23.022  33.442  1.00 20.00           H  
ATOM    216  HD1 PHE A  60      -9.518 -23.445  29.958  1.00 20.00           H  
ATOM    217  HD2 PHE A  60      -9.662 -25.432  33.418  1.00 20.00           H  
ATOM    218  HE1 PHE A  60      -9.095 -25.427  28.846  1.00 20.00           H  
ATOM    219  HE2 PHE A  60      -9.239 -27.409  32.296  1.00 20.00           H  
ATOM    220  HZ  PHE A  60      -8.957 -27.402  30.015  1.00 20.00           H  
ATOM    221  N   ALA A  61     -11.245 -20.254  33.395  1.00 20.00           N  
ATOM    222  CA  ALA A  61     -11.381 -19.175  34.368  1.00 20.00           C  
ATOM    223  CB  ALA A  61     -10.839 -17.878  33.789  1.00 20.00           C  
ATOM    224  C   ALA A  61     -12.837 -18.995  34.786  1.00 20.00           C  
ATOM    225  O   ALA A  61     -13.135 -18.945  35.977  1.00 20.00           O  
ATOM    226  H   ALA A  61     -10.898 -20.009  32.648  1.00 20.00           H  
ATOM    227  HA  ALA A  61     -10.843 -19.371  35.163  1.00 20.00           H  
ATOM    228  HB1 ALA A  61     -10.963 -17.174  34.429  1.00 20.00           H  
ATOM    229  HB2 ALA A  61      -9.904 -17.986  33.601  1.00 20.00           H  
ATOM    230  HB3 ALA A  61     -11.315 -17.674  32.980  1.00 20.00           H  
ATOM    231  N   THR A  62     -13.744 -18.897  33.810  1.00 20.00           N  
ATOM    232  CA  THR A  62     -15.139 -18.576  34.090  1.00 20.00           C  
ATOM    233  CB  THR A  62     -15.861 -18.179  32.802  1.00 20.00           C  
ATOM    234  OG1 THR A  62     -15.670 -19.205  31.827  1.00 20.00           O  
ATOM    235  CG2 THR A  62     -15.379 -16.846  32.255  1.00 20.00           C  
ATOM    236  C   THR A  62     -15.838 -19.737  34.790  1.00 20.00           C  
ATOM    237  O   THR A  62     -16.617 -19.520  35.715  1.00 20.00           O  
ATOM    238  H   THR A  62     -13.573 -19.014  32.975  1.00 20.00           H  
ATOM    239  HA  THR A  62     -15.192 -17.781  34.661  1.00 20.00           H  
ATOM    240  HB  THR A  62     -16.813 -18.122  32.978  1.00 20.00           H  
ATOM    241  HG1 THR A  62     -14.939 -19.115  31.465  1.00 20.00           H  
ATOM    242 HG21 THR A  62     -15.868 -16.621  31.460  1.00 20.00           H  
ATOM    243 HG22 THR A  62     -15.514 -16.155  32.908  1.00 20.00           H  
ATOM    244 HG23 THR A  62     -14.444 -16.897  32.043  1.00 20.00           H  
ATOM    245  N   ASN A  63     -15.561 -20.969  34.353  1.00 20.00           N  
ATOM    246  CA  ASN A  63     -16.173 -22.150  34.951  1.00 20.00           C  
ATOM    247  CB  ASN A  63     -15.797 -23.406  34.168  1.00 20.00           C  
ATOM    248  CG  ASN A  63     -16.479 -23.503  32.829  1.00 20.00           C  
ATOM    249  OD1 ASN A  63     -17.519 -22.880  32.588  1.00 20.00           O  
ATOM    250  ND2 ASN A  63     -15.967 -24.365  31.964  1.00 20.00           N  
ATOM    251  C   ASN A  63     -15.768 -22.295  36.414  1.00 20.00           C  
ATOM    252  O   ASN A  63     -16.622 -22.499  37.273  1.00 20.00           O  
ATOM    253  H   ASN A  63     -15.019 -21.144  33.708  1.00 20.00           H  
ATOM    254  HA  ASN A  63     -17.150 -22.086  34.896  1.00 20.00           H  
ATOM    255  HB2 ASN A  63     -14.834 -23.429  34.052  1.00 20.00           H  
ATOM    256  HB3 ASN A  63     -16.043 -24.188  34.687  1.00 20.00           H  
ATOM    257 HD21 ASN A  63     -16.348 -24.487  31.202  1.00 20.00           H  
ATOM    258 HD22 ASN A  63     -15.255 -24.802  32.164  1.00 20.00           H  
ATOM    259  N   ILE A  64     -14.467 -22.190  36.700  1.00 20.00           N  
ATOM    260  CA  ILE A  64     -13.963 -22.375  38.057  1.00 20.00           C  
ATOM    261  CB  ILE A  64     -12.423 -22.483  38.060  1.00 20.00           C  
ATOM    262  CG1 ILE A  64     -11.952 -23.654  37.184  1.00 20.00           C  
ATOM    263  CG2 ILE A  64     -11.889 -22.602  39.482  1.00 20.00           C  
ATOM    264  CD1 ILE A  64     -12.325 -25.003  37.722  1.00 20.00           C  
ATOM    265  C   ILE A  64     -14.449 -21.260  38.977  1.00 20.00           C  
ATOM    266  O   ILE A  64     -14.990 -21.535  40.046  1.00 20.00           O  
ATOM    267  H   ILE A  64     -13.856 -22.011  36.122  1.00 20.00           H  
ATOM    268  HA  ILE A  64     -14.266 -23.236  38.412  1.00 20.00           H  
ATOM    269  HB  ILE A  64     -12.050 -21.688  37.648  1.00 20.00           H  
ATOM    270 HG12 ILE A  64     -12.310 -23.543  36.289  1.00 20.00           H  
ATOM    271 HG13 ILE A  64     -10.986 -23.619  37.104  1.00 20.00           H  
ATOM    272 HG21 ILE A  64     -10.932 -22.676  39.452  1.00 20.00           H  
ATOM    273 HG22 ILE A  64     -12.140 -21.819  39.977  1.00 20.00           H  
ATOM    274 HG23 ILE A  64     -12.265 -23.384  39.893  1.00 20.00           H  
ATOM    275 HD11 ILE A  64     -11.976 -25.680  37.137  1.00 20.00           H  
ATOM    276 HD12 ILE A  64     -11.948 -25.105  38.599  1.00 20.00           H  
ATOM    277 HD13 ILE A  64     -13.282 -25.069  37.767  1.00 20.00           H  
ATOM    278  N   GLU A  65     -14.260 -20.003  38.567  1.00 20.00           N  
ATOM    279  CA  GLU A  65     -14.723 -18.863  39.350  1.00 20.00           C  
ATOM    280  CB  GLU A  65     -14.294 -17.544  38.691  1.00 20.00           C  
ATOM    281  CG  GLU A  65     -14.799 -16.314  39.420  1.00 20.00           C  
ATOM    282  CD  GLU A  65     -14.081 -16.026  40.723  1.00 20.00           C  
ATOM    283  OE1 GLU A  65     -13.078 -16.717  41.013  1.00 20.00           O  
ATOM    284  OE2 GLU A  65     -14.560 -15.156  41.485  1.00 20.00           O  
ATOM    285  C   GLU A  65     -16.237 -18.900  39.529  1.00 20.00           C  
ATOM    286  O   GLU A  65     -16.739 -18.577  40.603  1.00 20.00           O  
ATOM    287  H   GLU A  65     -13.864 -19.787  37.835  1.00 20.00           H  
ATOM    288  HA  GLU A  65     -14.297 -18.868  40.233  1.00 20.00           H  
ATOM    289  HB2 GLU A  65     -13.326 -17.521  38.631  1.00 20.00           H  
ATOM    290  HB3 GLU A  65     -14.639 -17.518  37.785  1.00 20.00           H  
ATOM    291  HG2 GLU A  65     -14.733 -15.547  38.829  1.00 20.00           H  
ATOM    292  HG3 GLU A  65     -15.742 -16.427  39.616  1.00 20.00           H  
ATOM    293  N   GLY A  66     -16.965 -19.295  38.481  1.00 20.00           N  
ATOM    294  CA  GLY A  66     -18.420 -19.345  38.530  1.00 20.00           C  
ATOM    295  C   GLY A  66     -18.946 -20.331  39.551  1.00 20.00           C  
ATOM    296  O   GLY A  66     -19.777 -19.981  40.390  1.00 20.00           O  
ATOM    297  H   GLY A  66     -16.633 -19.648  37.771  1.00 20.00           H  
ATOM    298  HA2 GLY A  66     -18.775 -18.464  38.729  1.00 20.00           H  
ATOM    299  HA3 GLY A  66     -18.773 -19.575  37.656  1.00 20.00           H  
ATOM    300  N   GLY A  67     -18.462 -21.563  39.478  1.00 20.00           N  
ATOM    301  CA  GLY A  67     -18.863 -22.605  40.413  1.00 20.00           C  
ATOM    302  C   GLY A  67     -18.499 -22.287  41.848  1.00 20.00           C  
ATOM    303  O   GLY A  67     -19.335 -22.398  42.746  1.00 20.00           O  
ATOM    304  H   GLY A  67     -17.986 -21.854  38.823  1.00 20.00           H  
ATOM    305  HA2 GLY A  67     -19.821 -22.751  40.355  1.00 20.00           H  
ATOM    306  HA3 GLY A  67     -18.457 -23.449  40.164  1.00 20.00           H  
ATOM    307  N   ALA A  68     -17.252 -21.891  42.061  1.00 20.00           N  
ATOM    308  CA  ALA A  68     -16.747 -21.640  43.407  1.00 20.00           C  
ATOM    309  CB  ALA A  68     -15.266 -21.300  43.354  1.00 20.00           C  
ATOM    310  C   ALA A  68     -17.520 -20.510  44.079  1.00 20.00           C  
ATOM    311  O   ALA A  68     -17.776 -20.568  45.280  1.00 20.00           O  
ATOM    312  H   ALA A  68     -16.672 -21.758  41.440  1.00 20.00           H  
ATOM    313  HA  ALA A  68     -16.828 -22.450  43.952  1.00 20.00           H  
ATOM    314  HB1 ALA A  68     -14.955 -21.119  44.244  1.00 20.00           H  
ATOM    315  HB2 ALA A  68     -14.787 -22.047  42.987  1.00 20.00           H  
ATOM    316  HB3 ALA A  68     -15.143 -20.527  42.799  1.00 20.00           H  
ATOM    317  N   ARG A  69     -17.893 -19.484  43.310  1.00 20.00           N  
ATOM    318  CA  ARG A  69     -18.418 -18.248  43.882  1.00 20.00           C  
ATOM    319  CB  ARG A  69     -17.903 -17.031  43.103  1.00 20.00           C  
ATOM    320  CG  ARG A  69     -18.329 -15.702  43.708  1.00 20.00           C  
ATOM    321  CD  ARG A  69     -17.586 -14.540  43.081  1.00 20.00           C  
ATOM    322  NE  ARG A  69     -16.291 -14.317  43.718  1.00 20.00           N  
ATOM    323  CZ  ARG A  69     -16.148 -13.776  44.921  1.00 20.00           C  
ATOM    324  NH1 ARG A  69     -17.213 -13.500  45.661  1.00 20.00           N  
ATOM    325  NH2 ARG A  69     -14.939 -13.507  45.394  1.00 20.00           N  
ATOM    326  C   ARG A  69     -19.943 -18.260  43.902  1.00 20.00           C  
ATOM    327  O   ARG A  69     -20.552 -17.726  44.826  1.00 20.00           O  
ATOM    328  H   ARG A  69     -17.851 -19.481  42.451  1.00 20.00           H  
ATOM    329  HA  ARG A  69     -18.092 -18.137  44.788  1.00 20.00           H  
ATOM    330  HB2 ARG A  69     -16.925 -17.076  43.049  1.00 20.00           H  
ATOM    331  HB3 ARG A  69     -18.243 -17.069  42.195  1.00 20.00           H  
ATOM    332  HG2 ARG A  69     -19.284 -15.590  43.583  1.00 20.00           H  
ATOM    333  HG3 ARG A  69     -18.129 -15.708  44.657  1.00 20.00           H  
ATOM    334  HD2 ARG A  69     -17.464 -14.716  42.135  1.00 20.00           H  
ATOM    335  HD3 ARG A  69     -18.114 -13.733  43.186  1.00 20.00           H  
ATOM    336  HE  ARG A  69     -15.583 -14.438  43.245  1.00 20.00           H  
ATOM    337 HH11 ARG A  69     -18.002 -13.666  45.359  1.00 20.00           H  
ATOM    338 HH12 ARG A  69     -17.116 -13.156  46.443  1.00 20.00           H  
ATOM    339 HH21 ARG A  69     -14.244 -13.677  44.918  1.00 20.00           H  
ATOM    340 HH22 ARG A  69     -14.851 -13.163  46.177  1.00 20.00           H  
ATOM    341  N   TYR A  70     -20.563 -18.867  42.885  1.00 20.00           N  
ATOM    342  CA  TYR A  70     -22.013 -18.818  42.732  1.00 20.00           C  
ATOM    343  CB  TYR A  70     -22.395 -18.030  41.471  1.00 20.00           C  
ATOM    344  CG  TYR A  70     -21.903 -16.600  41.484  1.00 20.00           C  
ATOM    345  CD1 TYR A  70     -22.527 -15.637  42.263  1.00 20.00           C  
ATOM    346  CD2 TYR A  70     -20.814 -16.212  40.718  1.00 20.00           C  
ATOM    347  CE1 TYR A  70     -22.082 -14.326  42.280  1.00 20.00           C  
ATOM    348  CE2 TYR A  70     -20.359 -14.900  40.727  1.00 20.00           C  
ATOM    349  CZ  TYR A  70     -20.996 -13.958  41.510  1.00 20.00           C  
ATOM    350  OH  TYR A  70     -20.550 -12.658  41.524  1.00 20.00           O  
ATOM    351  C   TYR A  70     -22.605 -20.222  42.681  1.00 20.00           C  
ATOM    352  O   TYR A  70     -23.756 -20.392  42.284  1.00 20.00           O  
ATOM    353  H   TYR A  70     -20.161 -19.315  42.271  1.00 20.00           H  
ATOM    354  HA  TYR A  70     -22.413 -18.330  43.481  1.00 20.00           H  
ATOM    355  HB2 TYR A  70     -22.049 -18.492  40.692  1.00 20.00           H  
ATOM    356  HB3 TYR A  70     -23.362 -18.013  41.390  1.00 20.00           H  
ATOM    357  HD1 TYR A  70     -23.259 -15.876  42.785  1.00 20.00           H  
ATOM    358  HD2 TYR A  70     -20.381 -16.842  40.188  1.00 20.00           H  
ATOM    359  HE1 TYR A  70     -22.515 -13.696  42.810  1.00 20.00           H  
ATOM    360  HE2 TYR A  70     -19.627 -14.657  40.207  1.00 20.00           H  
ATOM    361  HH  TYR A  70     -19.766 -12.628  41.287  1.00 20.00           H  
ATOM    362  N   GLY A  71     -21.824 -21.229  43.081  1.00 20.00           N  
ATOM    363  CA  GLY A  71     -22.340 -22.578  43.262  1.00 20.00           C  
ATOM    364  C   GLY A  71     -22.771 -23.228  41.964  1.00 20.00           C  
ATOM    365  O   GLY A  71     -22.023 -23.231  40.986  1.00 20.00           O  
ATOM    366  H   GLY A  71     -21.019 -21.128  43.366  1.00 20.00           H  
ATOM    367  HA2 GLY A  71     -21.670 -23.136  43.687  1.00 20.00           H  
ATOM    368  HA3 GLY A  71     -23.093 -22.566  43.874  1.00 20.00           H  
ATOM    369  N   TYR A  72     -23.978 -23.778  41.957  1.00 20.00           N  
ATOM    370  CA  TYR A  72     -24.538 -24.383  40.753  1.00 20.00           C  
ATOM    371  CB  TYR A  72     -25.284 -25.679  41.097  1.00 20.00           C  
ATOM    372  CG  TYR A  72     -24.429 -26.688  41.831  1.00 20.00           C  
ATOM    373  CD1 TYR A  72     -23.578 -27.539  41.142  1.00 20.00           C  
ATOM    374  CD2 TYR A  72     -24.473 -26.790  43.213  1.00 20.00           C  
ATOM    375  CE1 TYR A  72     -22.793 -28.464  41.808  1.00 20.00           C  
ATOM    376  CE2 TYR A  72     -23.690 -27.715  43.892  1.00 20.00           C  
ATOM    377  CZ  TYR A  72     -22.849 -28.552  43.185  1.00 20.00           C  
ATOM    378  OH  TYR A  72     -22.071 -29.469  43.849  1.00 20.00           O  
ATOM    379  C   TYR A  72     -25.466 -23.410  40.034  1.00 20.00           C  
ATOM    380  O   TYR A  72     -26.082 -23.771  39.034  1.00 20.00           O  
ATOM    381  H   TYR A  72     -24.498 -23.815  42.641  1.00 20.00           H  
ATOM    382  HA  TYR A  72     -23.817 -24.646  40.144  1.00 20.00           H  
ATOM    383  HB2 TYR A  72     -26.068 -25.462  41.626  1.00 20.00           H  
ATOM    384  HB3 TYR A  72     -25.596 -26.091  40.276  1.00 20.00           H  
ATOM    385  HD1 TYR A  72     -23.533 -27.487  40.214  1.00 20.00           H  
ATOM    386  HD2 TYR A  72     -25.037 -26.229  43.695  1.00 20.00           H  
ATOM    387  HE1 TYR A  72     -22.228 -29.025  41.326  1.00 20.00           H  
ATOM    388  HE2 TYR A  72     -23.731 -27.770  44.819  1.00 20.00           H  
ATOM    389  HH  TYR A  72     -22.184 -29.398  44.658  1.00 20.00           H  
ATOM    390  N   SER A  73     -25.568 -22.177  40.538  1.00 20.00           N  
ATOM    391  CA  SER A  73     -26.686 -21.301  40.203  1.00 20.00           C  
ATOM    392  CB  SER A  73     -26.777 -20.148  41.197  1.00 20.00           C  
ATOM    393  OG  SER A  73     -25.633 -19.315  41.123  1.00 20.00           O  
ATOM    394  C   SER A  73     -26.550 -20.760  38.784  1.00 20.00           C  
ATOM    395  O   SER A  73     -27.495 -20.182  38.252  1.00 20.00           O  
ATOM    396  H   SER A  73     -24.998 -21.826  41.079  1.00 20.00           H  
ATOM    397  HA  SER A  73     -27.530 -21.793  40.278  1.00 20.00           H  
ATOM    398  HB2 SER A  73     -27.577 -19.632  41.009  1.00 20.00           H  
ATOM    399  HB3 SER A  73     -26.847 -20.510  42.095  1.00 20.00           H  
ATOM    400  HG  SER A  73     -24.952 -19.769  41.175  1.00 20.00           H  
ATOM    401  N   LEU A  74     -25.378 -20.946  38.169  1.00 20.00           N  
ATOM    402  CA  LEU A  74     -25.105 -20.380  36.852  1.00 20.00           C  
ATOM    403  CB  LEU A  74     -23.801 -19.576  36.876  1.00 20.00           C  
ATOM    404  CG  LEU A  74     -23.884 -18.222  37.565  1.00 20.00           C  
ATOM    405  CD1 LEU A  74     -22.545 -17.515  37.536  1.00 20.00           C  
ATOM    406  CD2 LEU A  74     -24.954 -17.357  36.933  1.00 20.00           C  
ATOM    407  C   LEU A  74     -25.030 -21.474  35.792  1.00 20.00           C  
ATOM    408  O   LEU A  74     -24.560 -21.227  34.684  1.00 20.00           O  
ATOM    409  H   LEU A  74     -24.725 -21.398  38.498  1.00 20.00           H  
ATOM    410  HA  LEU A  74     -25.811 -19.746  36.607  1.00 20.00           H  
ATOM    411  HB2 LEU A  74     -23.105 -20.114  37.286  1.00 20.00           H  
ATOM    412  HB3 LEU A  74     -23.502 -19.431  35.965  1.00 20.00           H  
ATOM    413  HG  LEU A  74     -24.118 -18.355  38.497  1.00 20.00           H  
ATOM    414 HD11 LEU A  74     -22.612 -16.699  38.037  1.00 20.00           H  
ATOM    415 HD12 LEU A  74     -21.882 -18.086  37.930  1.00 20.00           H  
ATOM    416 HD13 LEU A  74     -22.313 -17.323  36.624  1.00 20.00           H  
ATOM    417 HD21 LEU A  74     -24.981 -16.512  37.387  1.00 20.00           H  
ATOM    418 HD22 LEU A  74     -24.740 -17.222  36.007  1.00 20.00           H  
ATOM    419 HD23 LEU A  74     -25.802 -17.800  37.013  1.00 20.00           H  
ATOM    420  N   LEU A  75     -25.493 -22.682  36.127  1.00 20.00           N  
ATOM    421  CA  LEU A  75     -25.494 -23.792  35.181  1.00 20.00           C  
ATOM    422  CB  LEU A  75     -26.033 -25.062  35.848  1.00 20.00           C  
ATOM    423  CG  LEU A  75     -24.987 -25.934  36.526  1.00 20.00           C  
ATOM    424  CD1 LEU A  75     -25.636 -27.087  37.262  1.00 20.00           C  
ATOM    425  CD2 LEU A  75     -23.976 -26.448  35.523  1.00 20.00           C  
ATOM    426  C   LEU A  75     -26.321 -23.455  33.944  1.00 20.00           C  
ATOM    427  O   LEU A  75     -25.931 -23.796  32.830  1.00 20.00           O  
ATOM    428  H   LEU A  75     -25.811 -22.881  36.901  1.00 20.00           H  
ATOM    429  HA  LEU A  75     -24.576 -23.998  34.905  1.00 20.00           H  
ATOM    430  HB2 LEU A  75     -26.723 -24.817  36.484  1.00 20.00           H  
ATOM    431  HB3 LEU A  75     -26.486 -25.602  35.181  1.00 20.00           H  
ATOM    432  HG  LEU A  75     -24.513 -25.404  37.185  1.00 20.00           H  
ATOM    433 HD11 LEU A  75     -24.956 -27.593  37.713  1.00 20.00           H  
ATOM    434 HD12 LEU A  75     -26.261 -26.738  37.902  1.00 20.00           H  
ATOM    435 HD13 LEU A  75     -26.094 -27.645  36.628  1.00 20.00           H  
ATOM    436 HD21 LEU A  75     -23.316 -26.971  35.984  1.00 20.00           H  
ATOM    437 HD22 LEU A  75     -24.428 -26.992  34.874  1.00 20.00           H  
ATOM    438 HD23 LEU A  75     -23.557 -25.700  35.090  1.00 20.00           H  
ATOM    439  N   TRP A  76     -27.461 -22.786  34.136  1.00 20.00           N  
ATOM    440  CA  TRP A  76     -28.353 -22.457  33.029  1.00 20.00           C  
ATOM    441  CB  TRP A  76     -29.603 -21.728  33.541  1.00 20.00           C  
ATOM    442  CG  TRP A  76     -29.309 -20.405  34.180  1.00 20.00           C  
ATOM    443  CD1 TRP A  76     -28.974 -20.180  35.482  1.00 20.00           C  
ATOM    444  NE1 TRP A  76     -28.780 -18.834  35.691  1.00 20.00           N  
ATOM    445  CE2 TRP A  76     -28.990 -18.164  34.513  1.00 20.00           C  
ATOM    446  CZ2 TRP A  76     -28.913 -16.802  34.225  1.00 20.00           C  
ATOM    447  CH2 TRP A  76     -29.179 -16.417  32.938  1.00 20.00           C  
ATOM    448  CZ3 TRP A  76     -29.514 -17.346  31.951  1.00 20.00           C  
ATOM    449  CE3 TRP A  76     -29.590 -18.694  32.234  1.00 20.00           C  
ATOM    450  CD2 TRP A  76     -29.325 -19.125  33.539  1.00 20.00           C  
ATOM    451  C   TRP A  76     -27.635 -21.612  31.982  1.00 20.00           C  
ATOM    452  O   TRP A  76     -27.897 -21.756  30.789  1.00 20.00           O  
ATOM    453  H   TRP A  76     -27.739 -22.511  34.902  1.00 20.00           H  
ATOM    454  HA  TRP A  76     -28.680 -23.279  32.607  1.00 20.00           H  
ATOM    455  HB2 TRP A  76     -30.223 -21.610  32.804  1.00 20.00           H  
ATOM    456  HB3 TRP A  76     -30.048 -22.286  34.197  1.00 20.00           H  
ATOM    457  HD1 TRP A  76     -28.889 -20.840  36.131  1.00 20.00           H  
ATOM    458  HE1 TRP A  76     -28.563 -18.472  36.440  1.00 20.00           H  
ATOM    459  HE3 TRP A  76     -29.814 -19.306  31.570  1.00 20.00           H  
ATOM    460  HZ2 TRP A  76     -28.691 -16.180  34.879  1.00 20.00           H  
ATOM    461  HZ3 TRP A  76     -29.688 -17.050  31.087  1.00 20.00           H  
ATOM    462  HH2 TRP A  76     -29.135 -15.515  32.716  1.00 20.00           H  
ATOM    463  N   VAL A  77     -26.731 -20.732  32.422  1.00 20.00           N  
ATOM    464  CA  VAL A  77     -25.994 -19.869  31.506  1.00 20.00           C  
ATOM    465  CB  VAL A  77     -25.144 -18.831  32.269  1.00 20.00           C  
ATOM    466  CG1 VAL A  77     -24.399 -17.920  31.300  1.00 20.00           C  
ATOM    467  CG2 VAL A  77     -26.008 -18.018  33.225  1.00 20.00           C  
ATOM    468  C   VAL A  77     -25.139 -20.691  30.547  1.00 20.00           C  
ATOM    469  O   VAL A  77     -25.149 -20.441  29.344  1.00 20.00           O  
ATOM    470  H   VAL A  77     -26.529 -20.619  33.250  1.00 20.00           H  
ATOM    471  HA  VAL A  77     -26.618 -19.320  30.987  1.00 20.00           H  
ATOM    472  HB  VAL A  77     -24.466 -19.301  32.798  1.00 20.00           H  
ATOM    473 HG11 VAL A  77     -23.863 -17.302  31.802  1.00 20.00           H  
ATOM    474 HG12 VAL A  77     -23.837 -18.456  30.736  1.00 20.00           H  
ATOM    475 HG13 VAL A  77     -25.039 -17.442  30.766  1.00 20.00           H  
ATOM    476 HG21 VAL A  77     -25.454 -17.380  33.681  1.00 20.00           H  
ATOM    477 HG22 VAL A  77     -26.685 -17.560  32.722  1.00 20.00           H  
ATOM    478 HG23 VAL A  77     -26.415 -18.612  33.860  1.00 20.00           H  
ATOM    479  N   ILE A  78     -24.402 -21.672  31.075  1.00 20.00           N  
ATOM    480  CA  ILE A  78     -23.599 -22.561  30.242  1.00 20.00           C  
ATOM    481  CB  ILE A  78     -22.773 -23.532  31.113  1.00 20.00           C  
ATOM    482  CG1 ILE A  78     -21.731 -22.771  31.947  1.00 20.00           C  
ATOM    483  CG2 ILE A  78     -22.119 -24.609  30.256  1.00 20.00           C  
ATOM    484  CD1 ILE A  78     -20.810 -23.661  32.728  1.00 20.00           C  
ATOM    485  C   ILE A  78     -24.474 -23.311  29.242  1.00 20.00           C  
ATOM    486  O   ILE A  78     -24.151 -23.363  28.058  1.00 20.00           O  
ATOM    487  H   ILE A  78     -24.351 -21.841  31.917  1.00 20.00           H  
ATOM    488  HA  ILE A  78     -22.926 -22.045  29.752  1.00 20.00           H  
ATOM    489  HB  ILE A  78     -23.360 -23.955  31.759  1.00 20.00           H  
ATOM    490 HG12 ILE A  78     -21.217 -22.194  31.361  1.00 20.00           H  
ATOM    491 HG13 ILE A  78     -22.191 -22.191  32.574  1.00 20.00           H  
ATOM    492 HG21 ILE A  78     -21.616 -25.198  30.824  1.00 20.00           H  
ATOM    493 HG22 ILE A  78     -22.804 -25.104  29.800  1.00 20.00           H  
ATOM    494 HG23 ILE A  78     -21.536 -24.191  29.618  1.00 20.00           H  
ATOM    495 HD11 ILE A  78     -20.190 -23.116  33.218  1.00 20.00           H  
ATOM    496 HD12 ILE A  78     -21.330 -24.191  33.338  1.00 20.00           H  
ATOM    497 HD13 ILE A  78     -20.336 -24.232  32.119  1.00 20.00           H  
ATOM    498  N   LEU A  79     -25.581 -23.890  29.714  1.00 20.00           N  
ATOM    499  CA  LEU A  79     -26.531 -24.560  28.833  1.00 20.00           C  
ATOM    500  CB  LEU A  79     -27.703 -25.128  29.642  1.00 20.00           C  
ATOM    501  CG  LEU A  79     -28.811 -25.768  28.820  1.00 20.00           C  
ATOM    502  CD1 LEU A  79     -28.279 -26.925  28.001  1.00 20.00           C  
ATOM    503  CD2 LEU A  79     -29.949 -26.227  29.708  1.00 20.00           C  
ATOM    504  C   LEU A  79     -27.046 -23.608  27.759  1.00 20.00           C  
ATOM    505  O   LEU A  79     -27.034 -23.947  26.577  1.00 20.00           O  
ATOM    506  H   LEU A  79     -25.803 -23.908  30.545  1.00 20.00           H  
ATOM    507  HA  LEU A  79     -26.103 -25.328  28.400  1.00 20.00           H  
ATOM    508  HB2 LEU A  79     -27.361 -25.763  30.290  1.00 20.00           H  
ATOM    509  HB3 LEU A  79     -28.096 -24.416  30.171  1.00 20.00           H  
ATOM    510  HG  LEU A  79     -29.162 -25.113  28.198  1.00 20.00           H  
ATOM    511 HD11 LEU A  79     -29.002 -27.312  27.501  1.00 20.00           H  
ATOM    512 HD12 LEU A  79     -27.606 -26.598  27.400  1.00 20.00           H  
ATOM    513 HD13 LEU A  79     -27.901 -27.580  28.592  1.00 20.00           H  
ATOM    514 HD21 LEU A  79     -30.633 -26.620  29.161  1.00 20.00           H  
ATOM    515 HD22 LEU A  79     -29.617 -26.876  30.332  1.00 20.00           H  
ATOM    516 HD23 LEU A  79     -30.302 -25.469  30.180  1.00 20.00           H  
ATOM    517  N   ALA A  80     -27.496 -22.417  28.163  1.00 20.00           N  
ATOM    518  CA  ALA A  80     -28.072 -21.457  27.228  1.00 20.00           C  
ATOM    519  CB  ALA A  80     -28.664 -20.280  27.986  1.00 20.00           C  
ATOM    520  C   ALA A  80     -27.024 -20.967  26.234  1.00 20.00           C  
ATOM    521  O   ALA A  80     -27.271 -20.962  25.030  1.00 20.00           O  
ATOM    522  H   ALA A  80     -27.478 -22.143  28.978  1.00 20.00           H  
ATOM    523  HA  ALA A  80     -28.810 -21.871  26.734  1.00 20.00           H  
ATOM    524  HB1 ALA A  80     -29.020 -19.650  27.355  1.00 20.00           H  
ATOM    525  HB2 ALA A  80     -29.365 -20.598  28.559  1.00 20.00           H  
ATOM    526  HB3 ALA A  80     -27.974 -19.866  28.510  1.00 20.00           H  
ATOM    527  N   ALA A  81     -25.855 -20.555  26.732  1.00 20.00           N  
ATOM    528  CA  ALA A  81     -24.785 -20.063  25.871  1.00 20.00           C  
ATOM    529  CB  ALA A  81     -23.590 -19.644  26.711  1.00 20.00           C  
ATOM    530  C   ALA A  81     -24.368 -21.123  24.858  1.00 20.00           C  
ATOM    531  O   ALA A  81     -23.999 -20.790  23.734  1.00 20.00           O  
ATOM    532  H   ALA A  81     -25.659 -20.552  27.570  1.00 20.00           H  
ATOM    533  HA  ALA A  81     -25.083 -19.262  25.391  1.00 20.00           H  
ATOM    534  HB1 ALA A  81     -22.897 -19.322  26.130  1.00 20.00           H  
ATOM    535  HB2 ALA A  81     -23.859 -18.946  27.313  1.00 20.00           H  
ATOM    536  HB3 ALA A  81     -23.275 -20.403  27.208  1.00 20.00           H  
ATOM    537  N   ASN A  82     -24.426 -22.399  25.250  1.00 20.00           N  
ATOM    538  CA  ASN A  82     -23.969 -23.486  24.391  1.00 20.00           C  
ATOM    539  CB  ASN A  82     -23.770 -24.764  25.203  1.00 20.00           C  
ATOM    540  CG  ASN A  82     -22.521 -25.520  24.831  1.00 20.00           C  
ATOM    541  OD1 ASN A  82     -21.450 -25.321  25.412  1.00 20.00           O  
ATOM    542  ND2 ASN A  82     -22.608 -26.329  23.787  1.00 20.00           N  
ATOM    543  C   ASN A  82     -24.949 -23.730  23.248  1.00 20.00           C  
ATOM    544  O   ASN A  82     -24.531 -23.948  22.114  1.00 20.00           O  
ATOM    545  H   ASN A  82     -24.728 -22.658  26.012  1.00 20.00           H  
ATOM    546  HA  ASN A  82     -23.089 -23.270  24.017  1.00 20.00           H  
ATOM    547  HB2 ASN A  82     -23.753 -24.540  26.146  1.00 20.00           H  
ATOM    548  HB3 ASN A  82     -24.529 -25.351  25.060  1.00 20.00           H  
ATOM    549 HD21 ASN A  82     -21.916 -26.768  23.524  1.00 20.00           H  
ATOM    550 HD22 ASN A  82     -23.356 -26.416  23.371  1.00 20.00           H  
ATOM    551  N   LEU A  83     -26.251 -23.692  23.543  1.00 20.00           N  
ATOM    552  CA  LEU A  83     -27.275 -23.790  22.507  1.00 20.00           C  
ATOM    553  CB  LEU A  83     -28.663 -23.941  23.140  1.00 20.00           C  
ATOM    554  CG  LEU A  83     -28.830 -25.139  24.063  1.00 20.00           C  
ATOM    555  CD1 LEU A  83     -30.209 -25.155  24.686  1.00 20.00           C  
ATOM    556  CD2 LEU A  83     -28.566 -26.434  23.324  1.00 20.00           C  
ATOM    557  C   LEU A  83     -27.243 -22.572  21.590  1.00 20.00           C  
ATOM    558  O   LEU A  83     -27.379 -22.711  20.377  1.00 20.00           O  
ATOM    559  H   LEU A  83     -26.566 -23.609  24.339  1.00 20.00           H  
ATOM    560  HA  LEU A  83     -27.131 -24.598  21.970  1.00 20.00           H  
ATOM    561  HB2 LEU A  83     -28.884 -23.124  23.613  1.00 20.00           H  
ATOM    562  HB3 LEU A  83     -29.325 -24.011  22.435  1.00 20.00           H  
ATOM    563  HG  LEU A  83     -28.188 -25.071  24.787  1.00 20.00           H  
ATOM    564 HD11 LEU A  83     -30.286 -25.925  25.254  1.00 20.00           H  
ATOM    565 HD12 LEU A  83     -30.328 -24.355  25.204  1.00 20.00           H  
ATOM    566 HD13 LEU A  83     -30.867 -25.195  23.988  1.00 20.00           H  
ATOM    567 HD21 LEU A  83     -28.685 -27.169  23.930  1.00 20.00           H  
ATOM    568 HD22 LEU A  83     -29.185 -26.509  22.595  1.00 20.00           H  
ATOM    569 HD23 LEU A  83     -27.666 -26.426  22.991  1.00 20.00           H  
ATOM    570  N   MET A  84     -27.065 -21.380  22.165  1.00 20.00           N  
ATOM    571  CA  MET A  84     -26.836 -20.174  21.375  1.00 20.00           C  
ATOM    572  CB  MET A  84     -26.512 -18.984  22.288  1.00 20.00           C  
ATOM    573  CG  MET A  84     -27.739 -18.325  22.869  1.00 20.00           C  
ATOM    574  SD  MET A  84     -27.327 -17.053  24.085  1.00 20.00           S  
ATOM    575  CE  MET A  84     -28.941 -16.709  24.738  1.00 20.00           C  
ATOM    576  C   MET A  84     -25.716 -20.389  20.363  1.00 20.00           C  
ATOM    577  O   MET A  84     -25.894 -20.110  19.179  1.00 20.00           O  
ATOM    578  H   MET A  84     -27.072 -21.245  23.014  1.00 20.00           H  
ATOM    579  HA  MET A  84     -27.655 -19.927  20.897  1.00 20.00           H  
ATOM    580  HB2 MET A  84     -25.927 -19.283  23.002  1.00 20.00           H  
ATOM    581  HB3 MET A  84     -26.027 -18.317  21.777  1.00 20.00           H  
ATOM    582  HG2 MET A  84     -28.261 -17.938  22.148  1.00 20.00           H  
ATOM    583  HG3 MET A  84     -28.280 -18.998  23.310  1.00 20.00           H  
ATOM    584  HE1 MET A  84     -28.865 -16.041  25.423  1.00 20.00           H  
ATOM    585  HE2 MET A  84     -29.503 -16.387  24.029  1.00 20.00           H  
ATOM    586  HE3 MET A  84     -29.307 -17.517  25.106  1.00 20.00           H  
ATOM    587  N   ALA A  85     -24.563 -20.883  20.823  1.00 20.00           N  
ATOM    588  CA  ALA A  85     -23.406 -21.063  19.953  1.00 20.00           C  
ATOM    589  CB  ALA A  85     -22.198 -21.487  20.773  1.00 20.00           C  
ATOM    590  C   ALA A  85     -23.692 -22.097  18.869  1.00 20.00           C  
ATOM    591  O   ALA A  85     -23.168 -21.991  17.763  1.00 20.00           O  
ATOM    592  H   ALA A  85     -24.429 -21.122  21.638  1.00 20.00           H  
ATOM    593  HA  ALA A  85     -23.170 -20.213  19.528  1.00 20.00           H  
ATOM    594  HB1 ALA A  85     -21.449 -21.611  20.186  1.00 20.00           H  
ATOM    595  HB2 ALA A  85     -21.998 -20.800  21.414  1.00 20.00           H  
ATOM    596  HB3 ALA A  85     -22.400 -22.309  21.226  1.00 20.00           H  
ATOM    597  N   MET A  86     -24.521 -23.097  19.183  1.00 20.00           N  
ATOM    598  CA  MET A  86     -24.958 -24.070  18.188  1.00 20.00           C  
ATOM    599  CB  MET A  86     -25.924 -25.086  18.814  1.00 20.00           C  
ATOM    600  CG  MET A  86     -25.222 -26.238  19.490  1.00 20.00           C  
ATOM    601  SD  MET A  86     -26.369 -27.324  20.369  1.00 20.00           S  
ATOM    602  CE  MET A  86     -25.229 -28.239  21.373  1.00 20.00           C  
ATOM    603  C   MET A  86     -25.613 -23.379  16.997  1.00 20.00           C  
ATOM    604  O   MET A  86     -25.251 -23.645  15.853  1.00 20.00           O  
ATOM    605  H   MET A  86     -24.844 -23.231  19.968  1.00 20.00           H  
ATOM    606  HA  MET A  86     -24.192 -24.593  17.871  1.00 20.00           H  
ATOM    607  HB2 MET A  86     -26.496 -24.628  19.449  1.00 20.00           H  
ATOM    608  HB3 MET A  86     -26.494 -25.450  18.119  1.00 20.00           H  
ATOM    609  HG2 MET A  86     -24.731 -26.744  18.824  1.00 20.00           H  
ATOM    610  HG3 MET A  86     -24.588 -25.887  20.135  1.00 20.00           H  
ATOM    611  HE1 MET A  86     -25.720 -28.855  21.922  1.00 20.00           H  
ATOM    612  HE2 MET A  86     -24.627 -28.722  20.802  1.00 20.00           H  
ATOM    613  HE3 MET A  86     -24.737 -27.627  21.925  1.00 20.00           H  
ATOM    614  N   VAL A  87     -26.576 -22.491  17.261  1.00 20.00           N  
ATOM    615  CA  VAL A  87     -27.268 -21.772  16.197  1.00 20.00           C  
ATOM    616  CB  VAL A  87     -28.489 -20.999  16.738  1.00 20.00           C  
ATOM    617  CG1 VAL A  87     -29.164 -20.202  15.627  1.00 20.00           C  
ATOM    618  CG2 VAL A  87     -29.479 -21.945  17.407  1.00 20.00           C  
ATOM    619  C   VAL A  87     -26.312 -20.848  15.449  1.00 20.00           C  
ATOM    620  O   VAL A  87     -26.338 -20.797  14.222  1.00 20.00           O  
ATOM    621  H   VAL A  87     -26.846 -22.289  18.052  1.00 20.00           H  
ATOM    622  HA  VAL A  87     -27.659 -22.407  15.562  1.00 20.00           H  
ATOM    623  HB  VAL A  87     -28.186 -20.353  17.410  1.00 20.00           H  
ATOM    624 HG11 VAL A  87     -29.921 -19.738  15.992  1.00 20.00           H  
ATOM    625 HG12 VAL A  87     -28.536 -19.571  15.269  1.00 20.00           H  
ATOM    626 HG13 VAL A  87     -29.451 -20.807  14.939  1.00 20.00           H  
ATOM    627 HG21 VAL A  87     -30.205 -21.433  17.769  1.00 20.00           H  
ATOM    628 HG22 VAL A  87     -29.811 -22.564  16.752  1.00 20.00           H  
ATOM    629 HG23 VAL A  87     -29.030 -22.420  18.110  1.00 20.00           H  
ATOM    630  N   ILE A  88     -25.467 -20.120  16.185  1.00 20.00           N  
ATOM    631  CA  ILE A  88     -24.642 -19.073  15.592  1.00 20.00           C  
ATOM    632  CB  ILE A  88     -24.068 -18.143  16.683  1.00 20.00           C  
ATOM    633  CG1 ILE A  88     -25.186 -17.344  17.369  1.00 20.00           C  
ATOM    634  CG2 ILE A  88     -23.000 -17.222  16.106  1.00 20.00           C  
ATOM    635  CD1 ILE A  88     -24.777 -16.721  18.671  1.00 20.00           C  
ATOM    636  C   ILE A  88     -23.538 -19.671  14.727  1.00 20.00           C  
ATOM    637  O   ILE A  88     -23.278 -19.179  13.631  1.00 20.00           O  
ATOM    638  H   ILE A  88     -25.356 -20.215  17.032  1.00 20.00           H  
ATOM    639  HA  ILE A  88     -25.195 -18.482  15.039  1.00 20.00           H  
ATOM    640  HB  ILE A  88     -23.673 -18.685  17.384  1.00 20.00           H  
ATOM    641 HG12 ILE A  88     -25.505 -16.660  16.760  1.00 20.00           H  
ATOM    642 HG13 ILE A  88     -25.936 -17.935  17.543  1.00 20.00           H  
ATOM    643 HG21 ILE A  88     -22.667 -16.654  16.804  1.00 20.00           H  
ATOM    644 HG22 ILE A  88     -22.285 -17.756  15.752  1.00 20.00           H  
ATOM    645 HG23 ILE A  88     -23.390 -16.690  15.408  1.00 20.00           H  
ATOM    646 HD11 ILE A  88     -25.531 -16.262  19.049  1.00 20.00           H  
ATOM    647 HD12 ILE A  88     -24.482 -17.411  19.269  1.00 20.00           H  
ATOM    648 HD13 ILE A  88     -24.062 -16.100  18.509  1.00 20.00           H  
ATOM    649  N   GLN A  89     -22.887 -20.732  15.214  1.00 20.00           N  
ATOM    650  CA  GLN A  89     -21.800 -21.369  14.479  1.00 20.00           C  
ATOM    651  CB  GLN A  89     -21.011 -22.315  15.394  1.00 20.00           C  
ATOM    652  CG  GLN A  89     -19.996 -21.600  16.272  1.00 20.00           C  
ATOM    653  CD  GLN A  89     -19.306 -22.553  17.211  1.00 20.00           C  
ATOM    654  OE1 GLN A  89     -18.938 -23.672  16.840  1.00 20.00           O  
ATOM    655  NE2 GLN A  89     -19.208 -22.172  18.476  1.00 20.00           N  
ATOM    656  C   GLN A  89     -22.330 -22.123  13.264  1.00 20.00           C  
ATOM    657  O   GLN A  89     -21.614 -22.286  12.279  1.00 20.00           O  
ATOM    658  H   GLN A  89     -23.060 -21.100  15.972  1.00 20.00           H  
ATOM    659  HA  GLN A  89     -21.157 -20.693  14.179  1.00 20.00           H  
ATOM    660  HB2 GLN A  89     -21.634 -22.813  15.946  1.00 20.00           H  
ATOM    661  HB3 GLN A  89     -20.534 -22.959  14.847  1.00 20.00           H  
ATOM    662  HG2 GLN A  89     -19.342 -21.161  15.705  1.00 20.00           H  
ATOM    663  HG3 GLN A  89     -20.454 -20.932  16.805  1.00 20.00           H  
ATOM    664 HE21 GLN A  89     -19.535 -21.415  18.723  1.00 20.00           H  
ATOM    665 HE22 GLN A  89     -18.818 -22.680  19.049  1.00 20.00           H  
ATOM    666  N   ASN A  90     -23.583 -22.583  13.330  1.00 20.00           N  
ATOM    667  CA  ASN A  90     -24.236 -23.197  12.178  1.00 20.00           C  
ATOM    668  CB  ASN A  90     -25.557 -23.843  12.591  1.00 20.00           C  
ATOM    669  CG  ASN A  90     -25.408 -25.270  13.047  1.00 20.00           C  
ATOM    670  OD1 ASN A  90     -24.466 -25.624  13.763  1.00 20.00           O  
ATOM    671  ND2 ASN A  90     -26.277 -26.142  12.557  1.00 20.00           N  
ATOM    672  C   ASN A  90     -24.467 -22.174  11.071  1.00 20.00           C  
ATOM    673  O   ASN A  90     -24.083 -22.406   9.927  1.00 20.00           O  
ATOM    674  H   ASN A  90     -24.075 -22.550  14.034  1.00 20.00           H  
ATOM    675  HA  ASN A  90     -23.682 -23.926  11.829  1.00 20.00           H  
ATOM    676  HB2 ASN A  90     -25.963 -23.311  13.293  1.00 20.00           H  
ATOM    677  HB3 ASN A  90     -26.163 -23.831  11.834  1.00 20.00           H  
ATOM    678 HD21 ASN A  90     -26.210 -26.975  12.759  1.00 20.00           H  
ATOM    679 HD22 ASN A  90     -26.907 -25.874  12.037  1.00 20.00           H  
ATOM    680  N   LEU A  91     -25.092 -21.042  11.407  1.00 20.00           N  
ATOM    681  CA  LEU A  91     -25.248 -19.943  10.460  1.00 20.00           C  
ATOM    682  CB  LEU A  91     -25.882 -18.730  11.150  1.00 20.00           C  
ATOM    683  CG  LEU A  91     -27.327 -18.913  11.589  1.00 20.00           C  
ATOM    684  CD1 LEU A  91     -27.819 -17.703  12.354  1.00 20.00           C  
ATOM    685  CD2 LEU A  91     -28.224 -19.190  10.401  1.00 20.00           C  
ATOM    686  C   LEU A  91     -23.907 -19.557   9.845  1.00 20.00           C  
ATOM    687  O   LEU A  91     -23.811 -19.392   8.631  1.00 20.00           O  
ATOM    688  H   LEU A  91     -25.435 -20.889  12.181  1.00 20.00           H  
ATOM    689  HA  LEU A  91     -25.865 -20.202   9.745  1.00 20.00           H  
ATOM    690  HB2 LEU A  91     -25.334 -18.476  11.910  1.00 20.00           H  
ATOM    691  HB3 LEU A  91     -25.846 -17.969  10.549  1.00 20.00           H  
ATOM    692  HG  LEU A  91     -27.381 -19.673  12.189  1.00 20.00           H  
ATOM    693 HD11 LEU A  91     -28.732 -17.847  12.613  1.00 20.00           H  
ATOM    694 HD12 LEU A  91     -27.274 -17.584  13.136  1.00 20.00           H  
ATOM    695 HD13 LEU A  91     -27.756 -16.929  11.789  1.00 20.00           H  
ATOM    696 HD21 LEU A  91     -29.129 -19.283  10.708  1.00 20.00           H  
ATOM    697 HD22 LEU A  91     -28.163 -18.456   9.786  1.00 20.00           H  
ATOM    698 HD23 LEU A  91     -27.937 -20.001   9.975  1.00 20.00           H  
ATOM    699  N   SER A  92     -22.872 -19.414  10.677  1.00 20.00           N  
ATOM    700  CA  SER A  92     -21.558 -18.993  10.201  1.00 20.00           C  
ATOM    701  CB  SER A  92     -20.607 -18.784  11.374  1.00 20.00           C  
ATOM    702  OG  SER A  92     -19.338 -18.333  10.931  1.00 20.00           O  
ATOM    703  C   SER A  92     -20.976 -20.014   9.230  1.00 20.00           C  
ATOM    704  O   SER A  92     -20.405 -19.638   8.208  1.00 20.00           O  
ATOM    705  H   SER A  92     -22.908 -19.555  11.524  1.00 20.00           H  
ATOM    706  HA  SER A  92     -21.628 -18.126   9.749  1.00 20.00           H  
ATOM    707  HB2 SER A  92     -20.995 -18.136  11.983  1.00 20.00           H  
ATOM    708  HB3 SER A  92     -20.497 -19.624  11.845  1.00 20.00           H  
ATOM    709  HG  SER A  92     -19.118 -17.661  11.346  1.00 20.00           H  
ATOM    710  N   ALA A  93     -21.118 -21.305   9.543  1.00 20.00           N  
ATOM    711  CA  ALA A  93     -20.716 -22.366   8.626  1.00 20.00           C  
ATOM    712  CB  ALA A  93     -20.901 -23.724   9.284  1.00 20.00           C  
ATOM    713  C   ALA A  93     -21.517 -22.299   7.329  1.00 20.00           C  
ATOM    714  O   ALA A  93     -20.938 -22.332   6.245  1.00 20.00           O  
ATOM    715  H   ALA A  93     -21.447 -21.590  10.285  1.00 20.00           H  
ATOM    716  HA  ALA A  93     -19.763 -22.284   8.416  1.00 20.00           H  
ATOM    717  HB1 ALA A  93     -20.602 -24.407   8.679  1.00 20.00           H  
ATOM    718  HB2 ALA A  93     -20.381 -23.753  10.090  1.00 20.00           H  
ATOM    719  HB3 ALA A  93     -21.830 -23.849   9.488  1.00 20.00           H  
ATOM    720  N   ASN A  94     -22.845 -22.205   7.435  1.00 20.00           N  
ATOM    721  CA  ASN A  94     -23.712 -22.227   6.262  1.00 20.00           C  
ATOM    722  CB  ASN A  94     -25.181 -22.206   6.678  1.00 20.00           C  
ATOM    723  CG  ASN A  94     -25.622 -23.465   7.377  1.00 20.00           C  
ATOM    724  OD1 ASN A  94     -26.725 -23.543   7.928  1.00 20.00           O  
ATOM    725  ND2 ASN A  94     -24.732 -24.441   7.457  1.00 20.00           N  
ATOM    726  C   ASN A  94     -23.405 -21.056   5.335  1.00 20.00           C  
ATOM    727  O   ASN A  94     -23.575 -21.168   4.123  1.00 20.00           O  
ATOM    728  H   ASN A  94     -23.267 -22.128   8.181  1.00 20.00           H  
ATOM    729  HA  ASN A  94     -23.588 -23.065   5.769  1.00 20.00           H  
ATOM    730  HB2 ASN A  94     -25.336 -21.437   7.250  1.00 20.00           H  
ATOM    731  HB3 ASN A  94     -25.731 -22.092   5.888  1.00 20.00           H  
ATOM    732 HD21 ASN A  94     -24.923 -25.164   7.883  1.00 20.00           H  
ATOM    733 HD22 ASN A  94     -23.962 -24.352   7.085  1.00 20.00           H  
ATOM    734  N   LEU A  95     -22.954 -19.932   5.899  1.00 20.00           N  
ATOM    735  CA  LEU A  95     -22.594 -18.764   5.101  1.00 20.00           C  
ATOM    736  CB  LEU A  95     -22.345 -17.554   6.008  1.00 20.00           C  
ATOM    737  CG  LEU A  95     -21.905 -16.286   5.293  1.00 20.00           C  
ATOM    738  CD1 LEU A  95     -23.026 -15.725   4.444  1.00 20.00           C  
ATOM    739  CD2 LEU A  95     -21.417 -15.247   6.281  1.00 20.00           C  
ATOM    740  C   LEU A  95     -21.363 -19.045   4.246  1.00 20.00           C  
ATOM    741  O   LEU A  95     -21.340 -18.701   3.066  1.00 20.00           O  
ATOM    742  H   LEU A  95     -22.848 -19.823   6.745  1.00 20.00           H  
ATOM    743  HA  LEU A  95     -23.340 -18.516   4.515  1.00 20.00           H  
ATOM    744  HB2 LEU A  95     -23.143 -17.380   6.530  1.00 20.00           H  
ATOM    745  HB3 LEU A  95     -21.663 -17.782   6.659  1.00 20.00           H  
ATOM    746  HG  LEU A  95     -21.171 -16.498   4.695  1.00 20.00           H  
ATOM    747 HD11 LEU A  95     -22.719 -14.925   4.011  1.00 20.00           H  
ATOM    748 HD12 LEU A  95     -23.275 -16.377   3.784  1.00 20.00           H  
ATOM    749 HD13 LEU A  95     -23.776 -15.526   5.008  1.00 20.00           H  
ATOM    750 HD21 LEU A  95     -21.152 -14.459   5.800  1.00 20.00           H  
ATOM    751 HD22 LEU A  95     -22.130 -15.034   6.888  1.00 20.00           H  
ATOM    752 HD23 LEU A  95     -20.669 -15.603   6.765  1.00 20.00           H  
ATOM    753  N   GLY A  96     -20.339 -19.668   4.836  1.00 20.00           N  
ATOM    754  CA  GLY A  96     -19.123 -20.007   4.110  1.00 20.00           C  
ATOM    755  C   GLY A  96     -19.349 -21.029   3.017  1.00 20.00           C  
ATOM    756  O   GLY A  96     -18.802 -20.906   1.920  1.00 20.00           O  
ATOM    757  H   GLY A  96     -20.282 -19.801   5.684  1.00 20.00           H  
ATOM    758  HA2 GLY A  96     -18.737 -19.207   3.720  1.00 20.00           H  
ATOM    759  HA3 GLY A  96     -18.453 -20.344   4.725  1.00 20.00           H  
ATOM    760  N   ILE A  97     -20.154 -22.039   3.317  1.00 20.00           N  
ATOM    761  CA  ILE A  97     -20.505 -23.059   2.334  1.00 20.00           C  
ATOM    762  CB  ILE A  97     -21.241 -24.238   3.006  1.00 20.00           C  
ATOM    763  CG1 ILE A  97     -20.360 -24.899   4.076  1.00 20.00           C  
ATOM    764  CG2 ILE A  97     -21.708 -25.250   1.967  1.00 20.00           C  
ATOM    765  CD1 ILE A  97     -21.098 -25.854   4.967  1.00 20.00           C  
ATOM    766  C   ILE A  97     -21.324 -22.461   1.195  1.00 20.00           C  
ATOM    767  O   ILE A  97     -20.974 -22.631   0.029  1.00 20.00           O  
ATOM    768  H   ILE A  97     -20.515 -22.158   4.089  1.00 20.00           H  
ATOM    769  HA  ILE A  97     -19.691 -23.462   1.965  1.00 20.00           H  
ATOM    770  HB  ILE A  97     -22.013 -23.897   3.484  1.00 20.00           H  
ATOM    771 HG12 ILE A  97     -19.622 -25.354   3.641  1.00 20.00           H  
ATOM    772 HG13 ILE A  97     -19.970 -24.209   4.635  1.00 20.00           H  
ATOM    773 HG21 ILE A  97     -22.164 -25.968   2.413  1.00 20.00           H  
ATOM    774 HG22 ILE A  97     -22.305 -24.816   1.354  1.00 20.00           H  
ATOM    775 HG23 ILE A  97     -20.943 -25.590   1.496  1.00 20.00           H  
ATOM    776 HD11 ILE A  97     -20.486 -26.220   5.609  1.00 20.00           H  
ATOM    777 HD12 ILE A  97     -21.800 -25.380   5.419  1.00 20.00           H  
ATOM    778 HD13 ILE A  97     -21.470 -26.558   4.430  1.00 20.00           H  
ATOM    779  N   ALA A  98     -22.412 -21.761   1.528  1.00 20.00           N  
ATOM    780  CA  ALA A  98     -23.297 -21.193   0.516  1.00 20.00           C  
ATOM    781  CB  ALA A  98     -24.497 -20.538   1.180  1.00 20.00           C  
ATOM    782  C   ALA A  98     -22.558 -20.179  -0.350  1.00 20.00           C  
ATOM    783  O   ALA A  98     -22.650 -20.230  -1.574  1.00 20.00           O  
ATOM    784  H   ALA A  98     -22.658 -21.601   2.336  1.00 20.00           H  
ATOM    785  HA  ALA A  98     -23.650 -21.905  -0.058  1.00 20.00           H  
ATOM    786  HB1 ALA A  98     -25.065 -20.166   0.502  1.00 20.00           H  
ATOM    787  HB2 ALA A  98     -24.978 -21.201   1.680  1.00 20.00           H  
ATOM    788  HB3 ALA A  98     -24.189 -19.843   1.767  1.00 20.00           H  
ATOM    789  N   SER A  99     -21.825 -19.257   0.281  1.00 20.00           N  
ATOM    790  CA  SER A  99     -21.322 -18.073  -0.409  1.00 20.00           C  
ATOM    791  CB  SER A  99     -21.253 -16.887   0.546  1.00 20.00           C  
ATOM    792  OG  SER A  99     -20.200 -17.044   1.483  1.00 20.00           O  
ATOM    793  C   SER A  99     -19.948 -18.338  -1.017  1.00 20.00           C  
ATOM    794  O   SER A  99     -19.623 -17.789  -2.067  1.00 20.00           O  
ATOM    795  H   SER A  99     -21.606 -19.296   1.112  1.00 20.00           H  
ATOM    796  HA  SER A  99     -21.942 -17.813  -1.122  1.00 20.00           H  
ATOM    797  HB2 SER A  99     -21.122 -16.075   0.033  1.00 20.00           H  
ATOM    798  HB3 SER A  99     -22.094 -16.818   1.025  1.00 20.00           H  
ATOM    799  HG  SER A  99     -20.398 -17.618   2.034  1.00 20.00           H  
ATOM    800  N   GLY A 100     -19.142 -19.177  -0.361  1.00 20.00           N  
ATOM    801  CA  GLY A 100     -17.728 -19.298  -0.687  1.00 20.00           C  
ATOM    802  C   GLY A 100     -16.901 -18.132  -0.187  1.00 20.00           C  
ATOM    803  O   GLY A 100     -15.735 -17.986  -0.558  1.00 20.00           O  
ATOM    804  H   GLY A 100     -19.418 -19.769   0.199  1.00 20.00           H  
ATOM    805  HA2 GLY A 100     -17.371 -20.120  -0.316  1.00 20.00           H  
ATOM    806  HA3 GLY A 100     -17.615 -19.376  -1.647  1.00 20.00           H  
ATOM    807  N   ARG A 101     -17.505 -17.305   0.656  1.00 20.00           N  
ATOM    808  CA  ARG A 101     -16.800 -16.182   1.264  1.00 20.00           C  
ATOM    809  CB  ARG A 101     -17.355 -14.849   0.742  1.00 20.00           C  
ATOM    810  CG  ARG A 101     -17.349 -14.745  -0.775  1.00 20.00           C  
ATOM    811  CD  ARG A 101     -15.981 -14.363  -1.302  1.00 20.00           C  
ATOM    812  NE  ARG A 101     -15.965 -14.280  -2.760  1.00 20.00           N  
ATOM    813  CZ  ARG A 101     -15.167 -15.009  -3.528  1.00 20.00           C  
ATOM    814  NH1 ARG A 101     -14.221 -15.763  -2.985  1.00 20.00           N  
ATOM    815  NH2 ARG A 101     -15.307 -14.990  -4.846  1.00 20.00           N  
ATOM    816  C   ARG A 101     -16.894 -16.237   2.785  1.00 20.00           C  
ATOM    817  O   ARG A 101     -17.856 -16.779   3.324  1.00 20.00           O  
ATOM    818  H   ARG A 101     -18.328 -17.372   0.894  1.00 20.00           H  
ATOM    819  HA  ARG A 101     -15.865 -16.196   1.004  1.00 20.00           H  
ATOM    820  HB2 ARG A 101     -18.266 -14.728   1.082  1.00 20.00           H  
ATOM    821  HB3 ARG A 101     -16.817 -14.123   1.095  1.00 20.00           H  
ATOM    822  HG2 ARG A 101     -17.624 -15.596  -1.152  1.00 20.00           H  
ATOM    823  HG3 ARG A 101     -17.977 -14.058  -1.048  1.00 20.00           H  
ATOM    824  HD2 ARG A 101     -15.721 -13.511  -0.919  1.00 20.00           H  
ATOM    825  HD3 ARG A 101     -15.339 -15.039  -1.034  1.00 20.00           H  
ATOM    826  HE  ARG A 101     -16.581 -13.819  -3.143  1.00 20.00           H  
ATOM    827 HH11 ARG A 101     -14.120 -15.777  -2.131  1.00 20.00           H  
ATOM    828 HH12 ARG A 101     -13.709 -16.239  -3.486  1.00 20.00           H  
ATOM    829 HH21 ARG A 101     -15.915 -14.501  -5.207  1.00 20.00           H  
ATOM    830 HH22 ARG A 101     -14.789 -15.468  -5.341  1.00 20.00           H  
ATOM    831  N   ASN A 102     -15.898 -15.679   3.479  1.00 20.00           N  
ATOM    832  CA  ASN A 102     -15.989 -15.473   4.920  1.00 20.00           C  
ATOM    833  CB  ASN A 102     -14.604 -15.527   5.560  1.00 20.00           C  
ATOM    834  CG  ASN A 102     -13.680 -14.439   5.078  1.00 20.00           C  
ATOM    835  OD1 ASN A 102     -14.039 -13.259   5.038  1.00 20.00           O  
ATOM    836  ND2 ASN A 102     -12.436 -14.799   4.800  1.00 20.00           N  
ATOM    837  C   ASN A 102     -16.671 -14.147   5.241  1.00 20.00           C  
ATOM    838  O   ASN A 102     -16.765 -13.277   4.377  1.00 20.00           O  
ATOM    839  H   ASN A 102     -15.157 -15.411   3.134  1.00 20.00           H  
ATOM    840  HA  ASN A 102     -16.500 -16.201   5.332  1.00 20.00           H  
ATOM    841  HB2 ASN A 102     -14.699 -15.478   6.524  1.00 20.00           H  
ATOM    842  HB3 ASN A 102     -14.194 -16.382   5.354  1.00 20.00           H  
ATOM    843 HD21 ASN A 102     -11.858 -14.205   4.572  1.00 20.00           H  
ATOM    844 HD22 ASN A 102     -12.207 -15.627   4.848  1.00 20.00           H  
ATOM    845  N   LEU A 103     -17.146 -13.988   6.479  1.00 20.00           N  
ATOM    846  CA  LEU A 103     -18.012 -12.867   6.830  1.00 20.00           C  
ATOM    847  CB  LEU A 103     -18.488 -12.994   8.282  1.00 20.00           C  
ATOM    848  CG  LEU A 103     -19.524 -11.970   8.718  1.00 20.00           C  
ATOM    849  CD1 LEU A 103     -20.716 -11.973   7.784  1.00 20.00           C  
ATOM    850  CD2 LEU A 103     -19.967 -12.220  10.144  1.00 20.00           C  
ATOM    851  C   LEU A 103     -17.294 -11.537   6.626  1.00 20.00           C  
ATOM    852  O   LEU A 103     -17.876 -10.600   6.085  1.00 20.00           O  
ATOM    853  H   LEU A 103     -16.980 -14.520   7.134  1.00 20.00           H  
ATOM    854  HA  LEU A 103     -18.820 -12.882   6.277  1.00 20.00           H  
ATOM    855  HB2 LEU A 103     -18.827 -13.891   8.426  1.00 20.00           H  
ATOM    856  HB3 LEU A 103     -17.723 -12.916   8.873  1.00 20.00           H  
ATOM    857  HG  LEU A 103     -19.130 -11.084   8.677  1.00 20.00           H  
ATOM    858 HD11 LEU A 103     -21.361 -11.335   8.099  1.00 20.00           H  
ATOM    859 HD12 LEU A 103     -20.423 -11.731   6.903  1.00 20.00           H  
ATOM    860 HD13 LEU A 103     -21.102 -12.852   7.773  1.00 20.00           H  
ATOM    861 HD21 LEU A 103     -20.584 -11.531  10.405  1.00 20.00           H  
ATOM    862 HD22 LEU A 103     -20.397 -13.077  10.192  1.00 20.00           H  
ATOM    863 HD23 LEU A 103     -19.198 -12.205  10.718  1.00 20.00           H  
ATOM    864  N   PRO A 104     -16.032 -11.452   7.055  1.00 20.00           N  
ATOM    865  CA  PRO A 104     -15.291 -10.242   6.828  1.00 20.00           C  
ATOM    866  CB  PRO A 104     -13.883 -10.485   7.349  1.00 20.00           C  
ATOM    867  CG  PRO A 104     -14.113 -11.453   8.491  1.00 20.00           C  
ATOM    868  CD  PRO A 104     -15.250 -12.342   7.936  1.00 20.00           C  
ATOM    869  C   PRO A 104     -15.222  -9.845   5.346  1.00 20.00           C  
ATOM    870  O   PRO A 104     -15.042  -8.679   5.008  1.00 20.00           O  
ATOM    871  HA  PRO A 104     -15.680  -9.477   7.323  1.00 20.00           H  
ATOM    872  HB2 PRO A 104     -13.489  -9.660   7.673  1.00 20.00           H  
ATOM    873  HB3 PRO A 104     -13.328 -10.890   6.664  1.00 20.00           H  
ATOM    874  HG2 PRO A 104     -14.399 -10.984   9.291  1.00 20.00           H  
ATOM    875  HG3 PRO A 104     -13.317 -11.977   8.669  1.00 20.00           H  
ATOM    876  HD2 PRO A 104     -14.874 -13.071   7.418  1.00 20.00           H  
ATOM    877  HD3 PRO A 104     -15.807 -12.658   8.665  1.00 20.00           H  
ATOM    878  N   GLU A 105     -15.082 -10.848   4.471  1.00 20.00           N  
ATOM    879  CA  GLU A 105     -14.972 -10.604   3.037  1.00 20.00           C  
ATOM    880  CB  GLU A 105     -14.582 -11.892   2.298  1.00 20.00           C  
ATOM    881  CG  GLU A 105     -13.087 -12.148   2.282  1.00 20.00           C  
ATOM    882  CD  GLU A 105     -12.689 -13.462   1.642  1.00 20.00           C  
ATOM    883  OE1 GLU A 105     -13.591 -14.286   1.368  1.00 20.00           O  
ATOM    884  OE2 GLU A 105     -11.484 -13.641   1.354  1.00 20.00           O  
ATOM    885  C   GLU A 105     -16.274 -10.043   2.476  1.00 20.00           C  
ATOM    886  O   GLU A 105     -16.251  -9.097   1.691  1.00 20.00           O  
ATOM    887  H   GLU A 105     -15.048 -11.679   4.688  1.00 20.00           H  
ATOM    888  HA  GLU A 105     -14.248  -9.967   2.860  1.00 20.00           H  
ATOM    889  HB2 GLU A 105     -15.043 -12.641   2.706  1.00 20.00           H  
ATOM    890  HB3 GLU A 105     -14.885 -11.833   1.379  1.00 20.00           H  
ATOM    891  HG2 GLU A 105     -12.645 -11.412   1.831  1.00 20.00           H  
ATOM    892  HG3 GLU A 105     -12.756 -12.147   3.194  1.00 20.00           H  
ATOM    893  N   LEU A 106     -17.410 -10.621   2.876  1.00 20.00           N  
ATOM    894  CA  LEU A 106     -18.712 -10.165   2.399  1.00 20.00           C  
ATOM    895  CB  LEU A 106     -19.824 -11.077   2.929  1.00 20.00           C  
ATOM    896  CG  LEU A 106     -19.842 -12.483   2.351  1.00 20.00           C  
ATOM    897  CD1 LEU A 106     -20.916 -13.326   3.007  1.00 20.00           C  
ATOM    898  CD2 LEU A 106     -20.037 -12.451   0.850  1.00 20.00           C  
ATOM    899  C   LEU A 106     -18.971  -8.721   2.816  1.00 20.00           C  
ATOM    900  O   LEU A 106     -19.565  -7.958   2.058  1.00 20.00           O  
ATOM    901  H   LEU A 106     -17.451 -11.282   3.425  1.00 20.00           H  
ATOM    902  HA  LEU A 106     -18.751 -10.227   1.422  1.00 20.00           H  
ATOM    903  HB2 LEU A 106     -19.766 -11.116   3.897  1.00 20.00           H  
ATOM    904  HB3 LEU A 106     -20.683 -10.666   2.745  1.00 20.00           H  
ATOM    905  HG  LEU A 106     -18.991 -12.911   2.534  1.00 20.00           H  
ATOM    906 HD11 LEU A 106     -20.914 -14.199   2.609  1.00 20.00           H  
ATOM    907 HD12 LEU A 106     -20.728 -13.396   3.946  1.00 20.00           H  
ATOM    908 HD13 LEU A 106     -21.768 -12.905   2.874  1.00 20.00           H  
ATOM    909 HD21 LEU A 106     -20.043 -13.351   0.516  1.00 20.00           H  
ATOM    910 HD22 LEU A 106     -20.874 -12.025   0.653  1.00 20.00           H  
ATOM    911 HD23 LEU A 106     -19.316 -11.958   0.452  1.00 20.00           H  
ATOM    912  N   ILE A 107     -18.526  -8.343   4.018  1.00 20.00           N  
ATOM    913  CA  ILE A 107     -18.662  -6.969   4.489  1.00 20.00           C  
ATOM    914  CB  ILE A 107     -18.307  -6.865   5.988  1.00 20.00           C  
ATOM    915  CG1 ILE A 107     -19.309  -7.651   6.846  1.00 20.00           C  
ATOM    916  CG2 ILE A 107     -18.221  -5.408   6.426  1.00 20.00           C  
ATOM    917  CD1 ILE A 107     -18.954  -7.699   8.303  1.00 20.00           C  
ATOM    918  C   ILE A 107     -17.820  -6.017   3.645  1.00 20.00           C  
ATOM    919  O   ILE A 107     -18.304  -4.965   3.234  1.00 20.00           O  
ATOM    920  H   ILE A 107     -18.142  -8.869   4.580  1.00 20.00           H  
ATOM    921  HA  ILE A 107     -19.600  -6.690   4.443  1.00 20.00           H  
ATOM    922  HB  ILE A 107     -17.449  -7.291   6.139  1.00 20.00           H  
ATOM    923 HG12 ILE A 107     -20.192  -7.266   6.732  1.00 20.00           H  
ATOM    924 HG13 ILE A 107     -19.357  -8.563   6.520  1.00 20.00           H  
ATOM    925 HG21 ILE A 107     -17.996  -5.375   7.359  1.00 20.00           H  
ATOM    926 HG22 ILE A 107     -17.542  -4.966   5.912  1.00 20.00           H  
ATOM    927 HG23 ILE A 107     -19.071  -4.987   6.279  1.00 20.00           H  
ATOM    928 HD11 ILE A 107     -19.617  -8.213   8.769  1.00 20.00           H  
ATOM    929 HD12 ILE A 107     -18.093  -8.111   8.402  1.00 20.00           H  
ATOM    930 HD13 ILE A 107     -18.931  -6.803   8.649  1.00 20.00           H  
ATOM    931  N   ARG A 108     -16.561  -6.383   3.385  1.00 20.00           N  
ATOM    932  CA  ARG A 108     -15.672  -5.551   2.580  1.00 20.00           C  
ATOM    933  CB  ARG A 108     -14.295  -6.214   2.439  1.00 20.00           C  
ATOM    934  CG  ARG A 108     -13.308  -5.388   1.627  1.00 20.00           C  
ATOM    935  CD  ARG A 108     -12.059  -6.179   1.297  1.00 20.00           C  
ATOM    936  NE  ARG A 108     -12.330  -7.250   0.343  1.00 20.00           N  
ATOM    937  CZ  ARG A 108     -11.611  -8.361   0.262  1.00 20.00           C  
ATOM    938  NH1 ARG A 108     -10.696  -8.633   1.182  1.00 20.00           N  
ATOM    939  NH2 ARG A 108     -11.800  -9.209  -0.739  1.00 20.00           N  
ATOM    940  C   ARG A 108     -16.274  -5.278   1.206  1.00 20.00           C  
ATOM    941  O   ARG A 108     -16.127  -4.179   0.677  1.00 20.00           O  
ATOM    942  H   ARG A 108     -16.200  -7.111   3.665  1.00 20.00           H  
ATOM    943  HA  ARG A 108     -15.512  -4.706   3.029  1.00 20.00           H  
ATOM    944  HB2 ARG A 108     -13.931  -6.388   3.332  1.00 20.00           H  
ATOM    945  HB3 ARG A 108     -14.401  -7.072   1.999  1.00 20.00           H  
ATOM    946  HG2 ARG A 108     -13.740  -5.095   0.809  1.00 20.00           H  
ATOM    947  HG3 ARG A 108     -13.044  -4.612   2.145  1.00 20.00           H  
ATOM    948  HD2 ARG A 108     -11.389  -5.576   0.937  1.00 20.00           H  
ATOM    949  HD3 ARG A 108     -11.716  -6.581   2.110  1.00 20.00           H  
ATOM    950  HE  ARG A 108     -13.059  -7.209  -0.111  1.00 20.00           H  
ATOM    951 HH11 ARG A 108     -10.581  -8.099   1.847  1.00 20.00           H  
ATOM    952 HH12 ARG A 108     -10.216  -9.344   1.115  1.00 20.00           H  
ATOM    953 HH21 ARG A 108     -12.405  -9.050  -1.329  1.00 20.00           H  
ATOM    954 HH22 ARG A 108     -11.317  -9.919  -0.799  1.00 20.00           H  
ATOM    955  N   GLU A 109     -16.953  -6.273   0.628  1.00 20.00           N  
ATOM    956  CA  GLU A 109     -17.330  -6.226  -0.781  1.00 20.00           C  
ATOM    957  CB  GLU A 109     -17.225  -7.620  -1.415  1.00 20.00           C  
ATOM    958  CG  GLU A 109     -15.801  -8.135  -1.507  1.00 20.00           C  
ATOM    959  CD  GLU A 109     -14.882  -7.272  -2.348  1.00 20.00           C  
ATOM    960  OE1 GLU A 109     -15.398  -6.500  -3.188  1.00 20.00           O  
ATOM    961  OE2 GLU A 109     -13.652  -7.319  -2.121  1.00 20.00           O  
ATOM    962  C   GLU A 109     -18.739  -5.669  -0.951  1.00 20.00           C  
ATOM    963  O   GLU A 109     -19.153  -5.370  -2.069  1.00 20.00           O  
ATOM    964  H   GLU A 109     -17.206  -6.987   1.034  1.00 20.00           H  
ATOM    965  HA  GLU A 109     -16.702  -5.661  -1.278  1.00 20.00           H  
ATOM    966  HB2 GLU A 109     -17.770  -8.240  -0.905  1.00 20.00           H  
ATOM    967  HB3 GLU A 109     -17.591  -7.587  -2.313  1.00 20.00           H  
ATOM    968  HG2 GLU A 109     -15.441  -8.228  -0.611  1.00 20.00           H  
ATOM    969  HG3 GLU A 109     -15.811  -9.025  -1.891  1.00 20.00           H  
ATOM    970  N   ARG A 110     -19.478  -5.528   0.153  1.00 20.00           N  
ATOM    971  CA  ARG A 110     -20.908  -5.250   0.089  1.00 20.00           C  
ATOM    972  CB  ARG A 110     -21.712  -6.412   0.688  1.00 20.00           C  
ATOM    973  CG  ARG A 110     -21.616  -7.695  -0.124  1.00 20.00           C  
ATOM    974  CD  ARG A 110     -22.412  -8.817   0.509  1.00 20.00           C  
ATOM    975  NE  ARG A 110     -23.851  -8.597   0.388  1.00 20.00           N  
ATOM    976  CZ  ARG A 110     -24.539  -8.839  -0.720  1.00 20.00           C  
ATOM    977  NH1 ARG A 110     -23.973  -9.483  -1.732  1.00 20.00           N  
ATOM    978  NH2 ARG A 110     -25.799  -8.441  -0.825  1.00 20.00           N  
ATOM    979  C   ARG A 110     -21.244  -3.946   0.805  1.00 20.00           C  
ATOM    980  O   ARG A 110     -22.174  -3.247   0.409  1.00 20.00           O  
ATOM    981  H   ARG A 110     -19.169  -5.590   0.954  1.00 20.00           H  
ATOM    982  HA  ARG A 110     -21.192  -5.184  -0.836  1.00 20.00           H  
ATOM    983  HB2 ARG A 110     -21.407  -6.572   1.605  1.00 20.00           H  
ATOM    984  HB3 ARG A 110     -22.647  -6.158   0.736  1.00 20.00           H  
ATOM    985  HG2 ARG A 110     -21.939  -7.525  -1.023  1.00 20.00           H  
ATOM    986  HG3 ARG A 110     -20.688  -7.973  -0.166  1.00 20.00           H  
ATOM    987  HD2 ARG A 110     -22.168  -9.655   0.087  1.00 20.00           H  
ATOM    988  HD3 ARG A 110     -22.195  -8.864   1.454  1.00 20.00           H  
ATOM    989  HE  ARG A 110     -24.291  -8.409   1.102  1.00 20.00           H  
ATOM    990 HH11 ARG A 110     -23.156  -9.745  -1.672  1.00 20.00           H  
ATOM    991 HH12 ARG A 110     -24.423  -9.638  -2.448  1.00 20.00           H  
ATOM    992 HH21 ARG A 110     -26.173  -8.022  -0.173  1.00 20.00           H  
ATOM    993 HH22 ARG A 110     -26.242  -8.600  -1.544  1.00 20.00           H  
ATOM    994  N   TRP A 111     -20.492  -3.617   1.859  1.00 20.00           N  
ATOM    995  CA  TRP A 111     -20.883  -2.553   2.778  1.00 20.00           C  
ATOM    996  CB  TRP A 111     -20.797  -3.038   4.232  1.00 20.00           C  
ATOM    997  CG  TRP A 111     -21.975  -3.857   4.664  1.00 20.00           C  
ATOM    998  CD1 TRP A 111     -22.984  -4.323   3.875  1.00 20.00           C  
ATOM    999  NE1 TRP A 111     -23.884  -5.035   4.633  1.00 20.00           N  
ATOM   1000  CE2 TRP A 111     -23.463  -5.039   5.938  1.00 20.00           C  
ATOM   1001  CZ2 TRP A 111     -24.034  -5.624   7.068  1.00 20.00           C  
ATOM   1002  CH2 TRP A 111     -23.380  -5.458   8.259  1.00 20.00           C  
ATOM   1003  CZ3 TRP A 111     -22.188  -4.736   8.345  1.00 20.00           C  
ATOM   1004  CE3 TRP A 111     -21.621  -4.157   7.228  1.00 20.00           C  
ATOM   1005  CD2 TRP A 111     -22.262  -4.305   5.993  1.00 20.00           C  
ATOM   1006  C   TRP A 111     -20.017  -1.313   2.579  1.00 20.00           C  
ATOM   1007  O   TRP A 111     -18.913  -1.411   2.049  1.00 20.00           O  
ATOM   1008  H   TRP A 111     -19.747  -3.998   2.061  1.00 20.00           H  
ATOM   1009  HA  TRP A 111     -21.822  -2.314   2.633  1.00 20.00           H  
ATOM   1010  HB2 TRP A 111     -19.979  -3.546   4.348  1.00 20.00           H  
ATOM   1011  HB3 TRP A 111     -20.736  -2.268   4.819  1.00 20.00           H  
ATOM   1012  HD1 TRP A 111     -23.052  -4.179   2.958  1.00 20.00           H  
ATOM   1013  HE1 TRP A 111     -24.595  -5.417   4.337  1.00 20.00           H  
ATOM   1014  HE3 TRP A 111     -20.827  -3.678   7.295  1.00 20.00           H  
ATOM   1015  HZ2 TRP A 111     -24.828  -6.106   7.015  1.00 20.00           H  
ATOM   1016  HZ3 TRP A 111     -21.769  -4.644   9.170  1.00 20.00           H  
ATOM   1017  HH2 TRP A 111     -23.738  -5.837   9.029  1.00 20.00           H  
ATOM   1018  N   PRO A 112     -20.514  -0.148   3.003  1.00 20.00           N  
ATOM   1019  CA  PRO A 112     -19.809   1.064   2.707  1.00 20.00           C  
ATOM   1020  CB  PRO A 112     -20.689   2.226   3.083  1.00 20.00           C  
ATOM   1021  CG  PRO A 112     -22.081   1.653   3.105  1.00 20.00           C  
ATOM   1022  CD  PRO A 112     -21.831   0.203   3.600  1.00 20.00           C  
ATOM   1023  C   PRO A 112     -18.485   1.201   3.477  1.00 20.00           C  
ATOM   1024  O   PRO A 112     -18.312   0.529   4.490  1.00 20.00           O  
ATOM   1025  HA  PRO A 112     -19.597   1.142   1.740  1.00 20.00           H  
ATOM   1026  HB2 PRO A 112     -20.627   2.921   2.409  1.00 20.00           H  
ATOM   1027  HB3 PRO A 112     -20.450   2.551   3.965  1.00 20.00           H  
ATOM   1028  HG2 PRO A 112     -22.469   1.653   2.216  1.00 20.00           H  
ATOM   1029  HG3 PRO A 112     -22.645   2.138   3.727  1.00 20.00           H  
ATOM   1030  HD2 PRO A 112     -21.779   0.180   4.568  1.00 20.00           H  
ATOM   1031  HD3 PRO A 112     -22.522  -0.392   3.266  1.00 20.00           H  
ATOM   1032  N   ARG A 113     -17.461   1.808   2.866  1.00 20.00           N  
ATOM   1033  CA  ARG A 113     -16.101   1.729   3.389  1.00 20.00           C  
ATOM   1034  CB  ARG A 113     -15.160   2.637   2.586  1.00 20.00           C  
ATOM   1035  CG  ARG A 113     -13.740   2.100   2.488  1.00 20.00           C  
ATOM   1036  CD  ARG A 113     -12.792   3.132   1.913  1.00 20.00           C  
ATOM   1037  NE  ARG A 113     -12.390   4.117   2.913  1.00 20.00           N  
ATOM   1038  CZ  ARG A 113     -11.385   4.966   2.744  1.00 20.00           C  
ATOM   1039  NH1 ARG A 113     -10.706   4.981   1.606  1.00 20.00           N  
ATOM   1040  NH2 ARG A 113     -11.052   5.808   3.713  1.00 20.00           N  
ATOM   1041  C   ARG A 113     -16.063   2.099   4.868  1.00 20.00           C  
ATOM   1042  O   ARG A 113     -15.504   1.359   5.675  1.00 20.00           O  
ATOM   1043  H   ARG A 113     -17.532   2.271   2.145  1.00 20.00           H  
ATOM   1044  HA  ARG A 113     -15.755   0.830   3.280  1.00 20.00           H  
ATOM   1045  HB2 ARG A 113     -15.531   2.767   1.688  1.00 20.00           H  
ATOM   1046  HB3 ARG A 113     -15.122   3.508   3.011  1.00 20.00           H  
ATOM   1047  HG2 ARG A 113     -13.442   1.832   3.372  1.00 20.00           H  
ATOM   1048  HG3 ARG A 113     -13.734   1.328   1.902  1.00 20.00           H  
ATOM   1049  HD2 ARG A 113     -12.010   2.680   1.559  1.00 20.00           H  
ATOM   1050  HD3 ARG A 113     -13.238   3.603   1.191  1.00 20.00           H  
ATOM   1051  HE  ARG A 113     -12.749   4.068   3.693  1.00 20.00           H  
ATOM   1052 HH11 ARG A 113     -10.913   4.435   0.975  1.00 20.00           H  
ATOM   1053 HH12 ARG A 113     -10.059   5.537   1.499  1.00 20.00           H  
ATOM   1054 HH21 ARG A 113     -11.483   5.801   4.457  1.00 20.00           H  
ATOM   1055 HH22 ARG A 113     -10.403   6.361   3.597  1.00 20.00           H  
ATOM   1056  N   PRO A 114     -16.654   3.242   5.227  1.00 20.00           N  
ATOM   1057  CA  PRO A 114     -16.593   3.664   6.597  1.00 20.00           C  
ATOM   1058  CB  PRO A 114     -17.588   4.786   6.779  1.00 20.00           C  
ATOM   1059  CG  PRO A 114     -17.739   5.369   5.399  1.00 20.00           C  
ATOM   1060  CD  PRO A 114     -17.579   4.131   4.488  1.00 20.00           C  
ATOM   1061  C   PRO A 114     -17.099   2.599   7.583  1.00 20.00           C  
ATOM   1062  O   PRO A 114     -16.653   2.525   8.725  1.00 20.00           O  
ATOM   1063  HA  PRO A 114     -15.670   3.903   6.869  1.00 20.00           H  
ATOM   1064  HB2 PRO A 114     -17.232   5.453   7.387  1.00 20.00           H  
ATOM   1065  HB3 PRO A 114     -18.437   4.433   7.087  1.00 20.00           H  
ATOM   1066  HG2 PRO A 114     -17.040   6.018   5.223  1.00 20.00           H  
ATOM   1067  HG3 PRO A 114     -18.617   5.766   5.289  1.00 20.00           H  
ATOM   1068  HD2 PRO A 114     -18.436   3.693   4.370  1.00 20.00           H  
ATOM   1069  HD3 PRO A 114     -17.182   4.391   3.642  1.00 20.00           H  
ATOM   1070  N   LEU A 115     -18.221   1.957   7.237  1.00 20.00           N  
ATOM   1071  CA  LEU A 115     -18.776   0.887   8.059  1.00 20.00           C  
ATOM   1072  CB  LEU A 115     -20.179   0.510   7.568  1.00 20.00           C  
ATOM   1073  CG  LEU A 115     -20.926  -0.487   8.440  1.00 20.00           C  
ATOM   1074  CD1 LEU A 115     -21.182   0.083   9.820  1.00 20.00           C  
ATOM   1075  CD2 LEU A 115     -22.228  -0.908   7.791  1.00 20.00           C  
ATOM   1076  C   LEU A 115     -17.868  -0.338   8.048  1.00 20.00           C  
ATOM   1077  O   LEU A 115     -17.740  -1.019   9.063  1.00 20.00           O  
ATOM   1078  H   LEU A 115     -18.677   2.126   6.528  1.00 20.00           H  
ATOM   1079  HA  LEU A 115     -18.885   1.196   8.983  1.00 20.00           H  
ATOM   1080  HB2 LEU A 115     -20.705   1.318   7.464  1.00 20.00           H  
ATOM   1081  HB3 LEU A 115     -20.112   0.136   6.676  1.00 20.00           H  
ATOM   1082  HG  LEU A 115     -20.379  -1.280   8.554  1.00 20.00           H  
ATOM   1083 HD11 LEU A 115     -21.673  -0.560  10.337  1.00 20.00           H  
ATOM   1084 HD12 LEU A 115     -20.340   0.267  10.243  1.00 20.00           H  
ATOM   1085 HD13 LEU A 115     -21.690   0.892   9.734  1.00 20.00           H  
ATOM   1086 HD21 LEU A 115     -22.673  -1.538   8.362  1.00 20.00           H  
ATOM   1087 HD22 LEU A 115     -22.781  -0.132   7.669  1.00 20.00           H  
ATOM   1088 HD23 LEU A 115     -22.037  -1.312   6.942  1.00 20.00           H  
ATOM   1089  N   VAL A 116     -17.237  -0.620   6.905  1.00 20.00           N  
ATOM   1090  CA  VAL A 116     -16.242  -1.684   6.821  1.00 20.00           C  
ATOM   1091  CB  VAL A 116     -15.736  -1.873   5.376  1.00 20.00           C  
ATOM   1092  CG1 VAL A 116     -14.745  -3.027   5.293  1.00 20.00           C  
ATOM   1093  CG2 VAL A 116     -16.900  -2.085   4.416  1.00 20.00           C  
ATOM   1094  C   VAL A 116     -15.088  -1.430   7.786  1.00 20.00           C  
ATOM   1095  O   VAL A 116     -14.636  -2.352   8.462  1.00 20.00           O  
ATOM   1096  H   VAL A 116     -17.370  -0.207   6.163  1.00 20.00           H  
ATOM   1097  HA  VAL A 116     -16.654  -2.547   7.037  1.00 20.00           H  
ATOM   1098  HB  VAL A 116     -15.258  -1.064   5.097  1.00 20.00           H  
ATOM   1099 HG11 VAL A 116     -14.445  -3.117   4.386  1.00 20.00           H  
ATOM   1100 HG12 VAL A 116     -13.998  -2.840   5.866  1.00 20.00           H  
ATOM   1101 HG13 VAL A 116     -15.181  -3.834   5.576  1.00 20.00           H  
ATOM   1102 HG21 VAL A 116     -16.556  -2.196   3.527  1.00 20.00           H  
ATOM   1103 HG22 VAL A 116     -17.382  -2.873   4.679  1.00 20.00           H  
ATOM   1104 HG23 VAL A 116     -17.478  -1.320   4.451  1.00 20.00           H  
ATOM   1105  N   TRP A 117     -14.611  -0.184   7.853  1.00 20.00           N  
ATOM   1106  CA  TRP A 117     -13.481   0.159   8.710  1.00 20.00           C  
ATOM   1107  C   TRP A 117     -13.859   0.049  10.183  1.00 20.00           C  
ATOM   1108  O   TRP A 117     -13.043  -0.374  10.999  1.00 20.00           O  
ATOM   1109  CB  TRP A 117     -12.972   1.572   8.392  1.00 20.00           C  
ATOM   1110  CG  TRP A 117     -12.080   1.635   7.190  1.00 20.00           C  
ATOM   1111  CD1 TRP A 117     -12.398   1.279   5.913  1.00 20.00           C  
ATOM   1112  CD2 TRP A 117     -10.720   2.082   7.158  1.00 20.00           C  
ATOM   1113  NE1 TRP A 117     -11.317   1.478   5.086  1.00 20.00           N  
ATOM   1114  CE2 TRP A 117     -10.274   1.971   5.826  1.00 20.00           C  
ATOM   1115  CE3 TRP A 117      -9.834   2.568   8.126  1.00 20.00           C  
ATOM   1116  CZ2 TRP A 117      -8.982   2.327   5.439  1.00 20.00           C  
ATOM   1117  CZ3 TRP A 117      -8.556   2.919   7.740  1.00 20.00           C  
ATOM   1118  CH2 TRP A 117      -8.142   2.798   6.413  1.00 20.00           C  
ATOM   1119  H   TRP A 117     -14.928   0.481   7.409  1.00 20.00           H  
ATOM   1120  HA  TRP A 117     -12.728  -0.441   8.528  1.00 20.00           H  
ATOM   1121  HB2 TRP A 117     -13.732   2.162   8.272  1.00 20.00           H  
ATOM   1122  HB3 TRP A 117     -12.473   1.906   9.154  1.00 20.00           H  
ATOM   1123  HD1 TRP A 117     -13.225   0.950   5.643  1.00 20.00           H  
ATOM   1124  HE1 TRP A 117     -11.299   1.319   4.241  1.00 20.00           H  
ATOM   1125  HE3 TRP A 117     -10.101   2.652   9.013  1.00 20.00           H  
ATOM   1126  HZ2 TRP A 117      -8.702   2.248   4.556  1.00 20.00           H  
ATOM   1127  HZ3 TRP A 117      -7.960   3.242   8.377  1.00 20.00           H  
ATOM   1128  HH2 TRP A 117      -7.275   3.042   6.184  1.00 20.00           H  
ATOM   1129  N   PHE A 118     -15.094   0.426  10.527  1.00 20.00           N  
ATOM   1130  CA  PHE A 118     -15.589   0.278  11.891  1.00 20.00           C  
ATOM   1131  CB  PHE A 118     -16.989   0.892  12.027  1.00 20.00           C  
ATOM   1132  CG  PHE A 118     -17.731   0.455  13.266  1.00 20.00           C  
ATOM   1133  CD1 PHE A 118     -17.382   0.946  14.511  1.00 20.00           C  
ATOM   1134  CD2 PHE A 118     -18.776  -0.448  13.184  1.00 20.00           C  
ATOM   1135  CE1 PHE A 118     -18.068   0.541  15.648  1.00 20.00           C  
ATOM   1136  CE2 PHE A 118     -19.458  -0.851  14.323  1.00 20.00           C  
ATOM   1137  CZ  PHE A 118     -19.100  -0.354  15.547  1.00 20.00           C  
ATOM   1138  C   PHE A 118     -15.610  -1.189  12.308  1.00 20.00           C  
ATOM   1139  O   PHE A 118     -15.136  -1.529  13.389  1.00 20.00           O  
ATOM   1140  H   PHE A 118     -15.663   0.773   9.983  1.00 20.00           H  
ATOM   1141  HA  PHE A 118     -15.018   0.778  12.511  1.00 20.00           H  
ATOM   1142  HB2 PHE A 118     -16.912   1.859  12.011  1.00 20.00           H  
ATOM   1143  HB3 PHE A 118     -17.520   0.642  11.255  1.00 20.00           H  
ATOM   1144  HD1 PHE A 118     -16.682   1.553  14.585  1.00 20.00           H  
ATOM   1145  HD2 PHE A 118     -19.024  -0.789  12.355  1.00 20.00           H  
ATOM   1146  HE1 PHE A 118     -17.825   0.878  16.479  1.00 20.00           H  
ATOM   1147  HE2 PHE A 118     -20.159  -1.458  14.255  1.00 20.00           H  
ATOM   1148  HZ  PHE A 118     -19.557  -0.623  16.311  1.00 20.00           H  
ATOM   1149  N   TYR A 119     -16.157  -2.059  11.454  1.00 20.00           N  
ATOM   1150  CA  TYR A 119     -16.264  -3.479  11.770  1.00 20.00           C  
ATOM   1151  CB  TYR A 119     -17.136  -4.199  10.732  1.00 20.00           C  
ATOM   1152  CG  TYR A 119     -18.556  -4.430  11.198  1.00 20.00           C  
ATOM   1153  CD1 TYR A 119     -19.521  -3.443  11.064  1.00 20.00           C  
ATOM   1154  CD2 TYR A 119     -18.933  -5.636  11.771  1.00 20.00           C  
ATOM   1155  CE1 TYR A 119     -20.824  -3.648  11.488  1.00 20.00           C  
ATOM   1156  CE2 TYR A 119     -20.236  -5.852  12.200  1.00 20.00           C  
ATOM   1157  CZ  TYR A 119     -21.181  -4.855  12.057  1.00 20.00           C  
ATOM   1158  OH  TYR A 119     -22.472  -5.063  12.479  1.00 20.00           O  
ATOM   1159  C   TYR A 119     -14.886  -4.128  11.848  1.00 20.00           C  
ATOM   1160  O   TYR A 119     -14.703  -5.102  12.574  1.00 20.00           O  
ATOM   1161  H   TYR A 119     -16.474  -1.847  10.683  1.00 20.00           H  
ATOM   1162  HA  TYR A 119     -16.721  -3.598  12.629  1.00 20.00           H  
ATOM   1163  HB2 TYR A 119     -17.136  -3.686   9.909  1.00 20.00           H  
ATOM   1164  HB3 TYR A 119     -16.742  -5.063  10.533  1.00 20.00           H  
ATOM   1165  HD1 TYR A 119     -19.290  -2.627  10.681  1.00 20.00           H  
ATOM   1166  HD2 TYR A 119     -18.301  -6.311  11.871  1.00 20.00           H  
ATOM   1167  HE1 TYR A 119     -21.455  -2.973  11.388  1.00 20.00           H  
ATOM   1168  HE2 TYR A 119     -20.472  -6.666  12.583  1.00 20.00           H  
ATOM   1169  HH  TYR A 119     -22.485  -5.630  13.071  1.00 20.00           H  
ATOM   1170  N   TRP A 120     -13.916  -3.591  11.103  1.00 20.00           N  
ATOM   1171  CA  TRP A 120     -12.542  -4.078  11.167  1.00 20.00           C  
ATOM   1172  CB  TRP A 120     -11.709  -3.496  10.016  1.00 20.00           C  
ATOM   1173  CG  TRP A 120     -10.255  -3.849  10.087  1.00 20.00           C  
ATOM   1174  CD1 TRP A 120      -9.707  -5.094   9.999  1.00 20.00           C  
ATOM   1175  NE1 TRP A 120      -8.338  -5.014  10.109  1.00 20.00           N  
ATOM   1176  CE2 TRP A 120      -7.979  -3.701  10.271  1.00 20.00           C  
ATOM   1177  CZ2 TRP A 120      -6.719  -3.124  10.424  1.00 20.00           C  
ATOM   1178  CH2 TRP A 120      -6.665  -1.763  10.568  1.00 20.00           C  
ATOM   1179  CZ3 TRP A 120      -7.822  -0.981  10.563  1.00 20.00           C  
ATOM   1180  CE3 TRP A 120      -9.069  -1.551  10.412  1.00 20.00           C  
ATOM   1181  CD2 TRP A 120      -9.163  -2.938  10.262  1.00 20.00           C  
ATOM   1182  C   TRP A 120     -11.903  -3.738  12.509  1.00 20.00           C  
ATOM   1183  O   TRP A 120     -11.277  -4.595  13.128  1.00 20.00           O  
ATOM   1184  H   TRP A 120     -14.031  -2.941  10.551  1.00 20.00           H  
ATOM   1185  HA  TRP A 120     -12.524  -5.049  11.042  1.00 20.00           H  
ATOM   1186  HB2 TRP A 120     -12.082  -3.797   9.172  1.00 20.00           H  
ATOM   1187  HB3 TRP A 120     -11.784  -2.529  10.029  1.00 20.00           H  
ATOM   1188  HD1 TRP A 120     -10.190  -5.880   9.882  1.00 20.00           H  
ATOM   1189  HE1 TRP A 120      -7.796  -5.681  10.080  1.00 20.00           H  
ATOM   1190  HE3 TRP A 120      -9.834  -1.022  10.410  1.00 20.00           H  
ATOM   1191  HZ2 TRP A 120      -5.946  -3.641  10.428  1.00 20.00           H  
ATOM   1192  HZ3 TRP A 120      -7.750  -0.059  10.663  1.00 20.00           H  
ATOM   1193  HH2 TRP A 120      -5.839  -1.350  10.672  1.00 20.00           H  
ATOM   1194  N   ILE A 121     -12.060  -2.491  12.962  1.00 20.00           N  
ATOM   1195  CA  ILE A 121     -11.430  -2.039  14.197  1.00 20.00           C  
ATOM   1196  CB  ILE A 121     -11.637  -0.522  14.396  1.00 20.00           C  
ATOM   1197  CG1 ILE A 121     -10.757   0.285  13.430  1.00 20.00           C  
ATOM   1198  CG2 ILE A 121     -11.383  -0.123  15.844  1.00 20.00           C  
ATOM   1199  CD1 ILE A 121     -10.844   1.770  13.625  1.00 20.00           C  
ATOM   1200  C   ILE A 121     -11.938  -2.836  15.394  1.00 20.00           C  
ATOM   1201  O   ILE A 121     -11.148  -3.244  16.243  1.00 20.00           O  
ATOM   1202  H   ILE A 121     -12.530  -1.888  12.568  1.00 20.00           H  
ATOM   1203  HA  ILE A 121     -10.457  -2.142  14.135  1.00 20.00           H  
ATOM   1204  HB  ILE A 121     -12.551  -0.295  14.161  1.00 20.00           H  
ATOM   1205 HG12 ILE A 121      -9.837  -0.008  13.521  1.00 20.00           H  
ATOM   1206 HG13 ILE A 121     -11.024   0.087  12.518  1.00 20.00           H  
ATOM   1207 HG21 ILE A 121     -11.519   0.823  15.937  1.00 20.00           H  
ATOM   1208 HG22 ILE A 121     -11.996  -0.597  16.411  1.00 20.00           H  
ATOM   1209 HG23 ILE A 121     -10.479  -0.349  16.077  1.00 20.00           H  
ATOM   1210 HD11 ILE A 121     -10.271   2.203  12.988  1.00 20.00           H  
ATOM   1211 HD12 ILE A 121     -11.752   2.051  13.488  1.00 20.00           H  
ATOM   1212 HD13 ILE A 121     -10.565   1.985  14.517  1.00 20.00           H  
ATOM   1213  N   GLN A 122     -13.253  -3.060  15.464  1.00 20.00           N  
ATOM   1214  CA  GLN A 122     -13.850  -3.770  16.590  1.00 20.00           C  
ATOM   1215  CB  GLN A 122     -15.368  -3.545  16.627  1.00 20.00           C  
ATOM   1216  CG  GLN A 122     -16.096  -4.139  15.431  1.00 20.00           C  
ATOM   1217  CD  GLN A 122     -16.595  -5.530  15.722  1.00 20.00           C  
ATOM   1218  OE1 GLN A 122     -16.743  -5.934  16.879  1.00 20.00           O  
ATOM   1219  NE2 GLN A 122     -16.963  -6.257  14.678  1.00 20.00           N  
ATOM   1220  C   GLN A 122     -13.536  -5.261  16.525  1.00 20.00           C  
ATOM   1221  O   GLN A 122     -13.419  -5.913  17.560  1.00 20.00           O  
ATOM   1222  H   GLN A 122     -13.820  -2.809  14.869  1.00 20.00           H  
ATOM   1223  HA  GLN A 122     -13.508  -3.409  17.434  1.00 20.00           H  
ATOM   1224  HB2 GLN A 122     -15.723  -3.917  17.450  1.00 20.00           H  
ATOM   1225  HB3 GLN A 122     -15.545  -2.591  16.642  1.00 20.00           H  
ATOM   1226  HG2 GLN A 122     -16.840  -3.563  15.196  1.00 20.00           H  
ATOM   1227  HG3 GLN A 122     -15.483  -4.191  14.682  1.00 20.00           H  
ATOM   1228 HE21 GLN A 122     -16.880  -5.940  13.883  1.00 20.00           H  
ATOM   1229 HE22 GLN A 122     -17.285  -7.046  14.795  1.00 20.00           H  
ATOM   1230  N   ALA A 123     -13.398  -5.804  15.312  1.00 20.00           N  
ATOM   1231  CA  ALA A 123     -12.944  -7.179  15.134  1.00 20.00           C  
ATOM   1232  CB  ALA A 123     -13.101  -7.597  13.681  1.00 20.00           C  
ATOM   1233  C   ALA A 123     -11.491  -7.334  15.570  1.00 20.00           C  
ATOM   1234  O   ALA A 123     -11.073  -8.429  15.941  1.00 20.00           O  
ATOM   1235  H   ALA A 123     -13.564  -5.392  14.575  1.00 20.00           H  
ATOM   1236  HA  ALA A 123     -13.502  -7.787  15.661  1.00 20.00           H  
ATOM   1237  HB1 ALA A 123     -12.807  -8.505  13.583  1.00 20.00           H  
ATOM   1238  HB2 ALA A 123     -14.025  -7.526  13.433  1.00 20.00           H  
ATOM   1239  HB3 ALA A 123     -12.568  -7.018  13.130  1.00 20.00           H  
ATOM   1240  N   GLU A 124     -10.720  -6.244  15.527  1.00 20.00           N  
ATOM   1241  CA  GLU A 124      -9.337  -6.264  15.991  1.00 20.00           C  
ATOM   1242  CB  GLU A 124      -8.526  -5.146  15.321  1.00 20.00           C  
ATOM   1243  CG  GLU A 124      -7.110  -5.558  14.966  1.00 20.00           C  
ATOM   1244  CD  GLU A 124      -7.013  -6.484  13.771  1.00 20.00           C  
ATOM   1245  OE1 GLU A 124      -7.134  -5.991  12.627  1.00 20.00           O  
ATOM   1246  OE2 GLU A 124      -6.882  -7.712  13.980  1.00 20.00           O  
ATOM   1247  C   GLU A 124      -9.268  -6.134  17.509  1.00 20.00           C  
ATOM   1248  O   GLU A 124      -8.321  -6.616  18.126  1.00 20.00           O  
ATOM   1249  H   GLU A 124     -10.979  -5.479  15.231  1.00 20.00           H  
ATOM   1250  HA  GLU A 124      -8.905  -7.102  15.722  1.00 20.00           H  
ATOM   1251  HB2 GLU A 124      -8.994  -4.850  14.524  1.00 20.00           H  
ATOM   1252  HB3 GLU A 124      -8.476  -4.388  15.923  1.00 20.00           H  
ATOM   1253  HG2 GLU A 124      -6.578  -4.762  14.813  1.00 20.00           H  
ATOM   1254  HG3 GLU A 124      -6.712  -6.009  15.728  1.00 20.00           H  
ATOM   1255  N   LEU A 125     -10.268  -5.485  18.112  1.00 20.00           N  
ATOM   1256  CA  LEU A 125     -10.405  -5.469  19.564  1.00 20.00           C  
ATOM   1257  CB  LEU A 125     -11.422  -4.405  19.993  1.00 20.00           C  
ATOM   1258  CG  LEU A 125     -11.121  -2.991  19.523  1.00 20.00           C  
ATOM   1259  CD1 LEU A 125     -12.108  -2.003  20.107  1.00 20.00           C  
ATOM   1260  CD2 LEU A 125      -9.703  -2.593  19.873  1.00 20.00           C  
ATOM   1261  C   LEU A 125     -10.822  -6.839  20.089  1.00 20.00           C  
ATOM   1262  O   LEU A 125     -10.302  -7.294  21.105  1.00 20.00           O  
ATOM   1263  H   LEU A 125     -10.880  -5.046  17.698  1.00 20.00           H  
ATOM   1264  HA  LEU A 125      -9.554  -5.214  19.979  1.00 20.00           H  
ATOM   1265  HB2 LEU A 125     -12.305  -4.674  19.694  1.00 20.00           H  
ATOM   1266  HB3 LEU A 125     -11.478  -4.394  20.962  1.00 20.00           H  
ATOM   1267  HG  LEU A 125     -11.214  -2.952  18.558  1.00 20.00           H  
ATOM   1268 HD11 LEU A 125     -11.896  -1.123  19.787  1.00 20.00           H  
ATOM   1269 HD12 LEU A 125     -12.995  -2.245  19.830  1.00 20.00           H  
ATOM   1270 HD13 LEU A 125     -12.045  -2.028  21.065  1.00 20.00           H  
ATOM   1271 HD21 LEU A 125      -9.549  -1.693  19.578  1.00 20.00           H  
ATOM   1272 HD22 LEU A 125      -9.588  -2.648  20.824  1.00 20.00           H  
ATOM   1273 HD23 LEU A 125      -9.093  -3.191  19.433  1.00 20.00           H  
ATOM   1274  N   VAL A 126     -11.759  -7.497  19.401  1.00 20.00           N  
ATOM   1275  CA  VAL A 126     -12.074  -8.895  19.678  1.00 20.00           C  
ATOM   1276  CB  VAL A 126     -13.158  -9.431  18.720  1.00 20.00           C  
ATOM   1277  CG1 VAL A 126     -13.228 -10.952  18.774  1.00 20.00           C  
ATOM   1278  CG2 VAL A 126     -14.516  -8.813  19.036  1.00 20.00           C  
ATOM   1279  C   VAL A 126     -10.817  -9.757  19.634  1.00 20.00           C  
ATOM   1280  O   VAL A 126     -10.630 -10.618  20.492  1.00 20.00           O  
ATOM   1281  H   VAL A 126     -12.225  -7.153  18.766  1.00 20.00           H  
ATOM   1282  HA  VAL A 126     -12.486  -8.976  20.563  1.00 20.00           H  
ATOM   1283  HB  VAL A 126     -12.921  -9.187  17.801  1.00 20.00           H  
ATOM   1284 HG11 VAL A 126     -13.905 -11.256  18.165  1.00 20.00           H  
ATOM   1285 HG12 VAL A 126     -12.375 -11.313  18.519  1.00 20.00           H  
ATOM   1286 HG13 VAL A 126     -13.445 -11.224  19.669  1.00 20.00           H  
ATOM   1287 HG21 VAL A 126     -15.161  -9.138  18.403  1.00 20.00           H  
ATOM   1288 HG22 VAL A 126     -14.775  -9.066  19.925  1.00 20.00           H  
ATOM   1289 HG23 VAL A 126     -14.446  -7.858  18.973  1.00 20.00           H  
ATOM   1290  N   ALA A 127      -9.955  -9.531  18.639  1.00 20.00           N  
ATOM   1291  CA  ALA A 127      -8.735 -10.316  18.488  1.00 20.00           C  
ATOM   1292  CB  ALA A 127      -8.006  -9.909  17.218  1.00 20.00           C  
ATOM   1293  C   ALA A 127      -7.820 -10.143  19.696  1.00 20.00           C  
ATOM   1294  O   ALA A 127      -7.303 -11.125  20.223  1.00 20.00           O  
ATOM   1295  H   ALA A 127     -10.058  -8.925  18.038  1.00 20.00           H  
ATOM   1296  HA  ALA A 127      -8.958 -11.266  18.390  1.00 20.00           H  
ATOM   1297  HB1 ALA A 127      -7.200 -10.425  17.141  1.00 20.00           H  
ATOM   1298  HB2 ALA A 127      -8.574 -10.080  16.463  1.00 20.00           H  
ATOM   1299  HB3 ALA A 127      -7.794  -8.974  17.265  1.00 20.00           H  
ATOM   1300  N   MET A 128      -7.619  -8.898  20.135  1.00 20.00           N  
ATOM   1301  CA  MET A 128      -6.716  -8.613  21.246  1.00 20.00           C  
ATOM   1302  CB  MET A 128      -6.508  -7.100  21.399  1.00 20.00           C  
ATOM   1303  CG  MET A 128      -5.331  -6.577  20.613  1.00 20.00           C  
ATOM   1304  SD  MET A 128      -4.720  -5.002  21.254  1.00 20.00           S  
ATOM   1305  CE  MET A 128      -6.252  -4.230  21.703  1.00 20.00           C  
ATOM   1306  C   MET A 128      -7.244  -9.212  22.546  1.00 20.00           C  
ATOM   1307  O   MET A 128      -6.483  -9.814  23.300  1.00 20.00           O  
ATOM   1308  H   MET A 128      -7.996  -8.200  19.804  1.00 20.00           H  
ATOM   1309  HA  MET A 128      -5.829  -8.986  21.060  1.00 20.00           H  
ATOM   1310  HB2 MET A 128      -7.318  -6.641  21.128  1.00 20.00           H  
ATOM   1311  HB3 MET A 128      -6.358  -6.895  22.335  1.00 20.00           H  
ATOM   1312  HG2 MET A 128      -4.622  -7.239  20.627  1.00 20.00           H  
ATOM   1313  HG3 MET A 128      -5.603  -6.441  19.691  1.00 20.00           H  
ATOM   1314  HE1 MET A 128      -6.070  -3.358  22.061  1.00 20.00           H  
ATOM   1315  HE2 MET A 128      -6.804  -4.151  20.921  1.00 20.00           H  
ATOM   1316  HE3 MET A 128      -6.693  -4.770  22.363  1.00 20.00           H  
ATOM   1317  N   ALA A 129      -8.543  -9.048  22.810  1.00 20.00           N  
ATOM   1318  CA  ALA A 129      -9.156  -9.600  24.014  1.00 20.00           C  
ATOM   1319  CB  ALA A 129     -10.589  -9.109  24.143  1.00 20.00           C  
ATOM   1320  C   ALA A 129      -9.124 -11.124  23.995  1.00 20.00           C  
ATOM   1321  O   ALA A 129      -8.833 -11.748  25.013  1.00 20.00           O  
ATOM   1322  H   ALA A 129      -9.091  -8.620  22.304  1.00 20.00           H  
ATOM   1323  HA  ALA A 129      -8.679  -9.281  24.809  1.00 20.00           H  
ATOM   1324  HB1 ALA A 129     -10.969  -9.463  24.950  1.00 20.00           H  
ATOM   1325  HB2 ALA A 129     -10.588  -8.149  24.177  1.00 20.00           H  
ATOM   1326  HB3 ALA A 129     -11.092  -9.410  23.383  1.00 20.00           H  
ATOM   1327  N   THR A 130      -9.421 -11.726  22.840  1.00 20.00           N  
ATOM   1328  CA  THR A 130      -9.298 -13.171  22.674  1.00 20.00           C  
ATOM   1329  CB  THR A 130      -9.689 -13.577  21.253  1.00 20.00           C  
ATOM   1330  OG1 THR A 130     -11.023 -13.140  20.995  1.00 20.00           O  
ATOM   1331  CG2 THR A 130      -9.581 -15.076  21.029  1.00 20.00           C  
ATOM   1332  C   THR A 130      -7.891 -13.643  23.027  1.00 20.00           C  
ATOM   1333  O   THR A 130      -7.733 -14.590  23.795  1.00 20.00           O  
ATOM   1334  H   THR A 130      -9.697 -11.316  22.136  1.00 20.00           H  
ATOM   1335  HA  THR A 130      -9.943 -13.630  23.252  1.00 20.00           H  
ATOM   1336  HB  THR A 130      -9.109 -13.122  20.623  1.00 20.00           H  
ATOM   1337  HG1 THR A 130     -11.041 -12.323  20.920  1.00 20.00           H  
ATOM   1338 HG21 THR A 130      -9.826 -15.292  20.127  1.00 20.00           H  
ATOM   1339 HG22 THR A 130      -8.679 -15.367  21.183  1.00 20.00           H  
ATOM   1340 HG23 THR A 130     -10.166 -15.541  21.632  1.00 20.00           H  
ATOM   1341  N   ASP A 131      -6.869 -12.988  22.469  1.00 20.00           N  
ATOM   1342  CA  ASP A 131      -5.485 -13.391  22.695  1.00 20.00           C  
ATOM   1343  CB  ASP A 131      -4.540 -12.626  21.759  1.00 20.00           C  
ATOM   1344  CG  ASP A 131      -3.117 -13.137  21.792  1.00 20.00           C  
ATOM   1345  OD1 ASP A 131      -2.860 -14.212  21.210  1.00 20.00           O  
ATOM   1346  OD2 ASP A 131      -2.274 -12.498  22.457  1.00 20.00           O  
ATOM   1347  C   ASP A 131      -5.084 -13.173  24.150  1.00 20.00           C  
ATOM   1348  O   ASP A 131      -4.410 -14.017  24.736  1.00 20.00           O  
ATOM   1349  H   ASP A 131      -6.955 -12.305  21.954  1.00 20.00           H  
ATOM   1350  HA  ASP A 131      -5.371 -14.338  22.471  1.00 20.00           H  
ATOM   1351  HB2 ASP A 131      -4.887 -12.670  20.854  1.00 20.00           H  
ATOM   1352  HB3 ASP A 131      -4.529 -11.690  22.017  1.00 20.00           H  
ATOM   1353  N   LEU A 132      -5.495 -12.044  24.735  1.00 20.00           N  
ATOM   1354  CA  LEU A 132      -5.115 -11.707  26.102  1.00 20.00           C  
ATOM   1355  CB  LEU A 132      -5.885 -10.470  26.581  1.00 20.00           C  
ATOM   1356  CG  LEU A 132      -5.597 -10.038  28.011  1.00 20.00           C  
ATOM   1357  CD1 LEU A 132      -4.149  -9.625  28.171  1.00 20.00           C  
ATOM   1358  CD2 LEU A 132      -6.519  -8.915  28.434  1.00 20.00           C  
ATOM   1359  C   LEU A 132      -5.365 -12.880  27.044  1.00 20.00           C  
ATOM   1360  O   LEU A 132      -4.476 -13.263  27.801  1.00 20.00           O  
ATOM   1361  H   LEU A 132      -5.997 -11.458  24.356  1.00 20.00           H  
ATOM   1362  HA  LEU A 132      -4.166 -11.467  26.137  1.00 20.00           H  
ATOM   1363  HB2 LEU A 132      -5.712  -9.735  25.971  1.00 20.00           H  
ATOM   1364  HB3 LEU A 132      -6.836 -10.641  26.505  1.00 20.00           H  
ATOM   1365  HG  LEU A 132      -5.748 -10.791  28.604  1.00 20.00           H  
ATOM   1366 HD11 LEU A 132      -4.006  -9.333  29.075  1.00 20.00           H  
ATOM   1367 HD12 LEU A 132      -3.586 -10.379  27.980  1.00 20.00           H  
ATOM   1368 HD13 LEU A 132      -3.959  -8.909  27.561  1.00 20.00           H  
ATOM   1369 HD21 LEU A 132      -6.319  -8.672  29.341  1.00 20.00           H  
ATOM   1370 HD22 LEU A 132      -6.379  -8.161  27.857  1.00 20.00           H  
ATOM   1371 HD23 LEU A 132      -7.428  -9.215  28.368  1.00 20.00           H  
ATOM   1372  N   ALA A 133      -6.572 -13.451  27.001  1.00 20.00           N  
ATOM   1373  CA  ALA A 133      -6.911 -14.592  27.846  1.00 20.00           C  
ATOM   1374  CB  ALA A 133      -8.346 -15.022  27.591  1.00 20.00           C  
ATOM   1375  C   ALA A 133      -5.961 -15.758  27.595  1.00 20.00           C  
ATOM   1376  O   ALA A 133      -5.457 -16.358  28.542  1.00 20.00           O  
ATOM   1377  H   ALA A 133      -7.212 -13.193  26.489  1.00 20.00           H  
ATOM   1378  HA  ALA A 133      -6.860 -14.336  28.790  1.00 20.00           H  
ATOM   1379  HB1 ALA A 133      -8.552 -15.773  28.153  1.00 20.00           H  
ATOM   1380  HB2 ALA A 133      -8.933 -14.291  27.797  1.00 20.00           H  
ATOM   1381  HB3 ALA A 133      -8.440 -15.268  26.668  1.00 20.00           H  
ATOM   1382  N   GLU A 134      -5.715 -16.082  26.322  1.00 20.00           N  
ATOM   1383  CA  GLU A 134      -5.049 -17.330  25.964  1.00 20.00           C  
ATOM   1384  CB  GLU A 134      -5.362 -17.712  24.510  1.00 20.00           C  
ATOM   1385  CG  GLU A 134      -6.848 -17.806  24.220  1.00 20.00           C  
ATOM   1386  CD  GLU A 134      -7.195 -17.785  22.745  1.00 20.00           C  
ATOM   1387  OE1 GLU A 134      -6.516 -17.056  21.986  1.00 20.00           O  
ATOM   1388  OE2 GLU A 134      -8.187 -18.444  22.359  1.00 20.00           O  
ATOM   1389  C   GLU A 134      -3.542 -17.223  26.172  1.00 20.00           C  
ATOM   1390  O   GLU A 134      -2.934 -18.124  26.746  1.00 20.00           O  
ATOM   1391  H   GLU A 134      -5.927 -15.592  25.648  1.00 20.00           H  
ATOM   1392  HA  GLU A 134      -5.395 -18.065  26.512  1.00 20.00           H  
ATOM   1393  HB2 GLU A 134      -4.949 -17.065  23.918  1.00 20.00           H  
ATOM   1394  HB3 GLU A 134      -4.964 -18.575  24.318  1.00 20.00           H  
ATOM   1395  HG2 GLU A 134      -7.200 -18.610  24.632  1.00 20.00           H  
ATOM   1396  HG3 GLU A 134      -7.301 -17.061  24.645  1.00 20.00           H  
ATOM   1397  N   PHE A 135      -2.937 -16.126  25.708  1.00 20.00           N  
ATOM   1398  CA  PHE A 135      -1.513 -15.889  25.918  1.00 20.00           C  
ATOM   1399  CB  PHE A 135      -1.064 -14.616  25.186  1.00 20.00           C  
ATOM   1400  CG  PHE A 135       0.400 -14.295  25.362  1.00 20.00           C  
ATOM   1401  CD1 PHE A 135       1.310 -14.563  24.355  1.00 20.00           C  
ATOM   1402  CD2 PHE A 135       0.864 -13.723  26.532  1.00 20.00           C  
ATOM   1403  CE1 PHE A 135       2.656 -14.266  24.522  1.00 20.00           C  
ATOM   1404  CE2 PHE A 135       2.210 -13.427  26.694  1.00 20.00           C  
ATOM   1405  CZ  PHE A 135       3.097 -13.701  25.687  1.00 20.00           C  
ATOM   1406  C   PHE A 135      -1.188 -15.790  27.404  1.00 20.00           C  
ATOM   1407  O   PHE A 135      -0.150 -16.282  27.843  1.00 20.00           O  
ATOM   1408  H   PHE A 135      -3.334 -15.503  25.268  1.00 20.00           H  
ATOM   1409  HA  PHE A 135      -0.990 -16.619  25.525  1.00 20.00           H  
ATOM   1410  HB2 PHE A 135      -1.273 -14.704  24.243  1.00 20.00           H  
ATOM   1411  HB3 PHE A 135      -1.578 -13.864  25.517  1.00 20.00           H  
ATOM   1412  HD1 PHE A 135       1.016 -14.947  23.561  1.00 20.00           H  
ATOM   1413  HD2 PHE A 135       0.267 -13.535  27.220  1.00 20.00           H  
ATOM   1414  HE1 PHE A 135       3.258 -14.452  23.838  1.00 20.00           H  
ATOM   1415  HE2 PHE A 135       2.510 -13.043  27.486  1.00 20.00           H  
ATOM   1416  HZ  PHE A 135       3.999 -13.502  25.796  1.00 20.00           H  
ATOM   1417  N   LEU A 136      -2.070 -15.156  28.182  1.00 20.00           N  
ATOM   1418  CA  LEU A 136      -1.841 -14.973  29.611  1.00 20.00           C  
ATOM   1419  CB  LEU A 136      -2.713 -13.834  30.150  1.00 20.00           C  
ATOM   1420  CG  LEU A 136      -2.277 -13.260  31.490  1.00 20.00           C  
ATOM   1421  CD1 LEU A 136      -0.945 -12.550  31.369  1.00 20.00           C  
ATOM   1422  CD2 LEU A 136      -3.328 -12.323  32.047  1.00 20.00           C  
ATOM   1423  C   LEU A 136      -2.123 -16.260  30.379  1.00 20.00           C  
ATOM   1424  O   LEU A 136      -1.509 -16.507  31.414  1.00 20.00           O  
ATOM   1425  H   LEU A 136      -2.812 -14.823  27.901  1.00 20.00           H  
ATOM   1426  HA  LEU A 136      -0.912 -14.704  29.770  1.00 20.00           H  
ATOM   1427  HB2 LEU A 136      -2.757 -13.128  29.486  1.00 20.00           H  
ATOM   1428  HB3 LEU A 136      -3.625 -14.150  30.242  1.00 20.00           H  
ATOM   1429  HG  LEU A 136      -2.159 -13.987  32.121  1.00 20.00           H  
ATOM   1430 HD11 LEU A 136      -0.720 -12.162  32.217  1.00 20.00           H  
ATOM   1431 HD12 LEU A 136      -0.274 -13.188  31.114  1.00 20.00           H  
ATOM   1432 HD13 LEU A 136      -1.016 -11.864  30.701  1.00 20.00           H  
ATOM   1433 HD21 LEU A 136      -3.032 -11.991  32.898  1.00 20.00           H  
ATOM   1434 HD22 LEU A 136      -3.450 -11.592  31.437  1.00 20.00           H  
ATOM   1435 HD23 LEU A 136      -4.152 -12.804  32.151  1.00 20.00           H  
ATOM   1436  N   GLY A 137      -3.048 -17.082  29.875  1.00 20.00           N  
ATOM   1437  CA  GLY A 137      -3.334 -18.378  30.473  1.00 20.00           C  
ATOM   1438  C   GLY A 137      -2.186 -19.357  30.346  1.00 20.00           C  
ATOM   1439  O   GLY A 137      -1.935 -20.151  31.255  1.00 20.00           O  
ATOM   1440  H   GLY A 137      -3.440 -16.958  29.119  1.00 20.00           H  
ATOM   1441  HA2 GLY A 137      -3.554 -18.269  31.412  1.00 20.00           H  
ATOM   1442  HA3 GLY A 137      -4.125 -18.764  30.066  1.00 20.00           H  
ATOM   1443  N   ALA A 138      -1.490 -19.300  29.219  1.00 20.00           N  
ATOM   1444  CA  ALA A 138      -0.275 -20.085  29.028  1.00 20.00           C  
ATOM   1445  CB  ALA A 138       0.209 -19.957  27.593  1.00 20.00           C  
ATOM   1446  C   ALA A 138       0.820 -19.640  29.992  1.00 20.00           C  
ATOM   1447  O   ALA A 138       1.423 -20.472  30.666  1.00 20.00           O  
ATOM   1448  H   ALA A 138      -1.701 -18.812  28.543  1.00 20.00           H  
ATOM   1449  HA  ALA A 138      -0.463 -21.035  29.175  1.00 20.00           H  
ATOM   1450  HB1 ALA A 138       1.004 -20.484  27.483  1.00 20.00           H  
ATOM   1451  HB2 ALA A 138      -0.477 -20.276  27.002  1.00 20.00           H  
ATOM   1452  HB3 ALA A 138       0.398 -19.034  27.408  1.00 20.00           H  
ATOM   1453  N   ALA A 139       1.078 -18.331  30.061  1.00 20.00           N  
ATOM   1454  CA  ALA A 139       2.033 -17.788  31.020  1.00 20.00           C  
ATOM   1455  CB  ALA A 139       2.052 -16.270  30.937  1.00 20.00           C  
ATOM   1456  C   ALA A 139       1.695 -18.231  32.440  1.00 20.00           C  
ATOM   1457  O   ALA A 139       2.587 -18.597  33.201  1.00 20.00           O  
ATOM   1458  H   ALA A 139       0.709 -17.737  29.560  1.00 20.00           H  
ATOM   1459  HA  ALA A 139       2.939 -18.090  30.799  1.00 20.00           H  
ATOM   1460  HB1 ALA A 139       2.702 -15.931  31.557  1.00 20.00           H  
ATOM   1461  HB2 ALA A 139       2.287 -16.009  30.043  1.00 20.00           H  
ATOM   1462  HB3 ALA A 139       1.180 -15.934  31.158  1.00 20.00           H  
ATOM   1463  N   LEU A 140       0.408 -18.199  32.799  1.00 20.00           N  
ATOM   1464  CA  LEU A 140      -0.033 -18.654  34.113  1.00 20.00           C  
ATOM   1465  CB  LEU A 140      -1.533 -18.395  34.293  1.00 20.00           C  
ATOM   1466  CG  LEU A 140      -2.102 -18.783  35.649  1.00 20.00           C  
ATOM   1467  CD1 LEU A 140      -1.560 -17.886  36.741  1.00 20.00           C  
ATOM   1468  CD2 LEU A 140      -3.615 -18.746  35.633  1.00 20.00           C  
ATOM   1469  C   LEU A 140       0.274 -20.134  34.310  1.00 20.00           C  
ATOM   1470  O   LEU A 140       0.780 -20.524  35.360  1.00 20.00           O  
ATOM   1471  H   LEU A 140      -0.229 -17.917  32.294  1.00 20.00           H  
ATOM   1472  HA  LEU A 140       0.418 -18.138  34.814  1.00 20.00           H  
ATOM   1473  HB2 LEU A 140      -1.716 -17.460  34.111  1.00 20.00           H  
ATOM   1474  HB3 LEU A 140      -2.021 -18.884  33.612  1.00 20.00           H  
ATOM   1475  HG  LEU A 140      -1.826 -19.689  35.859  1.00 20.00           H  
ATOM   1476 HD11 LEU A 140      -1.956 -18.139  37.578  1.00 20.00           H  
ATOM   1477 HD12 LEU A 140      -0.607 -17.990  36.787  1.00 20.00           H  
ATOM   1478 HD13 LEU A 140      -1.781 -16.975  36.535  1.00 20.00           H  
ATOM   1479 HD21 LEU A 140      -3.943 -18.999  36.499  1.00 20.00           H  
ATOM   1480 HD22 LEU A 140      -3.904 -17.854  35.424  1.00 20.00           H  
ATOM   1481 HD23 LEU A 140      -3.936 -19.359  34.968  1.00 20.00           H  
ATOM   1482  N   ALA A 141      -0.030 -20.960  33.305  1.00 20.00           N  
ATOM   1483  CA  ALA A 141       0.271 -22.386  33.367  1.00 20.00           C  
ATOM   1484  CB  ALA A 141      -0.205 -23.076  32.099  1.00 20.00           C  
ATOM   1485  C   ALA A 141       1.765 -22.622  33.561  1.00 20.00           C  
ATOM   1486  O   ALA A 141       2.156 -23.505  34.321  1.00 20.00           O  
ATOM   1487  H   ALA A 141      -0.413 -20.715  32.575  1.00 20.00           H  
ATOM   1488  HA  ALA A 141      -0.216 -22.800  34.109  1.00 20.00           H  
ATOM   1489  HB1 ALA A 141       0.008 -24.011  32.152  1.00 20.00           H  
ATOM   1490  HB2 ALA A 141      -1.155 -22.963  32.020  1.00 20.00           H  
ATOM   1491  HB3 ALA A 141       0.236 -22.681  31.343  1.00 20.00           H  
ATOM   1492  N   ILE A 142       2.601 -21.835  32.878  1.00 20.00           N  
ATOM   1493  CA  ILE A 142       4.047 -21.911  33.061  1.00 20.00           C  
ATOM   1494  CB  ILE A 142       4.770 -20.917  32.126  1.00 20.00           C  
ATOM   1495  CG1 ILE A 142       4.458 -21.220  30.653  1.00 20.00           C  
ATOM   1496  CG2 ILE A 142       6.272 -20.919  32.388  1.00 20.00           C  
ATOM   1497  CD1 ILE A 142       5.090 -22.482  30.145  1.00 20.00           C  
ATOM   1498  C   ILE A 142       4.426 -21.686  34.521  1.00 20.00           C  
ATOM   1499  O   ILE A 142       5.201 -22.457  35.082  1.00 20.00           O  
ATOM   1500  H   ILE A 142       2.352 -21.247  32.302  1.00 20.00           H  
ATOM   1501  HA  ILE A 142       4.375 -22.790  32.778  1.00 20.00           H  
ATOM   1502  HB  ILE A 142       4.424 -20.025  32.284  1.00 20.00           H  
ATOM   1503 HG12 ILE A 142       3.496 -21.261  30.536  1.00 20.00           H  
ATOM   1504 HG13 ILE A 142       4.775 -20.485  30.105  1.00 20.00           H  
ATOM   1505 HG21 ILE A 142       6.693 -20.291  31.797  1.00 20.00           H  
ATOM   1506 HG22 ILE A 142       6.430 -20.665  33.300  1.00 20.00           H  
ATOM   1507 HG23 ILE A 142       6.616 -21.802  32.228  1.00 20.00           H  
ATOM   1508 HD11 ILE A 142       4.928 -22.555  29.201  1.00 20.00           H  
ATOM   1509 HD12 ILE A 142       6.035 -22.448  30.311  1.00 20.00           H  
ATOM   1510 HD13 ILE A 142       4.703 -23.232  30.603  1.00 20.00           H  
ATOM   1511  N   GLN A 143       3.883 -20.632  35.137  1.00 20.00           N  
ATOM   1512  CA  GLN A 143       4.145 -20.348  36.544  1.00 20.00           C  
ATOM   1513  CB  GLN A 143       3.426 -19.063  36.979  1.00 20.00           C  
ATOM   1514  CG  GLN A 143       3.685 -18.688  38.430  1.00 20.00           C  
ATOM   1515  CD  GLN A 143       2.891 -17.475  38.839  1.00 20.00           C  
ATOM   1516  OE1 GLN A 143       1.683 -17.548  39.085  1.00 20.00           O  
ATOM   1517  NE2 GLN A 143       3.573 -16.355  39.020  1.00 20.00           N  
ATOM   1518  C   GLN A 143       3.723 -21.518  37.426  1.00 20.00           C  
ATOM   1519  O   GLN A 143       4.437 -21.875  38.361  1.00 20.00           O  
ATOM   1520  H   GLN A 143       3.358 -20.066  34.758  1.00 20.00           H  
ATOM   1521  HA  GLN A 143       5.101 -20.176  36.679  1.00 20.00           H  
ATOM   1522  HB2 GLN A 143       3.696 -18.337  36.395  1.00 20.00           H  
ATOM   1523  HB3 GLN A 143       2.470 -19.183  36.866  1.00 20.00           H  
ATOM   1524  HG2 GLN A 143       3.456 -19.441  38.997  1.00 20.00           H  
ATOM   1525  HG3 GLN A 143       4.627 -18.481  38.539  1.00 20.00           H  
ATOM   1526 HE21 GLN A 143       4.423 -16.343  38.892  1.00 20.00           H  
ATOM   1527 HE22 GLN A 143       3.165 -15.638  39.265  1.00 20.00           H  
ATOM   1528  N   LEU A 144       2.566 -22.117  37.132  1.00 20.00           N  
ATOM   1529  CA  LEU A 144       2.080 -23.263  37.894  1.00 20.00           C  
ATOM   1530  CB  LEU A 144       0.664 -23.642  37.446  1.00 20.00           C  
ATOM   1531  CG  LEU A 144      -0.411 -22.608  37.743  1.00 20.00           C  
ATOM   1532  CD1 LEU A 144      -1.751 -23.045  37.191  1.00 20.00           C  
ATOM   1533  CD2 LEU A 144      -0.511 -22.342  39.230  1.00 20.00           C  
ATOM   1534  C   LEU A 144       3.018 -24.456  37.744  1.00 20.00           C  
ATOM   1535  O   LEU A 144       3.173 -25.240  38.678  1.00 20.00           O  
ATOM   1536  H   LEU A 144       2.043 -21.876  36.493  1.00 20.00           H  
ATOM   1537  HA  LEU A 144       2.011 -23.029  38.844  1.00 20.00           H  
ATOM   1538  HB2 LEU A 144       0.677 -23.844  36.497  1.00 20.00           H  
ATOM   1539  HB3 LEU A 144       0.409 -24.473  37.876  1.00 20.00           H  
ATOM   1540  HG  LEU A 144      -0.177 -21.775  37.304  1.00 20.00           H  
ATOM   1541 HD11 LEU A 144      -2.407 -22.375  37.397  1.00 20.00           H  
ATOM   1542 HD12 LEU A 144      -1.678 -23.148  36.239  1.00 20.00           H  
ATOM   1543 HD13 LEU A 144      -1.998 -23.881  37.593  1.00 20.00           H  
ATOM   1544 HD21 LEU A 144      -1.198 -21.690  39.385  1.00 20.00           H  
ATOM   1545 HD22 LEU A 144      -0.732 -23.161  39.680  1.00 20.00           H  
ATOM   1546 HD23 LEU A 144       0.333 -22.012  39.546  1.00 20.00           H  
ATOM   1547  N   LEU A 145       3.644 -24.597  36.573  1.00 20.00           N  
ATOM   1548  CA  LEU A 145       4.501 -25.745  36.294  1.00 20.00           C  
ATOM   1549  CB  LEU A 145       4.598 -25.985  34.784  1.00 20.00           C  
ATOM   1550  CG  LEU A 145       3.334 -26.520  34.128  1.00 20.00           C  
ATOM   1551  CD1 LEU A 145       3.480 -26.563  32.622  1.00 20.00           C  
ATOM   1552  CD2 LEU A 145       2.982 -27.890  34.666  1.00 20.00           C  
ATOM   1553  C   LEU A 145       5.892 -25.544  36.886  1.00 20.00           C  
ATOM   1554  O   LEU A 145       6.436 -26.456  37.505  1.00 20.00           O  
ATOM   1555  H   LEU A 145       3.587 -24.037  35.922  1.00 20.00           H  
ATOM   1556  HA  LEU A 145       4.107 -26.557  36.675  1.00 20.00           H  
ATOM   1557  HB2 LEU A 145       4.874 -25.163  34.350  1.00 20.00           H  
ATOM   1558  HB3 LEU A 145       5.315 -26.615  34.609  1.00 20.00           H  
ATOM   1559  HG  LEU A 145       2.597 -25.921  34.327  1.00 20.00           H  
ATOM   1560 HD11 LEU A 145       2.669 -26.904  32.239  1.00 20.00           H  
ATOM   1561 HD12 LEU A 145       3.645 -25.675  32.298  1.00 20.00           H  
ATOM   1562 HD13 LEU A 145       4.216 -27.137  32.396  1.00 20.00           H  
ATOM   1563 HD21 LEU A 145       2.183 -28.201  34.233  1.00 20.00           H  
ATOM   1564 HD22 LEU A 145       3.706 -28.493  34.484  1.00 20.00           H  
ATOM   1565 HD23 LEU A 145       2.837 -27.827  35.613  1.00 20.00           H  
ATOM   1566  N   THR A 146       6.470 -24.354  36.699  1.00 20.00           N  
ATOM   1567  CA  THR A 146       7.905 -24.162  36.878  1.00 20.00           C  
ATOM   1568  CB  THR A 146       8.535 -23.639  35.586  1.00 20.00           C  
ATOM   1569  OG1 THR A 146       8.017 -22.337  35.311  1.00 20.00           O  
ATOM   1570  CG2 THR A 146       8.282 -24.559  34.405  1.00 20.00           C  
ATOM   1571  C   THR A 146       8.190 -23.237  38.056  1.00 20.00           C  
ATOM   1572  O   THR A 146       9.228 -23.364  38.702  1.00 20.00           O  
ATOM   1573  H   THR A 146       6.048 -23.642  36.467  1.00 20.00           H  
ATOM   1574  HA  THR A 146       8.342 -25.025  37.036  1.00 20.00           H  
ATOM   1575  HB  THR A 146       9.492 -23.547  35.716  1.00 20.00           H  
ATOM   1576  HG1 THR A 146       7.200 -22.366  35.258  1.00 20.00           H  
ATOM   1577 HG21 THR A 146       8.692 -24.200  33.615  1.00 20.00           H  
ATOM   1578 HG22 THR A 146       8.654 -25.427  34.579  1.00 20.00           H  
ATOM   1579 HG23 THR A 146       7.338 -24.648  34.254  1.00 20.00           H  
ATOM   1580  N   GLY A 147       7.273 -22.308  38.339  1.00 20.00           N  
ATOM   1581  CA  GLY A 147       7.453 -21.354  39.424  1.00 20.00           C  
ATOM   1582  C   GLY A 147       7.972 -20.011  38.954  1.00 20.00           C  
ATOM   1583  O   GLY A 147       8.033 -19.056  39.730  1.00 20.00           O  
ATOM   1584  H   GLY A 147       6.487 -22.288  37.990  1.00 20.00           H  
ATOM   1585  HA2 GLY A 147       6.614 -21.222  39.893  1.00 20.00           H  
ATOM   1586  HA3 GLY A 147       8.065 -21.715  40.085  1.00 20.00           H  
ATOM   1587  N   LEU A 148       8.345 -19.940  37.684  1.00 20.00           N  
ATOM   1588  CA  LEU A 148       8.802 -18.689  37.088  1.00 20.00           C  
ATOM   1589  CB  LEU A 148       8.947 -18.842  35.570  1.00 20.00           C  
ATOM   1590  CG  LEU A 148      10.071 -19.760  35.113  1.00 20.00           C  
ATOM   1591  CD1 LEU A 148      10.066 -19.916  33.607  1.00 20.00           C  
ATOM   1592  CD2 LEU A 148      11.415 -19.250  35.589  1.00 20.00           C  
ATOM   1593  C   LEU A 148       7.845 -17.547  37.413  1.00 20.00           C  
ATOM   1594  O   LEU A 148       6.646 -17.772  37.564  1.00 20.00           O  
ATOM   1595  H   LEU A 148       8.343 -20.606  37.140  1.00 20.00           H  
ATOM   1596  HA  LEU A 148       9.694 -18.463  37.425  1.00 20.00           H  
ATOM   1597  HB2 LEU A 148       8.102 -19.143  35.200  1.00 20.00           H  
ATOM   1598  HB3 LEU A 148       9.096 -17.967  35.177  1.00 20.00           H  
ATOM   1599  HG  LEU A 148       9.933 -20.641  35.494  1.00 20.00           H  
ATOM   1600 HD11 LEU A 148      10.775 -20.511  33.353  1.00 20.00           H  
ATOM   1601 HD12 LEU A 148       9.221 -20.281  33.334  1.00 20.00           H  
ATOM   1602 HD13 LEU A 148      10.198 -19.056  33.203  1.00 20.00           H  
ATOM   1603 HD21 LEU A 148      12.102 -19.843  35.277  1.00 20.00           H  
ATOM   1604 HD22 LEU A 148      11.559 -18.370  35.234  1.00 20.00           H  
ATOM   1605 HD23 LEU A 148      11.417 -19.221  36.548  1.00 20.00           H  
ATOM   1606  N   PRO A 149       8.369 -16.323  37.521  1.00 20.00           N  
ATOM   1607  CA  PRO A 149       7.493 -15.186  37.573  1.00 20.00           C  
ATOM   1608  CB  PRO A 149       8.356 -13.952  37.707  1.00 20.00           C  
ATOM   1609  CG  PRO A 149       9.619 -14.452  38.348  1.00 20.00           C  
ATOM   1610  CD  PRO A 149       9.752 -15.885  37.799  1.00 20.00           C  
ATOM   1611  C   PRO A 149       6.632 -15.026  36.311  1.00 20.00           C  
ATOM   1612  O   PRO A 149       6.909 -15.684  35.311  1.00 20.00           O  
ATOM   1613  HA  PRO A 149       6.877 -15.232  38.349  1.00 20.00           H  
ATOM   1614  HB2 PRO A 149       7.923 -13.304  38.284  1.00 20.00           H  
ATOM   1615  HB3 PRO A 149       8.550 -13.584  36.831  1.00 20.00           H  
ATOM   1616  HG2 PRO A 149       9.527 -14.466  39.314  1.00 20.00           H  
ATOM   1617  HG3 PRO A 149      10.376 -13.912  38.073  1.00 20.00           H  
ATOM   1618  HD2 PRO A 149      10.263 -15.874  36.975  1.00 20.00           H  
ATOM   1619  HD3 PRO A 149      10.147 -16.459  38.473  1.00 20.00           H  
ATOM   1620  N   MET A 150       5.449 -14.413  36.429  1.00 20.00           N  
ATOM   1621  CA  MET A 150       4.556 -14.244  35.288  1.00 20.00           C  
ATOM   1622  CB  MET A 150       3.320 -13.425  35.685  1.00 20.00           C  
ATOM   1623  CG  MET A 150       2.291 -14.227  36.443  1.00 20.00           C  
ATOM   1624  SD  MET A 150       1.526 -15.506  35.422  1.00 20.00           S  
ATOM   1625  CE  MET A 150       0.711 -14.497  34.212  1.00 20.00           C  
ATOM   1626  C   MET A 150       5.279 -13.583  34.120  1.00 20.00           C  
ATOM   1627  O   MET A 150       5.144 -14.024  32.981  1.00 20.00           O  
ATOM   1628  H   MET A 150       5.144 -14.086  37.163  1.00 20.00           H  
ATOM   1629  HA  MET A 150       4.214 -15.116  34.998  1.00 20.00           H  
ATOM   1630  HB2 MET A 150       3.603 -12.663  36.215  1.00 20.00           H  
ATOM   1631  HB3 MET A 150       2.899 -13.079  34.883  1.00 20.00           H  
ATOM   1632  HG2 MET A 150       2.712 -14.629  37.219  1.00 20.00           H  
ATOM   1633  HG3 MET A 150       1.590 -13.631  36.751  1.00 20.00           H  
ATOM   1634  HE1 MET A 150       0.180 -15.059  33.642  1.00 20.00           H  
ATOM   1635  HE2 MET A 150       0.146 -13.865  34.662  1.00 20.00           H  
ATOM   1636  HE3 MET A 150       1.373 -14.035  33.693  1.00 20.00           H  
ATOM   1637  N   PHE A 151       6.047 -12.526  34.397  1.00 20.00           N  
ATOM   1638  CA  PHE A 151       6.795 -11.827  33.357  1.00 20.00           C  
ATOM   1639  CB  PHE A 151       7.773 -10.820  33.979  1.00 20.00           C  
ATOM   1640  CG  PHE A 151       8.674 -10.143  32.975  1.00 20.00           C  
ATOM   1641  CD1 PHE A 151       8.187  -9.150  32.145  1.00 20.00           C  
ATOM   1642  CD2 PHE A 151      10.005 -10.501  32.863  1.00 20.00           C  
ATOM   1643  CE1 PHE A 151       9.019  -8.529  31.223  1.00 20.00           C  
ATOM   1644  CE2 PHE A 151      10.833  -9.878  31.940  1.00 20.00           C  
ATOM   1645  CZ  PHE A 151      10.334  -8.896  31.126  1.00 20.00           C  
ATOM   1646  C   PHE A 151       7.542 -12.812  32.465  1.00 20.00           C  
ATOM   1647  O   PHE A 151       7.425 -12.748  31.243  1.00 20.00           O  
ATOM   1648  H   PHE A 151       6.151 -12.195  35.184  1.00 20.00           H  
ATOM   1649  HA  PHE A 151       6.184 -11.296  32.805  1.00 20.00           H  
ATOM   1650  HB2 PHE A 151       7.270 -10.156  34.475  1.00 20.00           H  
ATOM   1651  HB3 PHE A 151       8.335 -11.282  34.622  1.00 20.00           H  
ATOM   1652  HD1 PHE A 151       7.294  -8.896  32.206  1.00 20.00           H  
ATOM   1653  HD2 PHE A 151      10.349 -11.167  33.413  1.00 20.00           H  
ATOM   1654  HE1 PHE A 151       8.680  -7.862  30.671  1.00 20.00           H  
ATOM   1655  HE2 PHE A 151      11.726 -10.127  31.874  1.00 20.00           H  
ATOM   1656  HZ  PHE A 151      10.889  -8.479  30.507  1.00 20.00           H  
ATOM   1657  N   TRP A 152       8.307 -13.725  33.070  1.00 20.00           N  
ATOM   1658  CA  TRP A 152       9.113 -14.675  32.310  1.00 20.00           C  
ATOM   1659  CB  TRP A 152      10.203 -15.291  33.199  1.00 20.00           C  
ATOM   1660  CG  TRP A 152      11.264 -14.318  33.612  1.00 20.00           C  
ATOM   1661  CD1 TRP A 152      11.472 -13.811  34.860  1.00 20.00           C  
ATOM   1662  NE1 TRP A 152      12.543 -12.947  34.845  1.00 20.00           N  
ATOM   1663  CE2 TRP A 152      13.047 -12.884  33.571  1.00 20.00           C  
ATOM   1664  CZ2 TRP A 152      14.118 -12.152  33.061  1.00 20.00           C  
ATOM   1665  CH2 TRP A 152      14.395 -12.290  31.727  1.00 20.00           C  
ATOM   1666  CZ3 TRP A 152      13.637 -13.127  30.906  1.00 20.00           C  
ATOM   1667  CE3 TRP A 152      12.576 -13.852  31.409  1.00 20.00           C  
ATOM   1668  CD2 TRP A 152      12.264 -13.736  32.768  1.00 20.00           C  
ATOM   1669  C   TRP A 152       8.241 -15.769  31.704  1.00 20.00           C  
ATOM   1670  O   TRP A 152       8.519 -16.239  30.603  1.00 20.00           O  
ATOM   1671  H   TRP A 152       8.376 -13.812  33.923  1.00 20.00           H  
ATOM   1672  HA  TRP A 152       9.589 -14.210  31.591  1.00 20.00           H  
ATOM   1673  HB2 TRP A 152       9.787 -15.681  33.984  1.00 20.00           H  
ATOM   1674  HB3 TRP A 152      10.631 -16.015  32.717  1.00 20.00           H  
ATOM   1675  HD1 TRP A 152      10.964 -14.020  35.610  1.00 20.00           H  
ATOM   1676  HE1 TRP A 152      12.846 -12.517  35.524  1.00 20.00           H  
ATOM   1677  HE3 TRP A 152      12.077 -14.407  30.854  1.00 20.00           H  
ATOM   1678  HZ2 TRP A 152      14.626 -11.593  33.604  1.00 20.00           H  
ATOM   1679  HZ3 TRP A 152      13.852 -13.198  30.004  1.00 20.00           H  
ATOM   1680  HH2 TRP A 152      15.104 -11.815  31.359  1.00 20.00           H  
ATOM   1681  N   GLY A 153       7.186 -16.175  32.416  1.00 20.00           N  
ATOM   1682  CA  GLY A 153       6.135 -16.997  31.835  1.00 20.00           C  
ATOM   1683  C   GLY A 153       5.631 -16.467  30.509  1.00 20.00           C  
ATOM   1684  O   GLY A 153       5.501 -17.219  29.542  1.00 20.00           O  
ATOM   1685  H   GLY A 153       7.002 -15.889  33.206  1.00 20.00           H  
ATOM   1686  HA2 GLY A 153       6.454 -17.905  31.711  1.00 20.00           H  
ATOM   1687  HA3 GLY A 153       5.389 -17.067  32.451  1.00 20.00           H  
ATOM   1688  N   ALA A 154       5.349 -15.172  30.466  1.00 20.00           N  
ATOM   1689  CA  ALA A 154       4.937 -14.519  29.228  1.00 20.00           C  
ATOM   1690  CB  ALA A 154       4.554 -13.074  29.503  1.00 20.00           C  
ATOM   1691  C   ALA A 154       6.047 -14.577  28.183  1.00 20.00           C  
ATOM   1692  O   ALA A 154       5.778 -14.835  27.012  1.00 20.00           O  
ATOM   1693  H   ALA A 154       5.389 -14.644  31.143  1.00 20.00           H  
ATOM   1694  HA  ALA A 154       4.137 -14.956  28.868  1.00 20.00           H  
ATOM   1695  HB1 ALA A 154       4.308 -12.653  28.676  1.00 20.00           H  
ATOM   1696  HB2 ALA A 154       3.810 -13.058  30.109  1.00 20.00           H  
ATOM   1697  HB3 ALA A 154       5.305 -12.620  29.892  1.00 20.00           H  
ATOM   1698  N   VAL A 155       7.293 -14.338  28.602  1.00 20.00           N  
ATOM   1699  CA  VAL A 155       8.433 -14.407  27.694  1.00 20.00           C  
ATOM   1700  CB  VAL A 155       9.750 -14.048  28.413  1.00 20.00           C  
ATOM   1701  CG1 VAL A 155      10.933 -14.132  27.455  1.00 20.00           C  
ATOM   1702  CG2 VAL A 155       9.663 -12.665  29.049  1.00 20.00           C  
ATOM   1703  C   VAL A 155       8.518 -15.775  27.026  1.00 20.00           C  
ATOM   1704  O   VAL A 155       8.552 -15.862  25.801  1.00 20.00           O  
ATOM   1705  H   VAL A 155       7.501 -14.134  29.411  1.00 20.00           H  
ATOM   1706  HA  VAL A 155       8.352 -13.718  27.002  1.00 20.00           H  
ATOM   1707  HB  VAL A 155       9.912 -14.699  29.127  1.00 20.00           H  
ATOM   1708 HG11 VAL A 155      11.737 -13.916  27.932  1.00 20.00           H  
ATOM   1709 HG12 VAL A 155      10.990 -15.025  27.108  1.00 20.00           H  
ATOM   1710 HG13 VAL A 155      10.799 -13.509  26.738  1.00 20.00           H  
ATOM   1711 HG21 VAL A 155      10.503 -12.460  29.467  1.00 20.00           H  
ATOM   1712 HG22 VAL A 155       9.474 -12.018  28.365  1.00 20.00           H  
ATOM   1713 HG23 VAL A 155       8.962 -12.666  29.704  1.00 20.00           H  
ATOM   1714  N   VAL A 156       8.554 -16.844  27.827  1.00 20.00           N  
ATOM   1715  CA  VAL A 156       8.552 -18.202  27.293  1.00 20.00           C  
ATOM   1716  CB  VAL A 156       8.540 -19.253  28.422  1.00 20.00           C  
ATOM   1717  CG1 VAL A 156       8.812 -20.647  27.870  1.00 20.00           C  
ATOM   1718  CG2 VAL A 156       9.544 -18.894  29.511  1.00 20.00           C  
ATOM   1719  C   VAL A 156       7.390 -18.408  26.328  1.00 20.00           C  
ATOM   1720  O   VAL A 156       7.589 -18.900  25.219  1.00 20.00           O  
ATOM   1721  H   VAL A 156       8.579 -16.806  28.686  1.00 20.00           H  
ATOM   1722  HA  VAL A 156       9.393 -18.378  26.822  1.00 20.00           H  
ATOM   1723  HB  VAL A 156       7.648 -19.275  28.828  1.00 20.00           H  
ATOM   1724 HG11 VAL A 156       8.763 -21.283  28.587  1.00 20.00           H  
ATOM   1725 HG12 VAL A 156       8.151 -20.855  27.206  1.00 20.00           H  
ATOM   1726 HG13 VAL A 156       9.688 -20.662  27.477  1.00 20.00           H  
ATOM   1727 HG21 VAL A 156       9.528 -19.574  30.188  1.00 20.00           H  
ATOM   1728 HG22 VAL A 156      10.421 -18.843  29.122  1.00 20.00           H  
ATOM   1729 HG23 VAL A 156       9.304 -18.046  29.890  1.00 20.00           H  
ATOM   1730  N   THR A 157       6.177 -18.034  26.744  1.00 20.00           N  
ATOM   1731  CA  THR A 157       5.020 -18.059  25.855  1.00 20.00           C  
ATOM   1732  CB  THR A 157       3.791 -17.493  26.567  1.00 20.00           C  
ATOM   1733  OG1 THR A 157       3.714 -18.054  27.878  1.00 20.00           O  
ATOM   1734  CG2 THR A 157       2.504 -17.766  25.808  1.00 20.00           C  
ATOM   1735  C   THR A 157       5.311 -17.311  24.558  1.00 20.00           C  
ATOM   1736  O   THR A 157       5.034 -17.823  23.476  1.00 20.00           O  
ATOM   1737  H   THR A 157       6.000 -17.762  27.540  1.00 20.00           H  
ATOM   1738  HA  THR A 157       4.780 -18.985  25.642  1.00 20.00           H  
ATOM   1739  HB  THR A 157       3.900 -16.534  26.670  1.00 20.00           H  
ATOM   1740  HG1 THR A 157       4.121 -17.581  28.410  1.00 20.00           H  
ATOM   1741 HG21 THR A 157       1.758 -17.394  26.282  1.00 20.00           H  
ATOM   1742 HG22 THR A 157       2.547 -17.368  24.936  1.00 20.00           H  
ATOM   1743 HG23 THR A 157       2.374 -18.712  25.713  1.00 20.00           H  
ATOM   1744  N   GLY A 158       5.870 -16.103  24.662  1.00 20.00           N  
ATOM   1745  CA  GLY A 158       6.198 -15.303  23.491  1.00 20.00           C  
ATOM   1746  C   GLY A 158       7.104 -16.023  22.514  1.00 20.00           C  
ATOM   1747  O   GLY A 158       6.835 -16.051  21.312  1.00 20.00           O  
ATOM   1748  H   GLY A 158       5.961 -15.679  25.405  1.00 20.00           H  
ATOM   1749  HA2 GLY A 158       5.386 -15.038  23.031  1.00 20.00           H  
ATOM   1750  HA3 GLY A 158       6.623 -14.474  23.763  1.00 20.00           H  
ATOM   1751  N   VAL A 159       8.177 -16.606  23.032  1.00 20.00           N  
ATOM   1752  CA  VAL A 159       9.101 -17.378  22.209  1.00 20.00           C  
ATOM   1753  CB  VAL A 159      10.325 -17.848  23.023  1.00 20.00           C  
ATOM   1754  CG1 VAL A 159      11.254 -18.699  22.165  1.00 20.00           C  
ATOM   1755  CG2 VAL A 159      11.071 -16.661  23.618  1.00 20.00           C  
ATOM   1756  C   VAL A 159       8.391 -18.552  21.543  1.00 20.00           C  
ATOM   1757  O   VAL A 159       8.540 -18.761  20.341  1.00 20.00           O  
ATOM   1758  H   VAL A 159       8.394 -16.570  23.863  1.00 20.00           H  
ATOM   1759  HA  VAL A 159       9.491 -16.806  21.515  1.00 20.00           H  
ATOM   1760  HB  VAL A 159      10.018 -18.415  23.761  1.00 20.00           H  
ATOM   1761 HG11 VAL A 159      11.992 -18.996  22.703  1.00 20.00           H  
ATOM   1762 HG12 VAL A 159      10.767 -19.458  21.834  1.00 20.00           H  
ATOM   1763 HG13 VAL A 159      11.575 -18.170  21.432  1.00 20.00           H  
ATOM   1764 HG21 VAL A 159      11.827 -16.983  24.114  1.00 20.00           H  
ATOM   1765 HG22 VAL A 159      11.368 -16.089  22.906  1.00 20.00           H  
ATOM   1766 HG23 VAL A 159      10.478 -16.179  24.200  1.00 20.00           H  
ATOM   1767  N   VAL A 160       7.619 -19.318  22.319  1.00 20.00           N  
ATOM   1768  CA  VAL A 160       6.965 -20.516  21.805  1.00 20.00           C  
ATOM   1769  CB  VAL A 160       6.311 -21.334  22.938  1.00 20.00           C  
ATOM   1770  CG1 VAL A 160       5.415 -22.430  22.371  1.00 20.00           C  
ATOM   1771  CG2 VAL A 160       7.369 -21.922  23.865  1.00 20.00           C  
ATOM   1772  C   VAL A 160       5.954 -20.163  20.719  1.00 20.00           C  
ATOM   1773  O   VAL A 160       5.872 -20.853  19.705  1.00 20.00           O  
ATOM   1774  H   VAL A 160       7.461 -19.162  23.150  1.00 20.00           H  
ATOM   1775  HA  VAL A 160       7.632 -21.129  21.432  1.00 20.00           H  
ATOM   1776  HB  VAL A 160       5.738 -20.742  23.469  1.00 20.00           H  
ATOM   1777 HG11 VAL A 160       5.021 -22.918  23.098  1.00 20.00           H  
ATOM   1778 HG12 VAL A 160       4.726 -22.026  21.839  1.00 20.00           H  
ATOM   1779 HG13 VAL A 160       5.946 -23.018  21.830  1.00 20.00           H  
ATOM   1780 HG21 VAL A 160       6.932 -22.406  24.569  1.00 20.00           H  
ATOM   1781 HG22 VAL A 160       7.930 -22.516  23.361  1.00 20.00           H  
ATOM   1782 HG23 VAL A 160       7.893 -21.207  24.233  1.00 20.00           H  
ATOM   1783  N   THR A 161       5.184 -19.091  20.926  1.00 20.00           N  
ATOM   1784  CA  THR A 161       4.129 -18.713  19.993  1.00 20.00           C  
ATOM   1785  CB  THR A 161       3.128 -17.779  20.674  1.00 20.00           C  
ATOM   1786  OG1 THR A 161       3.841 -16.720  21.314  1.00 20.00           O  
ATOM   1787  CG2 THR A 161       2.255 -18.503  21.684  1.00 20.00           C  
ATOM   1788  C   THR A 161       4.714 -18.085  18.732  1.00 20.00           C  
ATOM   1789  O   THR A 161       4.195 -18.300  17.639  1.00 20.00           O  
ATOM   1790  H   THR A 161       5.256 -18.567  21.604  1.00 20.00           H  
ATOM   1791  HA  THR A 161       3.604 -19.501  19.742  1.00 20.00           H  
ATOM   1792  HB  THR A 161       2.560 -17.377  19.997  1.00 20.00           H  
ATOM   1793  HG1 THR A 161       4.099 -16.963  22.053  1.00 20.00           H  
ATOM   1794 HG21 THR A 161       1.640 -17.887  22.089  1.00 20.00           H  
ATOM   1795 HG22 THR A 161       1.756 -19.198  21.249  1.00 20.00           H  
ATOM   1796 HG23 THR A 161       2.802 -18.894  22.370  1.00 20.00           H  
ATOM   1797  N   PHE A 162       5.793 -17.312  18.879  1.00 20.00           N  
ATOM   1798  CA  PHE A 162       6.593 -16.886  17.735  1.00 20.00           C  
ATOM   1799  CB  PHE A 162       7.777 -16.024  18.195  1.00 20.00           C  
ATOM   1800  CG  PHE A 162       7.499 -14.541  18.172  1.00 20.00           C  
ATOM   1801  CD1 PHE A 162       6.968 -13.938  17.047  1.00 20.00           C  
ATOM   1802  CD2 PHE A 162       7.770 -13.753  19.276  1.00 20.00           C  
ATOM   1803  CE1 PHE A 162       6.713 -12.573  17.030  1.00 20.00           C  
ATOM   1804  CE2 PHE A 162       7.514 -12.389  19.255  1.00 20.00           C  
ATOM   1805  CZ  PHE A 162       6.988 -11.808  18.132  1.00 20.00           C  
ATOM   1806  C   PHE A 162       7.089 -18.088  16.938  1.00 20.00           C  
ATOM   1807  O   PHE A 162       6.838 -18.177  15.738  1.00 20.00           O  
ATOM   1808  H   PHE A 162       6.081 -17.020  19.635  1.00 20.00           H  
ATOM   1809  HA  PHE A 162       6.059 -16.311  17.148  1.00 20.00           H  
ATOM   1810  HB2 PHE A 162       8.040 -16.299  19.088  1.00 20.00           H  
ATOM   1811  HB3 PHE A 162       8.536 -16.196  17.616  1.00 20.00           H  
ATOM   1812  HD1 PHE A 162       6.780 -14.452  16.295  1.00 20.00           H  
ATOM   1813  HD2 PHE A 162       8.128 -14.141  20.041  1.00 20.00           H  
ATOM   1814  HE1 PHE A 162       6.356 -12.179  16.268  1.00 20.00           H  
ATOM   1815  HE2 PHE A 162       7.701 -11.869  20.003  1.00 20.00           H  
ATOM   1816  HZ  PHE A 162       6.817 -10.894  18.118  1.00 20.00           H  
ATOM   1817  N   TRP A 163       7.790 -19.013  17.599  1.00 20.00           N  
ATOM   1818  CA  TRP A 163       8.254 -20.234  16.948  1.00 20.00           C  
ATOM   1819  CB  TRP A 163       9.034 -21.110  17.938  1.00 20.00           C  
ATOM   1820  CG  TRP A 163       9.410 -22.451  17.387  1.00 20.00           C  
ATOM   1821  CD1 TRP A 163      10.280 -22.706  16.370  1.00 20.00           C  
ATOM   1822  NE1 TRP A 163      10.365 -24.061  16.151  1.00 20.00           N  
ATOM   1823  CE2 TRP A 163       9.540 -24.709  17.035  1.00 20.00           C  
ATOM   1824  CZ2 TRP A 163       9.288 -26.070  17.202  1.00 20.00           C  
ATOM   1825  CH2 TRP A 163       8.402 -26.428  18.182  1.00 20.00           C  
ATOM   1826  CZ3 TRP A 163       7.774 -25.475  18.986  1.00 20.00           C  
ATOM   1827  CE3 TRP A 163       8.023 -24.127  18.823  1.00 20.00           C  
ATOM   1828  CD2 TRP A 163       8.923 -23.723  17.830  1.00 20.00           C  
ATOM   1829  C   TRP A 163       7.086 -21.014  16.354  1.00 20.00           C  
ATOM   1830  O   TRP A 163       7.226 -21.622  15.296  1.00 20.00           O  
ATOM   1831  H   TRP A 163       8.009 -18.953  18.428  1.00 20.00           H  
ATOM   1832  HA  TRP A 163       8.886 -20.013  16.234  1.00 20.00           H  
ATOM   1833  HB2 TRP A 163       9.830 -20.633  18.222  1.00 20.00           H  
ATOM   1834  HB3 TRP A 163       8.492 -21.252  18.730  1.00 20.00           H  
ATOM   1835  HD1 TRP A 163      10.747 -22.057  15.894  1.00 20.00           H  
ATOM   1836  HE1 TRP A 163      10.855 -24.442  15.556  1.00 20.00           H  
ATOM   1837  HE3 TRP A 163       7.600 -23.499  19.363  1.00 20.00           H  
ATOM   1838  HZ2 TRP A 163       9.704 -26.709  16.669  1.00 20.00           H  
ATOM   1839  HZ3 TRP A 163       7.178 -25.753  19.643  1.00 20.00           H  
ATOM   1840  HH2 TRP A 163       8.214 -27.329  18.316  1.00 20.00           H  
ATOM   1841  N   LEU A 164       5.934 -20.998  17.030  1.00 20.00           N  
ATOM   1842  CA  LEU A 164       4.807 -21.842  16.646  1.00 20.00           C  
ATOM   1843  CB  LEU A 164       3.755 -21.870  17.761  1.00 20.00           C  
ATOM   1844  CG  LEU A 164       3.256 -23.253  18.148  1.00 20.00           C  
ATOM   1845  CD1 LEU A 164       4.362 -24.072  18.779  1.00 20.00           C  
ATOM   1846  CD2 LEU A 164       2.068 -23.159  19.082  1.00 20.00           C  
ATOM   1847  C   LEU A 164       4.181 -21.356  15.343  1.00 20.00           C  
ATOM   1848  O   LEU A 164       3.638 -22.157  14.584  1.00 20.00           O  
ATOM   1849  H   LEU A 164       5.782 -20.504  17.718  1.00 20.00           H  
ATOM   1850  HA  LEU A 164       5.106 -22.768  16.530  1.00 20.00           H  
ATOM   1851  HB2 LEU A 164       4.109 -21.414  18.540  1.00 20.00           H  
ATOM   1852  HB3 LEU A 164       2.990 -21.341  17.486  1.00 20.00           H  
ATOM   1853  HG  LEU A 164       2.972 -23.722  17.348  1.00 20.00           H  
ATOM   1854 HD11 LEU A 164       4.014 -24.933  19.022  1.00 20.00           H  
ATOM   1855 HD12 LEU A 164       5.075 -24.176  18.144  1.00 20.00           H  
ATOM   1856 HD13 LEU A 164       4.682 -23.616  19.560  1.00 20.00           H  
ATOM   1857 HD21 LEU A 164       1.775 -24.046  19.305  1.00 20.00           H  
ATOM   1858 HD22 LEU A 164       2.332 -22.693  19.878  1.00 20.00           H  
ATOM   1859 HD23 LEU A 164       1.361 -22.681  18.641  1.00 20.00           H  
ATOM   1860  N   LEU A 165       4.253 -20.049  15.080  1.00 20.00           N  
ATOM   1861  CA  LEU A 165       3.693 -19.479  13.859  1.00 20.00           C  
ATOM   1862  CB  LEU A 165       3.569 -17.957  13.987  1.00 20.00           C  
ATOM   1863  CG  LEU A 165       2.506 -17.471  14.959  1.00 20.00           C  
ATOM   1864  CD1 LEU A 165       2.341 -15.968  14.877  1.00 20.00           C  
ATOM   1865  CD2 LEU A 165       1.183 -18.163  14.707  1.00 20.00           C  
ATOM   1866  C   LEU A 165       4.547 -19.838  12.647  1.00 20.00           C  
ATOM   1867  O   LEU A 165       4.023 -19.985  11.545  1.00 20.00           O  
ATOM   1868  H   LEU A 165       4.624 -19.470  15.597  1.00 20.00           H  
ATOM   1869  HA  LEU A 165       2.784 -19.816  13.719  1.00 20.00           H  
ATOM   1870  HB2 LEU A 165       4.434 -17.589  14.229  1.00 20.00           H  
ATOM   1871  HB3 LEU A 165       3.372 -17.582  13.114  1.00 20.00           H  
ATOM   1872  HG  LEU A 165       2.786 -17.680  15.864  1.00 20.00           H  
ATOM   1873 HD11 LEU A 165       1.676 -15.691  15.511  1.00 20.00           H  
ATOM   1874 HD12 LEU A 165       3.181 -15.550  15.083  1.00 20.00           H  
ATOM   1875 HD13 LEU A 165       2.067 -15.732  13.988  1.00 20.00           H  
ATOM   1876 HD21 LEU A 165       0.532 -17.830  15.329  1.00 20.00           H  
ATOM   1877 HD22 LEU A 165       0.900 -17.978  13.809  1.00 20.00           H  
ATOM   1878 HD23 LEU A 165       1.298 -19.109  14.827  1.00 20.00           H  
ATOM   1879  N   ASN A 166       5.861 -19.981  12.846  1.00 20.00           N  
ATOM   1880  CA  ASN A 166       6.780 -20.235  11.742  1.00 20.00           C  
ATOM   1881  CB  ASN A 166       8.225 -20.024  12.188  1.00 20.00           C  
ATOM   1882  CG  ASN A 166       8.545 -18.592  12.524  1.00 20.00           C  
ATOM   1883  OD1 ASN A 166       9.650 -18.265  12.968  1.00 20.00           O  
ATOM   1884  ND2 ASN A 166       7.551 -17.723  12.419  1.00 20.00           N  
ATOM   1885  C   ASN A 166       6.594 -21.644  11.189  1.00 20.00           C  
ATOM   1886  O   ASN A 166       6.759 -21.863   9.991  1.00 20.00           O  
ATOM   1887  H   ASN A 166       6.242 -19.934  13.615  1.00 20.00           H  
ATOM   1888  HA  ASN A 166       6.627 -19.587  11.023  1.00 20.00           H  
ATOM   1889  HB2 ASN A 166       8.406 -20.593  12.952  1.00 20.00           H  
ATOM   1890  HB3 ASN A 166       8.820 -20.304  11.474  1.00 20.00           H  
ATOM   1891 HD21 ASN A 166       7.680 -16.897  12.619  1.00 20.00           H  
ATOM   1892 HD22 ASN A 166       6.778 -17.985  12.150  1.00 20.00           H  
ATOM   1893  N   LEU A 167       6.251 -22.600  12.057  1.00 20.00           N  
ATOM   1894  CA  LEU A 167       6.115 -23.994  11.648  1.00 20.00           C  
ATOM   1895  CB  LEU A 167       5.812 -24.880  12.862  1.00 20.00           C  
ATOM   1896  CG  LEU A 167       7.014 -25.590  13.465  1.00 20.00           C  
ATOM   1897  CD1 LEU A 167       8.082 -24.597  13.874  1.00 20.00           C  
ATOM   1898  CD2 LEU A 167       6.604 -26.443  14.647  1.00 20.00           C  
ATOM   1899  C   LEU A 167       5.023 -24.151  10.595  1.00 20.00           C  
ATOM   1900  O   LEU A 167       4.029 -23.429  10.626  1.00 20.00           O  
ATOM   1901  H   LEU A 167       6.091 -22.463  12.891  1.00 20.00           H  
ATOM   1902  HA  LEU A 167       6.963 -24.319  11.279  1.00 20.00           H  
ATOM   1903  HB2 LEU A 167       5.367 -24.346  13.539  1.00 20.00           H  
ATOM   1904  HB3 LEU A 167       5.163 -25.554  12.606  1.00 20.00           H  
ATOM   1905  HG  LEU A 167       7.405 -26.173  12.796  1.00 20.00           H  
ATOM   1906 HD11 LEU A 167       8.829 -25.075  14.242  1.00 20.00           H  
ATOM   1907 HD12 LEU A 167       8.361 -24.103  13.100  1.00 20.00           H  
ATOM   1908 HD13 LEU A 167       7.718 -24.000  14.531  1.00 20.00           H  
ATOM   1909 HD21 LEU A 167       7.383 -26.869  15.010  1.00 20.00           H  
ATOM   1910 HD22 LEU A 167       6.199 -25.882  15.312  1.00 20.00           H  
ATOM   1911 HD23 LEU A 167       5.976 -27.106  14.350  1.00 20.00           H  
ATOM   1912  N   GLN A 168       5.204 -25.092   9.664  1.00 20.00           N  
ATOM   1913  CA  GLN A 168       4.255 -25.281   8.572  1.00 20.00           C  
ATOM   1914  CB  GLN A 168       4.964 -25.846   7.333  1.00 20.00           C  
ATOM   1915  CG  GLN A 168       5.683 -24.785   6.512  1.00 20.00           C  
ATOM   1916  CD  GLN A 168       7.042 -24.472   7.080  1.00 20.00           C  
ATOM   1917  OE1 GLN A 168       7.618 -23.410   6.824  1.00 20.00           O  
ATOM   1918  NE2 GLN A 168       7.538 -25.344   7.944  1.00 20.00           N  
ATOM   1919  C   GLN A 168       3.112 -26.197   8.993  1.00 20.00           C  
ATOM   1920  O   GLN A 168       3.100 -26.691  10.118  1.00 20.00           O  
ATOM   1921  H   GLN A 168       5.871 -25.634   9.646  1.00 20.00           H  
ATOM   1922  HA  GLN A 168       3.886 -24.417   8.295  1.00 20.00           H  
ATOM   1923  HB2 GLN A 168       5.592 -26.530   7.613  1.00 20.00           H  
ATOM   1924  HB3 GLN A 168       4.308 -26.273   6.761  1.00 20.00           H  
ATOM   1925  HG2 GLN A 168       5.769 -25.098   5.598  1.00 20.00           H  
ATOM   1926  HG3 GLN A 168       5.158 -23.969   6.522  1.00 20.00           H  
ATOM   1927 HE21 GLN A 168       7.095 -26.054   8.141  1.00 20.00           H  
ATOM   1928 HE22 GLN A 168       8.304 -25.199   8.309  1.00 20.00           H  
ATOM   1929  N   LYS A 169       2.150 -26.427   8.095  1.00 20.00           N  
ATOM   1930  CA  LYS A 169       0.997 -27.266   8.403  1.00 20.00           C  
ATOM   1931  CB  LYS A 169       0.080 -27.394   7.179  1.00 20.00           C  
ATOM   1932  CG  LYS A 169      -0.612 -26.092   6.803  1.00 20.00           C  
ATOM   1933  CD  LYS A 169      -1.443 -26.245   5.540  1.00 20.00           C  
ATOM   1934  CE  LYS A 169      -2.104 -24.949   5.142  1.00 20.00           C  
ATOM   1935  NZ  LYS A 169      -2.843 -25.081   3.860  1.00 20.00           N  
ATOM   1936  C   LYS A 169       1.438 -28.645   8.883  1.00 20.00           C  
ATOM   1937  O   LYS A 169       0.873 -29.174   9.838  1.00 20.00           O  
ATOM   1938  H   LYS A 169       2.145 -26.105   7.297  1.00 20.00           H  
ATOM   1939  HA  LYS A 169       0.452 -26.844   9.100  1.00 20.00           H  
ATOM   1940  HB2 LYS A 169       0.599 -27.723   6.428  1.00 20.00           H  
ATOM   1941  HB3 LYS A 169      -0.606 -28.055   7.366  1.00 20.00           H  
ATOM   1942  HG2 LYS A 169      -1.176 -25.811   7.540  1.00 20.00           H  
ATOM   1943  HG3 LYS A 169       0.061 -25.413   6.639  1.00 20.00           H  
ATOM   1944  HD2 LYS A 169      -0.871 -26.560   4.822  1.00 20.00           H  
ATOM   1945  HD3 LYS A 169      -2.140 -26.901   5.697  1.00 20.00           H  
ATOM   1946  HE2 LYS A 169      -2.709 -24.674   5.847  1.00 20.00           H  
ATOM   1947  HE3 LYS A 169      -1.422 -24.269   5.026  1.00 20.00           H  
ATOM   1948  HZ1 LYS A 169      -3.244 -24.240   3.624  1.00 20.00           H  
ATOM   1949  HZ2 LYS A 169      -2.242 -25.344   3.159  1.00 20.00           H  
ATOM   1950  HZ3 LYS A 169      -3.533 -25.743   3.945  1.00 20.00           H  
ATOM   1951  N   ARG A 170       2.444 -29.228   8.226  1.00 20.00           N  
ATOM   1952  CA  ARG A 170       2.788 -30.630   8.438  1.00 20.00           C  
ATOM   1953  CB  ARG A 170       3.678 -31.145   7.299  1.00 20.00           C  
ATOM   1954  CG  ARG A 170       3.622 -32.655   7.124  1.00 20.00           C  
ATOM   1955  CD  ARG A 170       2.563 -33.061   6.119  1.00 20.00           C  
ATOM   1956  NE  ARG A 170       2.912 -32.642   4.765  1.00 20.00           N  
ATOM   1957  CZ  ARG A 170       3.910 -33.167   4.068  1.00 20.00           C  
ATOM   1958  NH1 ARG A 170       4.820 -33.923   4.668  1.00 20.00           N  
ATOM   1959  NH2 ARG A 170       4.008 -32.941   2.765  1.00 20.00           N  
ATOM   1960  C   ARG A 170       3.479 -30.826   9.783  1.00 20.00           C  
ATOM   1961  O   ARG A 170       3.344 -31.882  10.397  1.00 20.00           O  
ATOM   1962  H   ARG A 170       2.943 -28.828   7.651  1.00 20.00           H  
ATOM   1963  HA  ARG A 170       1.986 -31.175   8.412  1.00 20.00           H  
ATOM   1964  HB2 ARG A 170       3.418 -30.702   6.465  1.00 20.00           H  
ATOM   1965  HB3 ARG A 170       4.598 -30.899   7.481  1.00 20.00           H  
ATOM   1966  HG2 ARG A 170       4.492 -32.972   6.836  1.00 20.00           H  
ATOM   1967  HG3 ARG A 170       3.400 -33.063   7.976  1.00 20.00           H  
ATOM   1968  HD2 ARG A 170       2.452 -34.025   6.150  1.00 20.00           H  
ATOM   1969  HD3 ARG A 170       1.723 -32.639   6.357  1.00 20.00           H  
ATOM   1970  HE  ARG A 170       2.523 -31.943   4.448  1.00 20.00           H  
ATOM   1971 HH11 ARG A 170       4.748 -34.097   5.507  1.00 20.00           H  
ATOM   1972 HH12 ARG A 170       5.481 -34.238   4.218  1.00 20.00           H  
ATOM   1973 HH21 ARG A 170       3.407 -32.475   2.363  1.00 20.00           H  
ATOM   1974 HH22 ARG A 170       4.672 -33.261   2.322  1.00 20.00           H  
ATOM   1975  N   GLY A 171       4.218 -29.813  10.244  1.00 20.00           N  
ATOM   1976  CA  GLY A 171       4.989 -29.920  11.474  1.00 20.00           C  
ATOM   1977  C   GLY A 171       4.133 -29.849  12.720  1.00 20.00           C  
ATOM   1978  O   GLY A 171       4.547 -30.294  13.792  1.00 20.00           O  
ATOM   1979  H   GLY A 171       4.378 -29.095   9.798  1.00 20.00           H  
ATOM   1980  HA2 GLY A 171       5.489 -30.752  11.481  1.00 20.00           H  
ATOM   1981  HA3 GLY A 171       5.657 -29.217  11.509  1.00 20.00           H  
ATOM   1982  N   THR A 172       2.939 -29.291  12.579  1.00 20.00           N  
ATOM   1983  CA  THR A 172       2.104 -28.963  13.730  1.00 20.00           C  
ATOM   1984  CB  THR A 172       1.407 -27.620  13.514  1.00 20.00           C  
ATOM   1985  OG1 THR A 172       0.603 -27.697  12.337  1.00 20.00           O  
ATOM   1986  CG2 THR A 172       2.391 -26.468  13.397  1.00 20.00           C  
ATOM   1987  C   THR A 172       1.102 -30.077  14.014  1.00 20.00           C  
ATOM   1988  O   THR A 172       0.503 -30.108  15.087  1.00 20.00           O  
ATOM   1989  H   THR A 172       2.584 -29.089  11.822  1.00 20.00           H  
ATOM   1990  HA  THR A 172       2.665 -28.828  14.523  1.00 20.00           H  
ATOM   1991  HB  THR A 172       0.810 -27.450  14.260  1.00 20.00           H  
ATOM   1992  HG1 THR A 172       0.158 -27.013  12.255  1.00 20.00           H  
ATOM   1993 HG21 THR A 172       1.917 -25.643  13.274  1.00 20.00           H  
ATOM   1994 HG22 THR A 172       2.920 -26.406  14.195  1.00 20.00           H  
ATOM   1995 HG23 THR A 172       2.973 -26.609  12.647  1.00 20.00           H  
ATOM   1996  N   ARG A 173       0.919 -30.991  13.057  1.00 20.00           N  
ATOM   1997  CA  ARG A 173      -0.132 -31.999  13.152  1.00 20.00           C  
ATOM   1998  CB  ARG A 173      -0.153 -32.877  11.893  1.00 20.00           C  
ATOM   1999  CG  ARG A 173      -1.271 -33.908  11.894  1.00 20.00           C  
ATOM   2000  CD  ARG A 173      -2.574 -33.318  11.395  1.00 20.00           C  
ATOM   2001  NE  ARG A 173      -3.620 -34.330  11.282  1.00 20.00           N  
ATOM   2002  CZ  ARG A 173      -4.824 -34.088  10.782  1.00 20.00           C  
ATOM   2003  NH1 ARG A 173      -5.092 -32.919  10.216  1.00 20.00           N  
ATOM   2004  NH2 ARG A 173      -5.772 -35.014  10.841  1.00 20.00           N  
ATOM   2005  C   ARG A 173       0.047 -32.860  14.398  1.00 20.00           C  
ATOM   2006  O   ARG A 173      -0.929 -33.178  15.073  1.00 20.00           O  
ATOM   2007  H   ARG A 173       1.393 -31.046  12.342  1.00 20.00           H  
ATOM   2008  HA  ARG A 173      -1.001 -31.570  13.187  1.00 20.00           H  
ATOM   2009  HB2 ARG A 173      -0.228 -32.301  11.104  1.00 20.00           H  
ATOM   2010  HB3 ARG A 173       0.691 -33.351  11.824  1.00 20.00           H  
ATOM   2011  HG2 ARG A 173      -1.011 -34.657  11.336  1.00 20.00           H  
ATOM   2012  HG3 ARG A 173      -1.412 -34.220  12.802  1.00 20.00           H  
ATOM   2013  HD2 ARG A 173      -2.856 -32.616  12.002  1.00 20.00           H  
ATOM   2014  HD3 ARG A 173      -2.431 -32.935  10.515  1.00 20.00           H  
ATOM   2015  HE  ARG A 173      -3.487 -35.090  11.662  1.00 20.00           H  
ATOM   2016 HH11 ARG A 173      -4.486 -32.309  10.184  1.00 20.00           H  
ATOM   2017 HH12 ARG A 173      -5.870 -32.771   9.882  1.00 20.00           H  
ATOM   2018 HH21 ARG A 173      -5.610 -35.772  11.215  1.00 20.00           H  
ATOM   2019 HH22 ARG A 173      -6.548 -34.858  10.506  1.00 20.00           H  
ATOM   2020  N   PRO A 174       1.292 -33.238  14.705  1.00 20.00           N  
ATOM   2021  CA  PRO A 174       1.525 -33.961  15.922  1.00 20.00           C  
ATOM   2022  CB  PRO A 174       2.981 -34.353  15.956  1.00 20.00           C  
ATOM   2023  CG  PRO A 174       3.407 -34.343  14.515  1.00 20.00           C  
ATOM   2024  CD  PRO A 174       2.537 -33.223  13.904  1.00 20.00           C  
ATOM   2025  C   PRO A 174       1.208 -33.143  17.184  1.00 20.00           C  
ATOM   2026  O   PRO A 174       0.886 -33.693  18.234  1.00 20.00           O  
ATOM   2027  HA  PRO A 174       0.987 -34.793  15.965  1.00 20.00           H  
ATOM   2028  HB2 PRO A 174       3.076 -35.245  16.325  1.00 20.00           H  
ATOM   2029  HB3 PRO A 174       3.490 -33.696  16.457  1.00 20.00           H  
ATOM   2030  HG2 PRO A 174       3.211 -35.195  14.096  1.00 20.00           H  
ATOM   2031  HG3 PRO A 174       4.349 -34.124  14.439  1.00 20.00           H  
ATOM   2032  HD2 PRO A 174       2.983 -32.367  14.002  1.00 20.00           H  
ATOM   2033  HD3 PRO A 174       2.337 -33.427  12.978  1.00 20.00           H  
ATOM   2034  N   LEU A 175       1.569 -31.855  17.160  1.00 20.00           N  
ATOM   2035  CA  LEU A 175       1.300 -30.963  18.282  1.00 20.00           C  
ATOM   2036  CB  LEU A 175       2.027 -29.627  18.089  1.00 20.00           C  
ATOM   2037  CG  LEU A 175       3.532 -29.670  18.303  1.00 20.00           C  
ATOM   2038  CD1 LEU A 175       4.135 -28.285  18.199  1.00 20.00           C  
ATOM   2039  CD2 LEU A 175       3.873 -30.297  19.638  1.00 20.00           C  
ATOM   2040  C   LEU A 175      -0.198 -30.727  18.446  1.00 20.00           C  
ATOM   2041  O   LEU A 175      -0.686 -30.622  19.569  1.00 20.00           O  
ATOM   2042  H   LEU A 175       1.972 -31.477  16.501  1.00 20.00           H  
ATOM   2043  HA  LEU A 175       1.655 -31.348  19.110  1.00 20.00           H  
ATOM   2044  HB2 LEU A 175       1.828 -29.284  17.204  1.00 20.00           H  
ATOM   2045  HB3 LEU A 175       1.656 -28.974  18.702  1.00 20.00           H  
ATOM   2046  HG  LEU A 175       3.935 -30.211  17.606  1.00 20.00           H  
ATOM   2047 HD11 LEU A 175       5.084 -28.346  18.331  1.00 20.00           H  
ATOM   2048 HD12 LEU A 175       3.950 -27.928  17.327  1.00 20.00           H  
ATOM   2049 HD13 LEU A 175       3.745 -27.723  18.873  1.00 20.00           H  
ATOM   2050 HD21 LEU A 175       4.827 -30.300  19.748  1.00 20.00           H  
ATOM   2051 HD22 LEU A 175       3.466 -29.782  20.339  1.00 20.00           H  
ATOM   2052 HD23 LEU A 175       3.538 -31.197  19.655  1.00 20.00           H  
ATOM   2053  N   GLU A 176      -0.929 -30.646  17.331  1.00 20.00           N  
ATOM   2054  CA  GLU A 176      -2.379 -30.491  17.375  1.00 20.00           C  
ATOM   2055  CB  GLU A 176      -2.945 -30.299  15.961  1.00 20.00           C  
ATOM   2056  CG  GLU A 176      -2.580 -28.963  15.343  1.00 20.00           C  
ATOM   2057  CD  GLU A 176      -3.084 -28.776  13.926  1.00 20.00           C  
ATOM   2058  OE1 GLU A 176      -3.737 -27.741  13.660  1.00 20.00           O  
ATOM   2059  OE2 GLU A 176      -2.883 -29.694  13.099  1.00 20.00           O  
ATOM   2060  C   GLU A 176      -3.037 -31.689  18.052  1.00 20.00           C  
ATOM   2061  O   GLU A 176      -3.943 -31.518  18.864  1.00 20.00           O  
ATOM   2062  H   GLU A 176      -0.605 -30.678  16.535  1.00 20.00           H  
ATOM   2063  HA  GLU A 176      -2.615 -29.678  17.867  1.00 20.00           H  
ATOM   2064  HB2 GLU A 176      -2.633 -31.023  15.395  1.00 20.00           H  
ATOM   2065  HB3 GLU A 176      -3.912 -30.359  15.997  1.00 20.00           H  
ATOM   2066  HG2 GLU A 176      -2.914 -28.251  15.910  1.00 20.00           H  
ATOM   2067  HG3 GLU A 176      -1.614 -28.873  15.332  1.00 20.00           H  
ATOM   2068  N   LEU A 177      -2.584 -32.902  17.721  1.00 20.00           N  
ATOM   2069  CA  LEU A 177      -3.081 -34.110  18.372  1.00 20.00           C  
ATOM   2070  CB  LEU A 177      -2.567 -35.358  17.646  1.00 20.00           C  
ATOM   2071  CG  LEU A 177      -3.201 -35.630  16.290  1.00 20.00           C  
ATOM   2072  CD1 LEU A 177      -2.641 -36.893  15.672  1.00 20.00           C  
ATOM   2073  CD2 LEU A 177      -4.708 -35.718  16.404  1.00 20.00           C  
ATOM   2074  C   LEU A 177      -2.671 -34.148  19.840  1.00 20.00           C  
ATOM   2075  O   LEU A 177      -3.498 -34.436  20.703  1.00 20.00           O  
ATOM   2076  H   LEU A 177      -1.986 -33.049  17.121  1.00 20.00           H  
ATOM   2077  HA  LEU A 177      -4.059 -34.144  18.312  1.00 20.00           H  
ATOM   2078  HB2 LEU A 177      -1.603 -35.296  17.554  1.00 20.00           H  
ATOM   2079  HB3 LEU A 177      -2.716 -36.134  18.208  1.00 20.00           H  
ATOM   2080  HG  LEU A 177      -2.988 -34.898  15.690  1.00 20.00           H  
ATOM   2081 HD11 LEU A 177      -3.055 -37.033  14.818  1.00 20.00           H  
ATOM   2082 HD12 LEU A 177      -1.692 -36.793  15.562  1.00 20.00           H  
ATOM   2083 HD13 LEU A 177      -2.827 -37.635  16.253  1.00 20.00           H  
ATOM   2084 HD21 LEU A 177      -5.076 -35.908  15.539  1.00 20.00           H  
ATOM   2085 HD22 LEU A 177      -4.934 -36.423  17.016  1.00 20.00           H  
ATOM   2086 HD23 LEU A 177      -5.047 -34.881  16.729  1.00 20.00           H  
ATOM   2087  N   ALA A 178      -1.399 -33.858  20.127  1.00 20.00           N  
ATOM   2088  CA  ALA A 178      -0.899 -33.876  21.497  1.00 20.00           C  
ATOM   2089  CB  ALA A 178       0.528 -33.353  21.539  1.00 20.00           C  
ATOM   2090  C   ALA A 178      -1.789 -33.043  22.414  1.00 20.00           C  
ATOM   2091  O   ALA A 178      -2.275 -33.546  23.425  1.00 20.00           O  
ATOM   2092  H   ALA A 178      -0.806 -33.648  19.541  1.00 20.00           H  
ATOM   2093  HA  ALA A 178      -0.869 -34.796  21.832  1.00 20.00           H  
ATOM   2094  HB1 ALA A 178       0.839 -33.368  22.447  1.00 20.00           H  
ATOM   2095  HB2 ALA A 178       1.083 -33.917  20.995  1.00 20.00           H  
ATOM   2096  HB3 ALA A 178       0.542 -32.454  21.202  1.00 20.00           H  
ATOM   2097  N   VAL A 179      -2.005 -31.771  22.066  1.00 20.00           N  
ATOM   2098  CA  VAL A 179      -2.840 -30.887  22.872  1.00 20.00           C  
ATOM   2099  CB  VAL A 179      -2.769 -29.430  22.369  1.00 20.00           C  
ATOM   2100  CG1 VAL A 179      -1.332 -28.924  22.368  1.00 20.00           C  
ATOM   2101  CG2 VAL A 179      -3.392 -29.302  20.984  1.00 20.00           C  
ATOM   2102  C   VAL A 179      -4.279 -31.389  22.922  1.00 20.00           C  
ATOM   2103  O   VAL A 179      -4.938 -31.268  23.952  1.00 20.00           O  
ATOM   2104  H   VAL A 179      -1.676 -31.399  21.364  1.00 20.00           H  
ATOM   2105  HA  VAL A 179      -2.488 -30.834  23.785  1.00 20.00           H  
ATOM   2106  HB  VAL A 179      -3.274 -28.856  22.982  1.00 20.00           H  
ATOM   2107 HG11 VAL A 179      -1.320 -28.016  22.057  1.00 20.00           H  
ATOM   2108 HG12 VAL A 179      -0.985 -28.966  23.262  1.00 20.00           H  
ATOM   2109 HG13 VAL A 179      -0.806 -29.477  21.785  1.00 20.00           H  
ATOM   2110 HG21 VAL A 179      -3.333 -28.387  20.698  1.00 20.00           H  
ATOM   2111 HG22 VAL A 179      -2.912 -29.866  20.373  1.00 20.00           H  
ATOM   2112 HG23 VAL A 179      -4.312 -29.573  21.028  1.00 20.00           H  
ATOM   2113  N   GLY A 180      -4.768 -31.953  21.814  1.00 20.00           N  
ATOM   2114  CA  GLY A 180      -6.058 -32.627  21.799  1.00 20.00           C  
ATOM   2115  C   GLY A 180      -6.195 -33.673  22.885  1.00 20.00           C  
ATOM   2116  O   GLY A 180      -7.196 -33.705  23.603  1.00 20.00           O  
ATOM   2117  H   GLY A 180      -4.316 -32.058  21.090  1.00 20.00           H  
ATOM   2118  HA2 GLY A 180      -6.773 -31.978  21.895  1.00 20.00           H  
ATOM   2119  HA3 GLY A 180      -6.204 -33.046  20.937  1.00 20.00           H  
ATOM   2120  N   ALA A 181      -5.188 -34.528  23.004  1.00 20.00           N  
ATOM   2121  CA  ALA A 181      -5.180 -35.564  24.031  1.00 20.00           C  
ATOM   2122  CB  ALA A 181      -3.928 -36.417  23.902  1.00 20.00           C  
ATOM   2123  C   ALA A 181      -5.255 -34.952  25.426  1.00 20.00           C  
ATOM   2124  O   ALA A 181      -6.137 -35.303  26.207  1.00 20.00           O  
ATOM   2125  H   ALA A 181      -4.492 -34.530  22.500  1.00 20.00           H  
ATOM   2126  HA  ALA A 181      -5.942 -36.166  23.906  1.00 20.00           H  
ATOM   2127  HB1 ALA A 181      -3.950 -37.107  24.570  1.00 20.00           H  
ATOM   2128  HB2 ALA A 181      -3.908 -36.811  23.027  1.00 20.00           H  
ATOM   2129  HB3 ALA A 181      -3.156 -35.861  24.030  1.00 20.00           H  
ATOM   2130  N   PHE A 182      -4.334 -34.037  25.742  1.00 20.00           N  
ATOM   2131  CA  PHE A 182      -4.309 -33.395  27.052  1.00 20.00           C  
ATOM   2132  CB  PHE A 182      -3.224 -32.310  27.101  1.00 20.00           C  
ATOM   2133  CG  PHE A 182      -1.816 -32.853  27.081  1.00 20.00           C  
ATOM   2134  CD1 PHE A 182      -1.324 -33.584  28.147  1.00 20.00           C  
ATOM   2135  CD2 PHE A 182      -0.986 -32.630  25.998  1.00 20.00           C  
ATOM   2136  CE1 PHE A 182      -0.029 -34.082  28.125  1.00 20.00           C  
ATOM   2137  CE2 PHE A 182       0.309 -33.129  25.980  1.00 20.00           C  
ATOM   2138  CZ  PHE A 182       0.779 -33.852  27.043  1.00 20.00           C  
ATOM   2139  C   PHE A 182      -5.671 -32.800  27.395  1.00 20.00           C  
ATOM   2140  O   PHE A 182      -6.256 -33.150  28.418  1.00 20.00           O  
ATOM   2141  H   PHE A 182      -3.712 -33.772  25.211  1.00 20.00           H  
ATOM   2142  HA  PHE A 182      -4.063 -34.047  27.740  1.00 20.00           H  
ATOM   2143  HB2 PHE A 182      -3.354 -31.699  26.359  1.00 20.00           H  
ATOM   2144  HB3 PHE A 182      -3.333 -31.790  27.912  1.00 20.00           H  
ATOM   2145  HD1 PHE A 182      -1.868 -33.743  28.885  1.00 20.00           H  
ATOM   2146  HD2 PHE A 182      -1.299 -32.140  25.272  1.00 20.00           H  
ATOM   2147  HE1 PHE A 182       0.291 -34.573  28.847  1.00 20.00           H  
ATOM   2148  HE2 PHE A 182       0.858 -32.973  25.245  1.00 20.00           H  
ATOM   2149  HZ  PHE A 182       1.647 -34.186  27.031  1.00 20.00           H  
ATOM   2150  N   VAL A 183      -6.177 -31.903  26.544  1.00 20.00           N  
ATOM   2151  CA  VAL A 183      -7.358 -31.113  26.877  1.00 20.00           C  
ATOM   2152  CB  VAL A 183      -7.533 -29.923  25.909  1.00 20.00           C  
ATOM   2153  CG1 VAL A 183      -8.885 -29.250  26.114  1.00 20.00           C  
ATOM   2154  CG2 VAL A 183      -6.397 -28.921  26.070  1.00 20.00           C  
ATOM   2155  C   VAL A 183      -8.607 -31.987  26.916  1.00 20.00           C  
ATOM   2156  O   VAL A 183      -9.504 -31.744  27.721  1.00 20.00           O  
ATOM   2157  H   VAL A 183      -5.852 -31.735  25.766  1.00 20.00           H  
ATOM   2158  HA  VAL A 183      -7.240 -30.685  27.751  1.00 20.00           H  
ATOM   2159  HB  VAL A 183      -7.515 -30.256  24.988  1.00 20.00           H  
ATOM   2160 HG11 VAL A 183      -8.965 -28.517  25.500  1.00 20.00           H  
ATOM   2161 HG12 VAL A 183      -9.581 -29.891  25.949  1.00 20.00           H  
ATOM   2162 HG13 VAL A 183      -8.941 -28.930  27.017  1.00 20.00           H  
ATOM   2163 HG21 VAL A 183      -6.516 -28.209  25.437  1.00 20.00           H  
ATOM   2164 HG22 VAL A 183      -6.414 -28.568  26.963  1.00 20.00           H  
ATOM   2165 HG23 VAL A 183      -5.562 -29.366  25.909  1.00 20.00           H  
ATOM   2166  N   LEU A 184      -8.669 -33.002  26.050  1.00 20.00           N  
ATOM   2167  CA  LEU A 184      -9.806 -33.917  26.022  1.00 20.00           C  
ATOM   2168  CB  LEU A 184      -9.716 -34.843  24.804  1.00 20.00           C  
ATOM   2169  CG  LEU A 184     -10.887 -35.797  24.624  1.00 20.00           C  
ATOM   2170  CD1 LEU A 184     -12.135 -35.050  24.203  1.00 20.00           C  
ATOM   2171  CD2 LEU A 184     -10.555 -36.882  23.622  1.00 20.00           C  
ATOM   2172  C   LEU A 184      -9.879 -34.738  27.304  1.00 20.00           C  
ATOM   2173  O   LEU A 184     -10.962 -34.935  27.850  1.00 20.00           O  
ATOM   2174  H   LEU A 184      -8.062 -33.181  25.468  1.00 20.00           H  
ATOM   2175  HA  LEU A 184     -10.640 -33.412  25.918  1.00 20.00           H  
ATOM   2176  HB2 LEU A 184      -9.601 -34.305  24.005  1.00 20.00           H  
ATOM   2177  HB3 LEU A 184      -8.905 -35.373  24.869  1.00 20.00           H  
ATOM   2178  HG  LEU A 184     -11.080 -36.223  25.474  1.00 20.00           H  
ATOM   2179 HD11 LEU A 184     -12.852 -35.679  24.090  1.00 20.00           H  
ATOM   2180 HD12 LEU A 184     -12.364 -34.415  24.885  1.00 20.00           H  
ATOM   2181 HD13 LEU A 184     -11.963 -34.596  23.375  1.00 20.00           H  
ATOM   2182 HD21 LEU A 184     -11.315 -37.460  23.524  1.00 20.00           H  
ATOM   2183 HD22 LEU A 184     -10.344 -36.475  22.779  1.00 20.00           H  
ATOM   2184 HD23 LEU A 184      -9.801 -37.383  23.942  1.00 20.00           H  
ATOM   2185  N   MET A 185      -8.729 -35.218  27.788  1.00 20.00           N  
ATOM   2186  CA  MET A 185      -8.697 -36.116  28.937  1.00 20.00           C  
ATOM   2187  CB  MET A 185      -7.331 -36.809  29.043  1.00 20.00           C  
ATOM   2188  CG  MET A 185      -7.133 -37.898  28.019  1.00 20.00           C  
ATOM   2189  SD  MET A 185      -8.438 -39.147  28.080  1.00 20.00           S  
ATOM   2190  CE  MET A 185      -9.000 -39.096  26.398  1.00 20.00           C  
ATOM   2191  C   MET A 185      -9.014 -35.366  30.227  1.00 20.00           C  
ATOM   2192  O   MET A 185      -9.693 -35.902  31.100  1.00 20.00           O  
ATOM   2193  H   MET A 185      -7.954 -35.035  27.465  1.00 20.00           H  
ATOM   2194  HA  MET A 185      -9.351 -36.837  28.818  1.00 20.00           H  
ATOM   2195  HB2 MET A 185      -6.632 -36.142  28.958  1.00 20.00           H  
ATOM   2196  HB3 MET A 185      -7.246 -37.206  29.924  1.00 20.00           H  
ATOM   2197  HG2 MET A 185      -7.097 -37.499  27.135  1.00 20.00           H  
ATOM   2198  HG3 MET A 185      -6.287 -38.341  28.188  1.00 20.00           H  
ATOM   2199  HE1 MET A 185      -9.677 -39.766  26.275  1.00 20.00           H  
ATOM   2200  HE2 MET A 185      -9.366 -38.227  26.217  1.00 20.00           H  
ATOM   2201  HE3 MET A 185      -8.258 -39.269  25.815  1.00 20.00           H  
ATOM   2202  N   ILE A 186      -8.526 -34.129  30.349  1.00 20.00           N  
ATOM   2203  CA  ILE A 186      -8.986 -33.223  31.397  1.00 20.00           C  
ATOM   2204  CB  ILE A 186      -8.248 -31.870  31.315  1.00 20.00           C  
ATOM   2205  CG1 ILE A 186      -7.025 -31.854  32.244  1.00 20.00           C  
ATOM   2206  CG2 ILE A 186      -9.194 -30.715  31.621  1.00 20.00           C  
ATOM   2207  CD1 ILE A 186      -7.367 -31.951  33.701  1.00 20.00           C  
ATOM   2208  C   ILE A 186     -10.499 -33.042  31.336  1.00 20.00           C  
ATOM   2209  O   ILE A 186     -11.166 -33.077  32.368  1.00 20.00           O  
ATOM   2210  H   ILE A 186      -7.926 -33.791  29.834  1.00 20.00           H  
ATOM   2211  HA  ILE A 186      -8.742 -33.578  32.277  1.00 20.00           H  
ATOM   2212  HB  ILE A 186      -7.892 -31.758  30.420  1.00 20.00           H  
ATOM   2213 HG12 ILE A 186      -6.429 -32.577  31.994  1.00 20.00           H  
ATOM   2214 HG13 ILE A 186      -6.534 -31.028  32.106  1.00 20.00           H  
ATOM   2215 HG21 ILE A 186      -8.708 -29.889  31.562  1.00 20.00           H  
ATOM   2216 HG22 ILE A 186      -9.909 -30.719  30.980  1.00 20.00           H  
ATOM   2217 HG23 ILE A 186      -9.546 -30.826  32.507  1.00 20.00           H  
ATOM   2218 HD11 ILE A 186      -6.558 -31.913  34.216  1.00 20.00           H  
ATOM   2219 HD12 ILE A 186      -7.938 -31.217  33.938  1.00 20.00           H  
ATOM   2220 HD13 ILE A 186      -7.818 -32.783  33.861  1.00 20.00           H  
ATOM   2221  N   GLY A 187     -11.044 -32.848  30.132  1.00 20.00           N  
ATOM   2222  CA  GLY A 187     -12.486 -32.825  29.934  1.00 20.00           C  
ATOM   2223  C   GLY A 187     -13.187 -34.024  30.537  1.00 20.00           C  
ATOM   2224  O   GLY A 187     -14.175 -33.875  31.259  1.00 20.00           O  
ATOM   2225  H   GLY A 187     -10.597 -32.613  29.436  1.00 20.00           H  
ATOM   2226  HA2 GLY A 187     -12.860 -32.016  30.315  1.00 20.00           H  
ATOM   2227  HA3 GLY A 187     -12.690 -32.783  28.987  1.00 20.00           H  
ATOM   2228  N   VAL A 188     -12.677 -35.211  30.240  1.00 20.00           N  
ATOM   2229  CA  VAL A 188     -13.285 -36.448  30.718  1.00 20.00           C  
ATOM   2230  CB  VAL A 188     -12.727 -37.678  29.971  1.00 20.00           C  
ATOM   2231  CG1 VAL A 188     -13.270 -38.970  30.569  1.00 20.00           C  
ATOM   2232  CG2 VAL A 188     -13.037 -37.596  28.481  1.00 20.00           C  
ATOM   2233  C   VAL A 188     -13.119 -36.591  32.227  1.00 20.00           C  
ATOM   2234  O   VAL A 188     -14.009 -37.110  32.898  1.00 20.00           O  
ATOM   2235  H   VAL A 188     -11.973 -35.330  29.760  1.00 20.00           H  
ATOM   2236  HA  VAL A 188     -14.240 -36.458  30.499  1.00 20.00           H  
ATOM   2237  HB  VAL A 188     -11.753 -37.701  30.077  1.00 20.00           H  
ATOM   2238 HG11 VAL A 188     -12.905 -39.715  30.087  1.00 20.00           H  
ATOM   2239 HG12 VAL A 188     -13.011 -39.021  31.492  1.00 20.00           H  
ATOM   2240 HG13 VAL A 188     -14.228 -38.969  30.497  1.00 20.00           H  
ATOM   2241 HG21 VAL A 188     -12.676 -38.371  28.044  1.00 20.00           H  
ATOM   2242 HG22 VAL A 188     -13.989 -37.569  28.361  1.00 20.00           H  
ATOM   2243 HG23 VAL A 188     -12.637 -36.800  28.122  1.00 20.00           H  
ATOM   2244  N   ALA A 189     -11.984 -36.133  32.763  1.00 20.00           N  
ATOM   2245  CA  ALA A 189     -11.747 -36.170  34.202  1.00 20.00           C  
ATOM   2246  CB  ALA A 189     -10.421 -35.503  34.530  1.00 20.00           C  
ATOM   2247  C   ALA A 189     -12.879 -35.485  34.961  1.00 20.00           C  
ATOM   2248  O   ALA A 189     -13.362 -36.016  35.958  1.00 20.00           O  
ATOM   2249  H   ALA A 189     -11.336 -35.796  32.310  1.00 20.00           H  
ATOM   2250  HA  ALA A 189     -11.675 -37.099  34.507  1.00 20.00           H  
ATOM   2251  HB1 ALA A 189     -10.281 -35.535  35.479  1.00 20.00           H  
ATOM   2252  HB2 ALA A 189      -9.715 -35.975  34.082  1.00 20.00           H  
ATOM   2253  HB3 ALA A 189     -10.447 -34.591  34.232  1.00 20.00           H  
ATOM   2254  N   TYR A 190     -13.304 -34.309  34.492  1.00 20.00           N  
ATOM   2255  CA  TYR A 190     -14.393 -33.577  35.131  1.00 20.00           C  
ATOM   2256  CB  TYR A 190     -14.487 -32.151  34.570  1.00 20.00           C  
ATOM   2257  CG  TYR A 190     -13.451 -31.211  35.143  1.00 20.00           C  
ATOM   2258  CD1 TYR A 190     -13.503 -30.814  36.471  1.00 20.00           C  
ATOM   2259  CD2 TYR A 190     -12.420 -30.719  34.357  1.00 20.00           C  
ATOM   2260  CE1 TYR A 190     -12.557 -29.954  37.002  1.00 20.00           C  
ATOM   2261  CE2 TYR A 190     -11.466 -29.856  34.879  1.00 20.00           C  
ATOM   2262  CZ  TYR A 190     -11.537 -29.474  36.204  1.00 20.00           C  
ATOM   2263  OH  TYR A 190     -10.597 -28.620  36.727  1.00 20.00           O  
ATOM   2264  C   TYR A 190     -15.720 -34.307  34.953  1.00 20.00           C  
ATOM   2265  O   TYR A 190     -16.537 -34.334  35.871  1.00 20.00           O  
ATOM   2266  H   TYR A 190     -12.975 -33.914  33.802  1.00 20.00           H  
ATOM   2267  HA  TYR A 190     -14.211 -33.474  36.088  1.00 20.00           H  
ATOM   2268  HB2 TYR A 190     -14.406 -32.186  33.604  1.00 20.00           H  
ATOM   2269  HB3 TYR A 190     -15.364 -31.790  34.772  1.00 20.00           H  
ATOM   2270  HD1 TYR A 190     -14.186 -31.132  37.016  1.00 20.00           H  
ATOM   2271  HD2 TYR A 190     -12.366 -30.973  33.464  1.00 20.00           H  
ATOM   2272  HE1 TYR A 190     -12.611 -29.700  37.896  1.00 20.00           H  
ATOM   2273  HE2 TYR A 190     -10.781 -29.535  34.338  1.00 20.00           H  
ATOM   2274  HH  TYR A 190     -10.580 -28.687  37.544  1.00 20.00           H  
ATOM   2275  N   LEU A 191     -15.938 -34.900  33.776  1.00 20.00           N  
ATOM   2276  CA  LEU A 191     -17.123 -35.717  33.536  1.00 20.00           C  
ATOM   2277  CB  LEU A 191     -17.088 -36.308  32.122  1.00 20.00           C  
ATOM   2278  CG  LEU A 191     -17.282 -35.307  30.994  1.00 20.00           C  
ATOM   2279  CD1 LEU A 191     -17.534 -36.014  29.679  1.00 20.00           C  
ATOM   2280  CD2 LEU A 191     -18.413 -34.350  31.307  1.00 20.00           C  
ATOM   2281  C   LEU A 191     -17.236 -36.832  34.571  1.00 20.00           C  
ATOM   2282  O   LEU A 191     -18.301 -37.028  35.152  1.00 20.00           O  
ATOM   2283  H   LEU A 191     -15.410 -34.842  33.099  1.00 20.00           H  
ATOM   2284  HA  LEU A 191     -17.928 -35.160  33.578  1.00 20.00           H  
ATOM   2285  HB2 LEU A 191     -16.253 -36.787  32.001  1.00 20.00           H  
ATOM   2286  HB3 LEU A 191     -17.779 -36.985  32.046  1.00 20.00           H  
ATOM   2287  HG  LEU A 191     -16.470 -34.787  30.890  1.00 20.00           H  
ATOM   2288 HD11 LEU A 191     -17.612 -35.358  28.982  1.00 20.00           H  
ATOM   2289 HD12 LEU A 191     -16.797 -36.600  29.493  1.00 20.00           H  
ATOM   2290 HD13 LEU A 191     -18.347 -36.520  29.747  1.00 20.00           H  
ATOM   2291 HD21 LEU A 191     -18.523 -33.745  30.570  1.00 20.00           H  
ATOM   2292 HD22 LEU A 191     -19.220 -34.853  31.438  1.00 20.00           H  
ATOM   2293 HD23 LEU A 191     -18.197 -33.861  32.104  1.00 20.00           H  
ATOM   2294  N   VAL A 192     -16.142 -37.563  34.803  1.00 20.00           N  
ATOM   2295  CA  VAL A 192     -16.110 -38.586  35.842  1.00 20.00           C  
ATOM   2296  CB  VAL A 192     -14.840 -39.458  35.739  1.00 20.00           C  
ATOM   2297  CG1 VAL A 192     -14.771 -40.456  36.888  1.00 20.00           C  
ATOM   2298  CG2 VAL A 192     -14.780 -40.173  34.394  1.00 20.00           C  
ATOM   2299  C   VAL A 192     -16.245 -37.963  37.227  1.00 20.00           C  
ATOM   2300  O   VAL A 192     -16.962 -38.492  38.074  1.00 20.00           O  
ATOM   2301  H   VAL A 192     -15.404 -37.482  34.368  1.00 20.00           H  
ATOM   2302  HA  VAL A 192     -16.841 -39.225  35.706  1.00 20.00           H  
ATOM   2303  HB  VAL A 192     -14.051 -38.882  35.811  1.00 20.00           H  
ATOM   2304 HG11 VAL A 192     -13.967 -40.974  36.804  1.00 20.00           H  
ATOM   2305 HG12 VAL A 192     -14.763 -39.975  37.719  1.00 20.00           H  
ATOM   2306 HG13 VAL A 192     -15.538 -41.031  36.850  1.00 20.00           H  
ATOM   2307 HG21 VAL A 192     -13.964 -40.676  34.344  1.00 20.00           H  
ATOM   2308 HG22 VAL A 192     -15.532 -40.764  34.321  1.00 20.00           H  
ATOM   2309 HG23 VAL A 192     -14.806 -39.519  33.691  1.00 20.00           H  
ATOM   2310  N   GLN A 193     -15.560 -36.840  37.461  1.00 20.00           N  
ATOM   2311  CA  GLN A 193     -15.421 -36.294  38.807  1.00 20.00           C  
ATOM   2312  CB  GLN A 193     -14.272 -35.277  38.861  1.00 20.00           C  
ATOM   2313  CG  GLN A 193     -14.043 -34.697  40.248  1.00 20.00           C  
ATOM   2314  CD  GLN A 193     -13.990 -35.776  41.298  1.00 20.00           C  
ATOM   2315  OE1 GLN A 193     -13.560 -36.905  41.041  1.00 20.00           O  
ATOM   2316  NE2 GLN A 193     -14.521 -35.483  42.475  1.00 20.00           N  
ATOM   2317  C   GLN A 193     -16.723 -35.650  39.273  1.00 20.00           C  
ATOM   2318  O   GLN A 193     -16.967 -35.553  40.473  1.00 20.00           O  
ATOM   2319  H   GLN A 193     -15.166 -36.377  36.853  1.00 20.00           H  
ATOM   2320  HA  GLN A 193     -15.175 -37.005  39.434  1.00 20.00           H  
ATOM   2321  HB2 GLN A 193     -13.461 -35.700  38.540  1.00 20.00           H  
ATOM   2322  HB3 GLN A 193     -14.471 -34.543  38.258  1.00 20.00           H  
ATOM   2323  HG2 GLN A 193     -13.214 -34.194  40.247  1.00 20.00           H  
ATOM   2324  HG3 GLN A 193     -14.777 -34.102  40.467  1.00 20.00           H  
ATOM   2325 HE21 GLN A 193     -14.877 -34.711  42.606  1.00 20.00           H  
ATOM   2326 HE22 GLN A 193     -14.511 -36.065  43.108  1.00 20.00           H  
ATOM   2327  N   VAL A 194     -17.559 -35.211  38.328  1.00 20.00           N  
ATOM   2328  CA  VAL A 194     -18.855 -34.629  38.661  1.00 20.00           C  
ATOM   2329  CB  VAL A 194     -19.481 -33.911  37.447  1.00 20.00           C  
ATOM   2330  CG1 VAL A 194     -19.894 -34.913  36.376  1.00 20.00           C  
ATOM   2331  CG2 VAL A 194     -20.666 -33.054  37.875  1.00 20.00           C  
ATOM   2332  C   VAL A 194     -19.797 -35.684  39.230  1.00 20.00           C  
ATOM   2333  O   VAL A 194     -20.604 -35.382  40.107  1.00 20.00           O  
ATOM   2334  H   VAL A 194     -17.395 -35.240  37.484  1.00 20.00           H  
ATOM   2335  HA  VAL A 194     -18.742 -33.913  39.321  1.00 20.00           H  
ATOM   2336  HB  VAL A 194     -18.811 -33.321  37.044  1.00 20.00           H  
ATOM   2337 HG11 VAL A 194     -20.318 -34.443  35.654  1.00 20.00           H  
ATOM   2338 HG12 VAL A 194     -19.112 -35.367  36.054  1.00 20.00           H  
ATOM   2339 HG13 VAL A 194     -20.506 -35.546  36.759  1.00 20.00           H  
ATOM   2340 HG21 VAL A 194     -21.031 -32.617  37.102  1.00 20.00           H  
ATOM   2341 HG22 VAL A 194     -21.332 -33.618  38.275  1.00 20.00           H  
ATOM   2342 HG23 VAL A 194     -20.366 -32.400  38.511  1.00 20.00           H  
ATOM   2343  N   VAL A 195     -19.698 -36.922  38.737  1.00 20.00           N  
ATOM   2344  CA  VAL A 195     -20.386 -38.051  39.354  1.00 20.00           C  
ATOM   2345  CB  VAL A 195     -20.390 -39.286  38.429  1.00 20.00           C  
ATOM   2346  CG1 VAL A 195     -20.908 -40.515  39.165  1.00 20.00           C  
ATOM   2347  CG2 VAL A 195     -21.208 -39.019  37.171  1.00 20.00           C  
ATOM   2348  C   VAL A 195     -19.784 -38.379  40.717  1.00 20.00           C  
ATOM   2349  O   VAL A 195     -20.506 -38.452  41.708  1.00 20.00           O  
ATOM   2350  H   VAL A 195     -19.236 -37.131  38.042  1.00 20.00           H  
ATOM   2351  HA  VAL A 195     -21.337 -37.843  39.467  1.00 20.00           H  
ATOM   2352  HB  VAL A 195     -19.469 -39.482  38.155  1.00 20.00           H  
ATOM   2353 HG11 VAL A 195     -20.900 -41.265  38.565  1.00 20.00           H  
ATOM   2354 HG12 VAL A 195     -20.338 -40.694  39.916  1.00 20.00           H  
ATOM   2355 HG13 VAL A 195     -21.804 -40.345  39.466  1.00 20.00           H  
ATOM   2356 HG21 VAL A 195     -21.196 -39.804  36.618  1.00 20.00           H  
ATOM   2357 HG22 VAL A 195     -22.111 -38.813  37.423  1.00 20.00           H  
ATOM   2358 HG23 VAL A 195     -20.822 -38.279  36.698  1.00 20.00           H  
ATOM   2359  N   LEU A 196     -18.463 -38.576  40.769  1.00 20.00           N  
ATOM   2360  CA  LEU A 196     -17.805 -39.037  41.987  1.00 20.00           C  
ATOM   2361  CB  LEU A 196     -16.323 -39.320  41.719  1.00 20.00           C  
ATOM   2362  CG  LEU A 196     -16.041 -40.512  40.816  1.00 20.00           C  
ATOM   2363  CD1 LEU A 196     -14.554 -40.678  40.586  1.00 20.00           C  
ATOM   2364  CD2 LEU A 196     -16.633 -41.780  41.392  1.00 20.00           C  
ATOM   2365  C   LEU A 196     -17.952 -38.015  43.109  1.00 20.00           C  
ATOM   2366  O   LEU A 196     -18.052 -38.389  44.275  1.00 20.00           O  
ATOM   2367  H   LEU A 196     -17.927 -38.448  40.109  1.00 20.00           H  
ATOM   2368  HA  LEU A 196     -18.196 -39.888  42.278  1.00 20.00           H  
ATOM   2369  HB2 LEU A 196     -15.910 -38.522  41.353  1.00 20.00           H  
ATOM   2370  HB3 LEU A 196     -15.872 -39.471  42.564  1.00 20.00           H  
ATOM   2371  HG  LEU A 196     -16.450 -40.356  39.951  1.00 20.00           H  
ATOM   2372 HD11 LEU A 196     -14.408 -41.445  40.027  1.00 20.00           H  
ATOM   2373 HD12 LEU A 196     -14.215 -39.891  40.153  1.00 20.00           H  
ATOM   2374 HD13 LEU A 196     -14.118 -40.801  41.432  1.00 20.00           H  
ATOM   2375 HD21 LEU A 196     -16.432 -42.513  40.806  1.00 20.00           H  
ATOM   2376 HD22 LEU A 196     -16.249 -41.940  42.258  1.00 20.00           H  
ATOM   2377 HD23 LEU A 196     -17.584 -41.674  41.470  1.00 20.00           H  
ATOM   2378  N   ALA A 197     -17.966 -36.725  42.761  1.00 20.00           N  
ATOM   2379  CA  ALA A 197     -17.963 -35.661  43.760  1.00 20.00           C  
ATOM   2380  CB  ALA A 197     -17.710 -34.319  43.093  1.00 20.00           C  
ATOM   2381  C   ALA A 197     -19.281 -35.627  44.525  1.00 20.00           C  
ATOM   2382  O   ALA A 197     -19.388 -34.941  45.539  1.00 20.00           O  
ATOM   2383  H   ALA A 197     -17.977 -36.442  41.949  1.00 20.00           H  
ATOM   2384  HA  ALA A 197     -17.229 -35.800  44.395  1.00 20.00           H  
ATOM   2385  HB1 ALA A 197     -17.760 -33.626  43.756  1.00 20.00           H  
ATOM   2386  HB2 ALA A 197     -16.836 -34.327  42.696  1.00 20.00           H  
ATOM   2387  HB3 ALA A 197     -18.377 -34.175  42.418  1.00 20.00           H  
ATOM   2388  N   ARG A 198     -20.286 -36.365  44.044  1.00 20.00           N  
ATOM   2389  CA  ARG A 198     -21.593 -36.395  44.691  1.00 20.00           C  
ATOM   2390  CB  ARG A 198     -21.513 -37.131  46.036  1.00 20.00           C  
ATOM   2391  CG  ARG A 198     -21.191 -38.610  45.897  1.00 20.00           C  
ATOM   2392  CD  ARG A 198     -21.086 -39.288  47.248  1.00 20.00           C  
ATOM   2393  NE  ARG A 198     -22.282 -39.071  48.057  1.00 20.00           N  
ATOM   2394  CZ  ARG A 198     -22.293 -38.354  49.172  1.00 20.00           C  
ATOM   2395  NH1 ARG A 198     -21.157 -38.063  49.792  1.00 20.00           N  
ATOM   2396  NH2 ARG A 198     -23.439 -37.922  49.678  1.00 20.00           N  
ATOM   2397  C   ARG A 198     -22.138 -34.984  44.889  1.00 20.00           C  
ATOM   2398  O   ARG A 198     -22.286 -34.533  46.023  1.00 20.00           O  
ATOM   2399  H   ARG A 198     -20.232 -36.857  43.341  1.00 20.00           H  
ATOM   2400  HA  ARG A 198     -22.219 -36.902  44.151  1.00 20.00           H  
ATOM   2401  HB2 ARG A 198     -20.842 -36.693  46.600  1.00 20.00           H  
ATOM   2402  HB3 ARG A 198     -22.367 -37.052  46.490  1.00 20.00           H  
ATOM   2403  HG2 ARG A 198     -21.881 -39.036  45.365  1.00 20.00           H  
ATOM   2404  HG3 ARG A 198     -20.337 -38.706  45.446  1.00 20.00           H  
ATOM   2405  HD2 ARG A 198     -20.943 -40.238  47.114  1.00 20.00           H  
ATOM   2406  HD3 ARG A 198     -20.328 -38.920  47.728  1.00 20.00           H  
ATOM   2407  HE  ARG A 198     -22.987 -39.523  47.862  1.00 20.00           H  
ATOM   2408 HH11 ARG A 198     -20.409 -38.342  49.472  1.00 20.00           H  
ATOM   2409 HH12 ARG A 198     -21.168 -37.596  50.514  1.00 20.00           H  
ATOM   2410 HH21 ARG A 198     -24.181 -38.109  49.285  1.00 20.00           H  
ATOM   2411 HH22 ARG A 198     -23.442 -37.455  50.400  1.00 20.00           H  
ATOM   2412  N   PRO A 199     -22.438 -34.286  43.790  1.00 20.00           N  
ATOM   2413  CA  PRO A 199     -22.980 -32.954  43.925  1.00 20.00           C  
ATOM   2414  CB  PRO A 199     -22.980 -32.352  42.529  1.00 20.00           C  
ATOM   2415  CG  PRO A 199     -23.179 -33.537  41.630  1.00 20.00           C  
ATOM   2416  CD  PRO A 199     -22.504 -34.689  42.377  1.00 20.00           C  
ATOM   2417  C   PRO A 199     -24.410 -32.945  44.477  1.00 20.00           C  
ATOM   2418  O   PRO A 199     -25.098 -33.959  44.388  1.00 20.00           O  
ATOM   2419  HA  PRO A 199     -22.422 -32.398  44.522  1.00 20.00           H  
ATOM   2420  HB2 PRO A 199     -22.127 -31.929  42.344  1.00 20.00           H  
ATOM   2421  HB3 PRO A 199     -23.716 -31.728  42.431  1.00 20.00           H  
ATOM   2422  HG2 PRO A 199     -22.740 -33.387  40.778  1.00 20.00           H  
ATOM   2423  HG3 PRO A 199     -24.126 -33.718  41.521  1.00 20.00           H  
ATOM   2424  HD2 PRO A 199     -23.051 -35.487  42.297  1.00 20.00           H  
ATOM   2425  HD3 PRO A 199     -21.603 -34.808  42.035  1.00 20.00           H  
ATOM   2426  N   ASP A 200     -24.757 -31.945  45.295  1.00 20.00           N  
ATOM   2427  CA  ASP A 200     -26.118 -31.805  45.802  1.00 20.00           C  
ATOM   2428  CB  ASP A 200     -26.210 -30.630  46.785  1.00 20.00           C  
ATOM   2429  CG  ASP A 200     -27.559 -30.516  47.460  1.00 20.00           C  
ATOM   2430  OD1 ASP A 200     -28.568 -30.344  46.744  1.00 20.00           O  
ATOM   2431  OD2 ASP A 200     -27.616 -30.664  48.699  1.00 20.00           O  
ATOM   2432  C   ASP A 200     -27.111 -31.621  44.659  1.00 20.00           C  
ATOM   2433  O   ASP A 200     -27.213 -30.531  44.101  1.00 20.00           O  
ATOM   2434  H   ASP A 200     -24.217 -31.334  45.569  1.00 20.00           H  
ATOM   2435  HA  ASP A 200     -26.367 -32.601  46.316  1.00 20.00           H  
ATOM   2436  HB2 ASP A 200     -25.512 -30.720  47.452  1.00 20.00           H  
ATOM   2437  HB3 ASP A 200     -26.044 -29.803  46.305  1.00 20.00           H  
ATOM   2438  N   LEU A 201     -27.843 -32.683  44.309  1.00 20.00           N  
ATOM   2439  CA  LEU A 201     -28.619 -32.706  43.074  1.00 20.00           C  
ATOM   2440  CB  LEU A 201     -29.160 -34.116  42.809  1.00 20.00           C  
ATOM   2441  CG  LEU A 201     -28.124 -35.137  42.365  1.00 20.00           C  
ATOM   2442  CD1 LEU A 201     -28.775 -36.466  42.046  1.00 20.00           C  
ATOM   2443  CD2 LEU A 201     -27.340 -34.631  41.173  1.00 20.00           C  
ATOM   2444  C   LEU A 201     -29.766 -31.703  43.131  1.00 20.00           C  
ATOM   2445  O   LEU A 201     -30.152 -31.150  42.103  1.00 20.00           O  
ATOM   2446  H   LEU A 201     -27.905 -33.403  44.775  1.00 20.00           H  
ATOM   2447  HA  LEU A 201     -28.042 -32.489  42.312  1.00 20.00           H  
ATOM   2448  HB2 LEU A 201     -29.619 -34.432  43.603  1.00 20.00           H  
ATOM   2449  HB3 LEU A 201     -29.846 -34.067  42.125  1.00 20.00           H  
ATOM   2450  HG  LEU A 201     -27.500 -35.290  43.092  1.00 20.00           H  
ATOM   2451 HD11 LEU A 201     -28.098 -37.087  41.767  1.00 20.00           H  
ATOM   2452 HD12 LEU A 201     -29.214 -36.796  42.834  1.00 20.00           H  
ATOM   2453 HD13 LEU A 201     -29.415 -36.340  41.342  1.00 20.00           H  
ATOM   2454 HD21 LEU A 201     -26.693 -35.294  40.921  1.00 20.00           H  
ATOM   2455 HD22 LEU A 201     -27.945 -34.473  40.445  1.00 20.00           H  
ATOM   2456 HD23 LEU A 201     -26.896 -33.815  41.415  1.00 20.00           H  
ATOM   2457  N   ALA A 202     -30.312 -31.466  44.327  1.00 20.00           N  
ATOM   2458  CA  ALA A 202     -31.299 -30.410  44.524  1.00 20.00           C  
ATOM   2459  CB  ALA A 202     -31.754 -30.384  45.974  1.00 20.00           C  
ATOM   2460  C   ALA A 202     -30.731 -29.051  44.128  1.00 20.00           C  
ATOM   2461  O   ALA A 202     -31.428 -28.246  43.515  1.00 20.00           O  
ATOM   2462  H   ALA A 202     -30.125 -31.908  45.041  1.00 20.00           H  
ATOM   2463  HA  ALA A 202     -32.096 -30.592  43.984  1.00 20.00           H  
ATOM   2464  HB1 ALA A 202     -32.410 -29.692  46.083  1.00 20.00           H  
ATOM   2465  HB2 ALA A 202     -32.139 -31.235  46.196  1.00 20.00           H  
ATOM   2466  HB3 ALA A 202     -30.996 -30.210  46.536  1.00 20.00           H  
ATOM   2467  N   ALA A 203     -29.467 -28.793  44.476  1.00 20.00           N  
ATOM   2468  CA  ALA A 203     -28.799 -27.558  44.077  1.00 20.00           C  
ATOM   2469  CB  ALA A 203     -27.495 -27.399  44.842  1.00 20.00           C  
ATOM   2470  C   ALA A 203     -28.531 -27.542  42.576  1.00 20.00           C  
ATOM   2471  O   ALA A 203     -28.670 -26.502  41.937  1.00 20.00           O  
ATOM   2472  H   ALA A 203     -28.975 -29.321  44.944  1.00 20.00           H  
ATOM   2473  HA  ALA A 203     -29.355 -26.786  44.311  1.00 20.00           H  
ATOM   2474  HB1 ALA A 203     -27.064 -26.589  44.560  1.00 20.00           H  
ATOM   2475  HB2 ALA A 203     -27.688 -27.356  45.782  1.00 20.00           H  
ATOM   2476  HB3 ALA A 203     -26.930 -28.153  44.658  1.00 20.00           H  
ATOM   2477  N   VAL A 204     -28.148 -28.690  42.012  1.00 20.00           N  
ATOM   2478  CA  VAL A 204     -27.886 -28.791  40.580  1.00 20.00           C  
ATOM   2479  CB  VAL A 204     -27.270 -30.157  40.212  1.00 20.00           C  
ATOM   2480  CG1 VAL A 204     -27.130 -30.301  38.701  1.00 20.00           C  
ATOM   2481  CG2 VAL A 204     -25.925 -30.350  40.903  1.00 20.00           C  
ATOM   2482  C   VAL A 204     -29.150 -28.516  39.772  1.00 20.00           C  
ATOM   2483  O   VAL A 204     -29.103 -27.789  38.783  1.00 20.00           O  
ATOM   2484  H   VAL A 204     -28.033 -29.427  42.441  1.00 20.00           H  
ATOM   2485  HA  VAL A 204     -27.195 -28.147  40.319  1.00 20.00           H  
ATOM   2486  HB  VAL A 204     -27.870 -30.870  40.514  1.00 20.00           H  
ATOM   2487 HG11 VAL A 204     -26.754 -31.162  38.503  1.00 20.00           H  
ATOM   2488 HG12 VAL A 204     -27.998 -30.225  38.299  1.00 20.00           H  
ATOM   2489 HG13 VAL A 204     -26.554 -29.608  38.373  1.00 20.00           H  
ATOM   2490 HG21 VAL A 204     -25.568 -31.207  40.658  1.00 20.00           H  
ATOM   2491 HG22 VAL A 204     -25.326 -29.655  40.622  1.00 20.00           H  
ATOM   2492 HG23 VAL A 204     -26.053 -30.308  41.854  1.00 20.00           H  
ATOM   2493  N   GLY A 205     -30.280 -29.093  40.191  1.00 20.00           N  
ATOM   2494  CA  GLY A 205     -31.552 -28.871  39.519  1.00 20.00           C  
ATOM   2495  C   GLY A 205     -31.925 -27.407  39.421  1.00 20.00           C  
ATOM   2496  O   GLY A 205     -32.277 -26.919  38.346  1.00 20.00           O  
ATOM   2497  H   GLY A 205     -30.352 -29.525  40.931  1.00 20.00           H  
ATOM   2498  HA2 GLY A 205     -31.527 -29.250  38.627  1.00 20.00           H  
ATOM   2499  HA3 GLY A 205     -32.260 -29.346  39.982  1.00 20.00           H  
ATOM   2500  N   ALA A 206     -31.846 -26.706  40.545  1.00 20.00           N  
ATOM   2501  CA  ALA A 206     -32.242 -25.303  40.603  1.00 20.00           C  
ATOM   2502  CB  ALA A 206     -32.245 -24.820  42.044  1.00 20.00           C  
ATOM   2503  C   ALA A 206     -31.312 -24.437  39.761  1.00 20.00           C  
ATOM   2504  O   ALA A 206     -31.717 -23.378  39.286  1.00 20.00           O  
ATOM   2505  H   ALA A 206     -31.564 -27.021  41.293  1.00 20.00           H  
ATOM   2506  HA  ALA A 206     -33.159 -25.200  40.273  1.00 20.00           H  
ATOM   2507  HB1 ALA A 206     -32.497 -23.894  42.063  1.00 20.00           H  
ATOM   2508  HB2 ALA A 206     -32.876 -25.340  42.547  1.00 20.00           H  
ATOM   2509  HB3 ALA A 206     -31.364 -24.928  42.411  1.00 20.00           H  
ATOM   2510  N   GLY A 207     -30.066 -24.882  39.574  1.00 20.00           N  
ATOM   2511  CA  GLY A 207     -29.085 -24.126  38.808  1.00 20.00           C  
ATOM   2512  C   GLY A 207     -29.464 -23.967  37.351  1.00 20.00           C  
ATOM   2513  O   GLY A 207     -28.946 -23.087  36.661  1.00 20.00           O  
ATOM   2514  H   GLY A 207     -29.803 -25.674  39.784  1.00 20.00           H  
ATOM   2515  HA2 GLY A 207     -28.964 -23.247  39.201  1.00 20.00           H  
ATOM   2516  HA3 GLY A 207     -28.218 -24.556  38.864  1.00 20.00           H  
ATOM   2517  N   PHE A 208     -30.368 -24.818  36.885  1.00 20.00           N  
ATOM   2518  CA  PHE A 208     -30.806 -24.785  35.494  1.00 20.00           C  
ATOM   2519  CB  PHE A 208     -31.175 -26.194  35.010  1.00 20.00           C  
ATOM   2520  CG  PHE A 208     -29.983 -27.079  34.739  1.00 20.00           C  
ATOM   2521  CD1 PHE A 208     -29.256 -26.949  33.570  1.00 20.00           C  
ATOM   2522  CD2 PHE A 208     -29.591 -28.039  35.654  1.00 20.00           C  
ATOM   2523  CE1 PHE A 208     -28.161 -27.766  33.324  1.00 20.00           C  
ATOM   2524  CE2 PHE A 208     -28.495 -28.853  35.405  1.00 20.00           C  
ATOM   2525  CZ  PHE A 208     -27.787 -28.711  34.242  1.00 20.00           C  
ATOM   2526  C   PHE A 208     -31.986 -23.836  35.315  1.00 20.00           C  
ATOM   2527  O   PHE A 208     -32.406 -23.580  34.189  1.00 20.00           O  
ATOM   2528  H   PHE A 208     -30.746 -25.430  37.356  1.00 20.00           H  
ATOM   2529  HA  PHE A 208     -30.070 -24.491  34.917  1.00 20.00           H  
ATOM   2530  HB2 PHE A 208     -31.756 -26.611  35.666  1.00 20.00           H  
ATOM   2531  HB3 PHE A 208     -31.688 -26.122  34.190  1.00 20.00           H  
ATOM   2532  HD1 PHE A 208     -29.505 -26.309  32.943  1.00 20.00           H  
ATOM   2533  HD2 PHE A 208     -30.068 -28.140  36.446  1.00 20.00           H  
ATOM   2534  HE1 PHE A 208     -27.680 -27.670  32.534  1.00 20.00           H  
ATOM   2535  HE2 PHE A 208     -28.241 -29.495  36.028  1.00 20.00           H  
ATOM   2536  HZ  PHE A 208     -27.053 -29.256  34.075  1.00 20.00           H  
ATOM   2537  N   VAL A 209     -32.522 -23.312  36.421  1.00 20.00           N  
ATOM   2538  CA  VAL A 209     -33.528 -22.257  36.361  1.00 20.00           C  
ATOM   2539  CB  VAL A 209     -34.516 -22.350  37.542  1.00 20.00           C  
ATOM   2540  CG1 VAL A 209     -35.524 -21.208  37.499  1.00 20.00           C  
ATOM   2541  CG2 VAL A 209     -35.224 -23.700  37.554  1.00 20.00           C  
ATOM   2542  C   VAL A 209     -32.874 -20.882  36.289  1.00 20.00           C  
ATOM   2543  O   VAL A 209     -32.106 -20.517  37.177  1.00 20.00           O  
ATOM   2544  H   VAL A 209     -32.316 -23.554  37.221  1.00 20.00           H  
ATOM   2545  HA  VAL A 209     -34.097 -22.382  35.573  1.00 20.00           H  
ATOM   2546  HB  VAL A 209     -34.019 -22.262  38.382  1.00 20.00           H  
ATOM   2547 HG11 VAL A 209     -36.109 -21.278  38.257  1.00 20.00           H  
ATOM   2548 HG12 VAL A 209     -35.052 -20.373  37.528  1.00 20.00           H  
ATOM   2549 HG13 VAL A 209     -36.032 -21.270  36.686  1.00 20.00           H  
ATOM   2550 HG21 VAL A 209     -35.828 -23.729  38.300  1.00 20.00           H  
ATOM   2551 HG22 VAL A 209     -35.713 -23.804  36.735  1.00 20.00           H  
ATOM   2552 HG23 VAL A 209     -34.568 -24.396  37.636  1.00 20.00           H  
ATOM   2553  N   PRO A 210     -33.175 -20.116  35.237  1.00 20.00           N  
ATOM   2554  CA  PRO A 210     -32.542 -18.834  35.096  1.00 20.00           C  
ATOM   2555  CB  PRO A 210     -33.127 -18.185  33.854  1.00 20.00           C  
ATOM   2556  CG  PRO A 210     -33.484 -19.363  32.982  1.00 20.00           C  
ATOM   2557  CD  PRO A 210     -33.939 -20.419  34.011  1.00 20.00           C  
ATOM   2558  C   PRO A 210     -32.660 -17.961  36.354  1.00 20.00           C  
ATOM   2559  O   PRO A 210     -33.764 -17.761  36.852  1.00 20.00           O  
ATOM   2560  HA  PRO A 210     -31.579 -18.922  34.884  1.00 20.00           H  
ATOM   2561  HB2 PRO A 210     -32.463 -17.628  33.418  1.00 20.00           H  
ATOM   2562  HB3 PRO A 210     -33.922 -17.676  34.079  1.00 20.00           H  
ATOM   2563  HG2 PRO A 210     -32.707 -19.675  32.491  1.00 20.00           H  
ATOM   2564  HG3 PRO A 210     -34.208 -19.137  32.378  1.00 20.00           H  
ATOM   2565  HD2 PRO A 210     -34.889 -20.320  34.184  1.00 20.00           H  
ATOM   2566  HD3 PRO A 210     -33.711 -21.306  33.693  1.00 20.00           H  
ATOM   2567  N   ARG A 211     -31.538 -17.708  37.038  1.00 20.00           N  
ATOM   2568  CA  ARG A 211     -31.505 -16.737  38.126  1.00 20.00           C  
ATOM   2569  CB  ARG A 211     -31.735 -17.431  39.476  1.00 20.00           C  
ATOM   2570  CG  ARG A 211     -33.160 -17.928  39.664  1.00 20.00           C  
ATOM   2571  CD  ARG A 211     -33.345 -18.591  41.014  1.00 20.00           C  
ATOM   2572  NE  ARG A 211     -33.111 -17.659  42.113  1.00 20.00           N  
ATOM   2573  CZ  ARG A 211     -32.916 -18.039  43.368  1.00 20.00           C  
ATOM   2574  NH1 ARG A 211     -32.573 -19.290  43.643  1.00 20.00           N  
ATOM   2575  NH2 ARG A 211     -33.060 -17.171  44.360  1.00 20.00           N  
ATOM   2576  C   ARG A 211     -30.184 -15.974  38.139  1.00 20.00           C  
ATOM   2577  O   ARG A 211     -29.125 -16.579  38.286  1.00 20.00           O  
ATOM   2578  H   ARG A 211     -30.782 -18.089  36.886  1.00 20.00           H  
ATOM   2579  HA  ARG A 211     -32.234 -16.105  38.028  1.00 20.00           H  
ATOM   2580  HB2 ARG A 211     -31.105 -18.176  39.563  1.00 20.00           H  
ATOM   2581  HB3 ARG A 211     -31.539 -16.804  40.190  1.00 20.00           H  
ATOM   2582  HG2 ARG A 211     -33.770 -17.179  39.576  1.00 20.00           H  
ATOM   2583  HG3 ARG A 211     -33.359 -18.584  38.978  1.00 20.00           H  
ATOM   2584  HD2 ARG A 211     -34.245 -18.950  41.069  1.00 20.00           H  
ATOM   2585  HD3 ARG A 211     -32.710 -19.320  41.098  1.00 20.00           H  
ATOM   2586  HE  ARG A 211     -33.217 -16.820  41.958  1.00 20.00           H  
ATOM   2587 HH11 ARG A 211     -32.479 -19.860  43.006  1.00 20.00           H  
ATOM   2588 HH12 ARG A 211     -32.445 -19.532  44.458  1.00 20.00           H  
ATOM   2589 HH21 ARG A 211     -33.280 -16.357  44.190  1.00 20.00           H  
ATOM   2590 HH22 ARG A 211     -32.935 -17.422  45.173  1.00 20.00           H  
ATOM   2591  N   LEU A 212     -30.244 -14.648  37.985  1.00 20.00           N  
ATOM   2592  CA  LEU A 212     -29.081 -13.797  38.215  1.00 20.00           C  
ATOM   2593  CB  LEU A 212     -28.927 -12.783  37.076  1.00 20.00           C  
ATOM   2594  CG  LEU A 212     -28.375 -13.345  35.775  1.00 20.00           C  
ATOM   2595  CD1 LEU A 212     -28.337 -12.282  34.698  1.00 20.00           C  
ATOM   2596  CD2 LEU A 212     -26.999 -13.940  35.982  1.00 20.00           C  
ATOM   2597  C   LEU A 212     -29.190 -13.074  39.553  1.00 20.00           C  
ATOM   2598  O   LEU A 212     -30.227 -12.487  39.854  1.00 20.00           O  
ATOM   2599  H   LEU A 212     -30.950 -14.219  37.747  1.00 20.00           H  
ATOM   2600  HA  LEU A 212     -28.264 -14.338  38.210  1.00 20.00           H  
ATOM   2601  HB2 LEU A 212     -29.783 -12.355  36.916  1.00 20.00           H  
ATOM   2602  HB3 LEU A 212     -28.340 -12.068  37.367  1.00 20.00           H  
ATOM   2603  HG  LEU A 212     -28.963 -14.051  35.462  1.00 20.00           H  
ATOM   2604 HD11 LEU A 212     -27.995 -12.669  33.889  1.00 20.00           H  
ATOM   2605 HD12 LEU A 212     -29.228 -11.955  34.550  1.00 20.00           H  
ATOM   2606 HD13 LEU A 212     -27.767 -11.566  34.985  1.00 20.00           H  
ATOM   2607 HD21 LEU A 212     -26.686 -14.302  35.149  1.00 20.00           H  
ATOM   2608 HD22 LEU A 212     -26.402 -13.250  36.281  1.00 20.00           H  
ATOM   2609 HD23 LEU A 212     -27.054 -14.635  36.642  1.00 20.00           H  
ATOM   2610  N   GLN A 213     -28.124 -13.113  40.357  1.00 20.00           N  
ATOM   2611  CA  GLN A 213     -28.231 -12.840  41.786  1.00 20.00           C  
ATOM   2612  CB  GLN A 213     -27.747 -14.045  42.605  1.00 20.00           C  
ATOM   2613  CG  GLN A 213     -28.451 -15.344  42.241  1.00 20.00           C  
ATOM   2614  CD  GLN A 213     -27.803 -16.530  42.905  1.00 20.00           C  
ATOM   2615  OE1 GLN A 213     -26.706 -16.436  43.464  1.00 20.00           O  
ATOM   2616  NE2 GLN A 213     -28.418 -17.694  42.767  1.00 20.00           N  
ATOM   2617  C   GLN A 213     -27.442 -11.590  42.164  1.00 20.00           C  
ATOM   2618  O   GLN A 213     -26.539 -11.659  42.995  1.00 20.00           O  
ATOM   2619  H   GLN A 213     -27.326 -13.297  40.095  1.00 20.00           H  
ATOM   2620  HA  GLN A 213     -29.170 -12.711  42.034  1.00 20.00           H  
ATOM   2621  HB2 GLN A 213     -26.789 -14.143  42.487  1.00 20.00           H  
ATOM   2622  HB3 GLN A 213     -27.905 -13.872  43.546  1.00 20.00           H  
ATOM   2623  HG2 GLN A 213     -29.382 -15.283  42.506  1.00 20.00           H  
ATOM   2624  HG3 GLN A 213     -28.400 -15.472  41.281  1.00 20.00           H  
ATOM   2625 HE21 GLN A 213     -29.164 -17.739  42.342  1.00 20.00           H  
ATOM   2626 HE22 GLN A 213     -28.072 -18.406  43.104  1.00 20.00           H  
ATOM   2627  N   GLY A 214     -27.780 -10.449  41.558  1.00 20.00           N  
ATOM   2628  CA  GLY A 214     -26.994  -9.233  41.714  1.00 20.00           C  
ATOM   2629  C   GLY A 214     -26.120  -8.934  40.515  1.00 20.00           C  
ATOM   2630  O   GLY A 214     -26.265  -9.556  39.462  1.00 20.00           O  
ATOM   2631  H   GLY A 214     -28.395 -10.387  40.960  1.00 20.00           H  
ATOM   2632  HA2 GLY A 214     -27.581  -8.477  41.873  1.00 20.00           H  
ATOM   2633  HA3 GLY A 214     -26.436  -9.298  42.504  1.00 20.00           H  
ATOM   2634  N   PRO A 215     -25.211  -7.981  40.676  1.00 20.00           N  
ATOM   2635  CA  PRO A 215     -24.419  -7.566  39.550  1.00 20.00           C  
ATOM   2636  CB  PRO A 215     -23.849  -6.206  39.875  1.00 20.00           C  
ATOM   2637  CG  PRO A 215     -23.823  -6.147  41.368  1.00 20.00           C  
ATOM   2638  CD  PRO A 215     -24.958  -7.074  41.809  1.00 20.00           C  
ATOM   2639  C   PRO A 215     -23.242  -8.509  39.260  1.00 20.00           C  
ATOM   2640  O   PRO A 215     -22.702  -8.531  38.158  1.00 20.00           O  
ATOM   2641  HA  PRO A 215     -24.962  -7.505  38.724  1.00 20.00           H  
ATOM   2642  HB2 PRO A 215     -24.432  -5.513  39.529  1.00 20.00           H  
ATOM   2643  HB3 PRO A 215     -22.946  -6.136  39.528  1.00 20.00           H  
ATOM   2644  HG2 PRO A 215     -23.999  -5.241  41.667  1.00 20.00           H  
ATOM   2645  HG3 PRO A 215     -22.974  -6.482  41.698  1.00 20.00           H  
ATOM   2646  HD2 PRO A 215     -24.670  -7.592  42.577  1.00 20.00           H  
ATOM   2647  HD3 PRO A 215     -25.754  -6.547  41.982  1.00 20.00           H  
ATOM   2648  N   GLY A 216     -22.665  -9.079  40.324  1.00 20.00           N  
ATOM   2649  CA  GLY A 216     -21.508  -9.954  40.195  1.00 20.00           C  
ATOM   2650  C   GLY A 216     -21.802 -11.215  39.411  1.00 20.00           C  
ATOM   2651  O   GLY A 216     -20.938 -11.724  38.695  1.00 20.00           O  
ATOM   2652  H   GLY A 216     -22.857  -8.879  41.139  1.00 20.00           H  
ATOM   2653  HA2 GLY A 216     -20.779  -9.479  39.768  1.00 20.00           H  
ATOM   2654  HA3 GLY A 216     -21.177 -10.198  41.074  1.00 20.00           H  
ATOM   2655  N   SER A 217     -23.021 -11.718  39.547  1.00 20.00           N  
ATOM   2656  CA  SER A 217     -23.455 -12.889  38.792  1.00 20.00           C  
ATOM   2657  CB  SER A 217     -24.700 -13.502  39.426  1.00 20.00           C  
ATOM   2658  OG  SER A 217     -25.700 -12.520  39.642  1.00 20.00           O  
ATOM   2659  C   SER A 217     -23.731 -12.530  37.336  1.00 20.00           C  
ATOM   2660  O   SER A 217     -23.496 -13.344  36.445  1.00 20.00           O  
ATOM   2661  H   SER A 217     -23.621 -11.399  40.073  1.00 20.00           H  
ATOM   2662  HA  SER A 217     -22.764 -13.584  38.824  1.00 20.00           H  
ATOM   2663  HB2 SER A 217     -25.039 -14.200  38.845  1.00 20.00           H  
ATOM   2664  HB3 SER A 217     -24.458 -13.899  40.277  1.00 20.00           H  
ATOM   2665  HG  SER A 217     -26.105 -12.374  38.944  1.00 20.00           H  
ATOM   2666  N   ALA A 218     -24.228 -11.315  37.091  1.00 20.00           N  
ATOM   2667  CA  ALA A 218     -24.403 -10.818  35.730  1.00 20.00           C  
ATOM   2668  CB  ALA A 218     -25.175  -9.509  35.747  1.00 20.00           C  
ATOM   2669  C   ALA A 218     -23.056 -10.623  35.042  1.00 20.00           C  
ATOM   2670  O   ALA A 218     -22.919 -10.925  33.859  1.00 20.00           O  
ATOM   2671  H   ALA A 218     -24.472 -10.759  37.700  1.00 20.00           H  
ATOM   2672  HA  ALA A 218     -24.939 -11.451  35.208  1.00 20.00           H  
ATOM   2673  HB1 ALA A 218     -25.308  -9.213  34.843  1.00 20.00           H  
ATOM   2674  HB2 ALA A 218     -26.024  -9.652  36.171  1.00 20.00           H  
ATOM   2675  HB3 ALA A 218     -24.670  -8.854  36.235  1.00 20.00           H  
ATOM   2676  N   TYR A 219     -22.061 -10.121  35.779  1.00 20.00           N  
ATOM   2677  CA  TYR A 219     -20.703 -10.009  35.259  1.00 20.00           C  
ATOM   2678  CB  TYR A 219     -19.752  -9.476  36.340  1.00 20.00           C  
ATOM   2679  CG  TYR A 219     -18.323  -9.336  35.867  1.00 20.00           C  
ATOM   2680  CD1 TYR A 219     -17.951  -8.311  35.010  1.00 20.00           C  
ATOM   2681  CD2 TYR A 219     -17.344 -10.229  36.278  1.00 20.00           C  
ATOM   2682  CE1 TYR A 219     -16.643  -8.178  34.573  1.00 20.00           C  
ATOM   2683  CE2 TYR A 219     -16.030 -10.105  35.846  1.00 20.00           C  
ATOM   2684  CZ  TYR A 219     -15.682  -9.076  34.992  1.00 20.00           C  
ATOM   2685  OH  TYR A 219     -14.384  -8.948  34.561  1.00 20.00           O  
ATOM   2686  C   TYR A 219     -20.207 -11.350  34.730  1.00 20.00           C  
ATOM   2687  O   TYR A 219     -19.690 -11.421  33.617  1.00 20.00           O  
ATOM   2688  H   TYR A 219     -22.150  -9.839  36.587  1.00 20.00           H  
ATOM   2689  HA  TYR A 219     -20.675  -9.350  34.534  1.00 20.00           H  
ATOM   2690  HB2 TYR A 219     -20.082  -8.620  36.657  1.00 20.00           H  
ATOM   2691  HB3 TYR A 219     -19.760 -10.085  37.095  1.00 20.00           H  
ATOM   2692  HD1 TYR A 219     -18.591  -7.702  34.722  1.00 20.00           H  
ATOM   2693  HD2 TYR A 219     -17.572 -10.924  36.852  1.00 20.00           H  
ATOM   2694  HE1 TYR A 219     -16.415  -7.483  33.998  1.00 20.00           H  
ATOM   2695  HE2 TYR A 219     -15.386 -10.712  36.131  1.00 20.00           H  
ATOM   2696  HH  TYR A 219     -13.887  -9.402  35.029  1.00 20.00           H  
ATOM   2697  N   LEU A 220     -20.363 -12.415  35.522  1.00 20.00           N  
ATOM   2698  CA  LEU A 220     -19.741 -13.698  35.214  1.00 20.00           C  
ATOM   2699  CB  LEU A 220     -19.518 -14.505  36.498  1.00 20.00           C  
ATOM   2700  CG  LEU A 220     -18.414 -15.550  36.425  1.00 20.00           C  
ATOM   2701  CD1 LEU A 220     -17.090 -14.916  36.057  1.00 20.00           C  
ATOM   2702  CD2 LEU A 220     -18.295 -16.305  37.732  1.00 20.00           C  
ATOM   2703  C   LEU A 220     -20.591 -14.496  34.231  1.00 20.00           C  
ATOM   2704  O   LEU A 220     -20.062 -15.313  33.481  1.00 20.00           O  
ATOM   2705  H   LEU A 220     -20.828 -12.416  36.246  1.00 20.00           H  
ATOM   2706  HA  LEU A 220     -18.853 -13.555  34.825  1.00 20.00           H  
ATOM   2707  HB2 LEU A 220     -19.347 -13.893  37.230  1.00 20.00           H  
ATOM   2708  HB3 LEU A 220     -20.343 -14.957  36.735  1.00 20.00           H  
ATOM   2709  HG  LEU A 220     -18.630 -16.189  35.729  1.00 20.00           H  
ATOM   2710 HD11 LEU A 220     -16.410 -15.593  36.051  1.00 20.00           H  
ATOM   2711 HD12 LEU A 220     -17.164 -14.521  35.185  1.00 20.00           H  
ATOM   2712 HD13 LEU A 220     -16.876 -14.241  36.705  1.00 20.00           H  
ATOM   2713 HD21 LEU A 220     -17.614 -16.976  37.645  1.00 20.00           H  
ATOM   2714 HD22 LEU A 220     -18.057 -15.688  38.429  1.00 20.00           H  
ATOM   2715 HD23 LEU A 220     -19.139 -16.717  37.933  1.00 20.00           H  
ATOM   2716  N   ALA A 221     -21.906 -14.263  34.232  1.00 20.00           N  
ATOM   2717  CA  ALA A 221     -22.784 -14.816  33.206  1.00 20.00           C  
ATOM   2718  CB  ALA A 221     -24.231 -14.466  33.512  1.00 20.00           C  
ATOM   2719  C   ALA A 221     -22.401 -14.299  31.823  1.00 20.00           C  
ATOM   2720  O   ALA A 221     -22.268 -15.084  30.887  1.00 20.00           O  
ATOM   2721  H   ALA A 221     -22.314 -13.785  34.820  1.00 20.00           H  
ATOM   2722  HA  ALA A 221     -22.727 -15.794  33.208  1.00 20.00           H  
ATOM   2723  HB1 ALA A 221     -24.796 -14.864  32.846  1.00 20.00           H  
ATOM   2724  HB2 ALA A 221     -24.459 -14.809  34.379  1.00 20.00           H  
ATOM   2725  HB3 ALA A 221     -24.331 -13.511  33.500  1.00 20.00           H  
ATOM   2726  N   VAL A 222     -22.222 -12.982  31.692  1.00 20.00           N  
ATOM   2727  CA  VAL A 222     -21.723 -12.396  30.452  1.00 20.00           C  
ATOM   2728  CB  VAL A 222     -21.643 -10.858  30.546  1.00 20.00           C  
ATOM   2729  CG1 VAL A 222     -20.818 -10.285  29.399  1.00 20.00           C  
ATOM   2730  CG2 VAL A 222     -23.037 -10.242  30.573  1.00 20.00           C  
ATOM   2731  C   VAL A 222     -20.377 -13.000  30.066  1.00 20.00           C  
ATOM   2732  O   VAL A 222     -20.136 -13.266  28.890  1.00 20.00           O  
ATOM   2733  H   VAL A 222     -22.385 -12.406  32.310  1.00 20.00           H  
ATOM   2734  HA  VAL A 222     -22.362 -12.551  29.726  1.00 20.00           H  
ATOM   2735  HB  VAL A 222     -21.187 -10.612  31.378  1.00 20.00           H  
ATOM   2736 HG11 VAL A 222     -20.784  -9.330  29.485  1.00 20.00           H  
ATOM   2737 HG12 VAL A 222     -19.930 -10.648  29.442  1.00 20.00           H  
ATOM   2738 HG13 VAL A 222     -21.231 -10.525  28.567  1.00 20.00           H  
ATOM   2739 HG21 VAL A 222     -22.956  -9.291  30.682  1.00 20.00           H  
ATOM   2740 HG22 VAL A 222     -23.481 -10.438  29.745  1.00 20.00           H  
ATOM   2741 HG23 VAL A 222     -23.530 -10.616  31.307  1.00 20.00           H  
ATOM   2742  N   GLY A 223     -19.500 -13.218  31.050  1.00 20.00           N  
ATOM   2743  CA  GLY A 223     -18.210 -13.848  30.806  1.00 20.00           C  
ATOM   2744  C   GLY A 223     -18.329 -15.223  30.183  1.00 20.00           C  
ATOM   2745  O   GLY A 223     -17.618 -15.544  29.230  1.00 20.00           O  
ATOM   2746  H   GLY A 223     -19.680 -13.114  31.884  1.00 20.00           H  
ATOM   2747  HA2 GLY A 223     -17.670 -13.286  30.229  1.00 20.00           H  
ATOM   2748  HA3 GLY A 223     -17.714 -13.919  31.636  1.00 20.00           H  
ATOM   2749  N   ILE A 224     -19.230 -16.034  30.722  1.00 20.00           N  
ATOM   2750  CA  ILE A 224     -19.428 -17.394  30.231  1.00 20.00           C  
ATOM   2751  CB  ILE A 224     -20.374 -18.181  31.164  1.00 20.00           C  
ATOM   2752  CG1 ILE A 224     -19.712 -18.443  32.525  1.00 20.00           C  
ATOM   2753  CG2 ILE A 224     -20.829 -19.478  30.507  1.00 20.00           C  
ATOM   2754  CD1 ILE A 224     -20.683 -18.775  33.619  1.00 20.00           C  
ATOM   2755  C   ILE A 224     -19.935 -17.387  28.793  1.00 20.00           C  
ATOM   2756  O   ILE A 224     -19.494 -18.196  27.980  1.00 20.00           O  
ATOM   2757  H   ILE A 224     -19.743 -15.820  31.378  1.00 20.00           H  
ATOM   2758  HA  ILE A 224     -18.584 -17.890  30.270  1.00 20.00           H  
ATOM   2759  HB  ILE A 224     -21.152 -17.635  31.358  1.00 20.00           H  
ATOM   2760 HG12 ILE A 224     -19.064 -19.159  32.428  1.00 20.00           H  
ATOM   2761 HG13 ILE A 224     -19.217 -17.653  32.793  1.00 20.00           H  
ATOM   2762 HG21 ILE A 224     -21.418 -19.942  31.107  1.00 20.00           H  
ATOM   2763 HG22 ILE A 224     -21.293 -19.271  29.693  1.00 20.00           H  
ATOM   2764 HG23 ILE A 224     -20.059 -20.020  30.318  1.00 20.00           H  
ATOM   2765 HD11 ILE A 224     -20.198 -18.912  34.436  1.00 20.00           H  
ATOM   2766 HD12 ILE A 224     -21.297 -18.044  33.724  1.00 20.00           H  
ATOM   2767 HD13 ILE A 224     -21.160 -19.573  33.382  1.00 20.00           H  
ATOM   2768  N   ILE A 225     -20.860 -16.477  28.476  1.00 20.00           N  
ATOM   2769  CA  ILE A 225     -21.370 -16.344  27.115  1.00 20.00           C  
ATOM   2770  CB  ILE A 225     -22.548 -15.347  27.066  1.00 20.00           C  
ATOM   2771  CG1 ILE A 225     -23.735 -15.856  27.898  1.00 20.00           C  
ATOM   2772  CG2 ILE A 225     -22.959 -15.062  25.627  1.00 20.00           C  
ATOM   2773  CD1 ILE A 225     -24.749 -14.799  28.220  1.00 20.00           C  
ATOM   2774  C   ILE A 225     -20.258 -15.946  26.151  1.00 20.00           C  
ATOM   2775  O   ILE A 225     -20.164 -16.499  25.057  1.00 20.00           O  
ATOM   2776  H   ILE A 225     -21.208 -15.924  29.035  1.00 20.00           H  
ATOM   2777  HA  ILE A 225     -21.761 -17.193  26.819  1.00 20.00           H  
ATOM   2778  HB  ILE A 225     -22.277 -14.517  27.488  1.00 20.00           H  
ATOM   2779 HG12 ILE A 225     -24.159 -16.590  27.426  1.00 20.00           H  
ATOM   2780 HG13 ILE A 225     -23.403 -16.218  28.734  1.00 20.00           H  
ATOM   2781 HG21 ILE A 225     -23.687 -14.436  25.628  1.00 20.00           H  
ATOM   2782 HG22 ILE A 225     -22.210 -14.688  25.156  1.00 20.00           H  
ATOM   2783 HG23 ILE A 225     -23.232 -15.883  25.211  1.00 20.00           H  
ATOM   2784 HD11 ILE A 225     -25.460 -15.193  28.730  1.00 20.00           H  
ATOM   2785 HD12 ILE A 225     -24.326 -14.106  28.733  1.00 20.00           H  
ATOM   2786 HD13 ILE A 225     -25.095 -14.437  27.401  1.00 20.00           H  
ATOM   2787  N   GLY A 226     -19.415 -14.991  26.552  1.00 20.00           N  
ATOM   2788  CA  GLY A 226     -18.226 -14.643  25.786  1.00 20.00           C  
ATOM   2789  C   GLY A 226     -17.310 -15.823  25.542  1.00 20.00           C  
ATOM   2790  O   GLY A 226     -16.812 -16.011  24.431  1.00 20.00           O  
ATOM   2791  H   GLY A 226     -19.450 -14.612  27.323  1.00 20.00           H  
ATOM   2792  HA2 GLY A 226     -18.481 -14.259  24.933  1.00 20.00           H  
ATOM   2793  HA3 GLY A 226     -17.729 -13.947  26.244  1.00 20.00           H  
ATOM   2794  N   ALA A 227     -17.089 -16.618  26.580  1.00 20.00           N  
ATOM   2795  CA  ALA A 227     -16.149 -17.731  26.508  1.00 20.00           C  
ATOM   2796  CB  ALA A 227     -15.831 -18.238  27.905  1.00 20.00           C  
ATOM   2797  C   ALA A 227     -16.708 -18.864  25.653  1.00 20.00           C  
ATOM   2798  O   ALA A 227     -15.947 -19.681  25.140  1.00 20.00           O  
ATOM   2799  H   ALA A 227     -17.474 -16.534  27.345  1.00 20.00           H  
ATOM   2800  HA  ALA A 227     -15.301 -17.428  26.121  1.00 20.00           H  
ATOM   2801  HB1 ALA A 227     -15.215 -18.972  27.838  1.00 20.00           H  
ATOM   2802  HB2 ALA A 227     -15.436 -17.527  28.414  1.00 20.00           H  
ATOM   2803  HB3 ALA A 227     -16.644 -18.530  28.324  1.00 20.00           H  
ATOM   2804  N   THR A 228     -18.034 -18.915  25.498  1.00 20.00           N  
ATOM   2805  CA  THR A 228     -18.674 -19.964  24.712  1.00 20.00           C  
ATOM   2806  CB  THR A 228     -19.932 -20.465  25.421  1.00 20.00           C  
ATOM   2807  OG1 THR A 228     -19.579 -20.922  26.727  1.00 20.00           O  
ATOM   2808  CG2 THR A 228     -20.627 -21.576  24.652  1.00 20.00           C  
ATOM   2809  C   THR A 228     -18.981 -19.479  23.299  1.00 20.00           C  
ATOM   2810  O   THR A 228     -18.557 -20.101  22.328  1.00 20.00           O  
ATOM   2811  H   THR A 228     -18.584 -18.350  25.841  1.00 20.00           H  
ATOM   2812  HA  THR A 228     -18.088 -20.748  24.659  1.00 20.00           H  
ATOM   2813  HB  THR A 228     -20.549 -19.724  25.531  1.00 20.00           H  
ATOM   2814  HG1 THR A 228     -19.427 -20.282  27.216  1.00 20.00           H  
ATOM   2815 HG21 THR A 228     -21.442 -21.822  25.094  1.00 20.00           H  
ATOM   2816 HG22 THR A 228     -20.834 -21.279  23.762  1.00 20.00           H  
ATOM   2817 HG23 THR A 228     -20.055 -22.346  24.599  1.00 20.00           H  
ATOM   2818  N   VAL A 229     -19.715 -18.369  23.181  1.00 20.00           N  
ATOM   2819  CA  VAL A 229     -19.989 -17.765  21.881  1.00 20.00           C  
ATOM   2820  CB  VAL A 229     -21.261 -16.894  21.919  1.00 20.00           C  
ATOM   2821  CG1 VAL A 229     -21.550 -16.293  20.549  1.00 20.00           C  
ATOM   2822  CG2 VAL A 229     -22.455 -17.696  22.423  1.00 20.00           C  
ATOM   2823  C   VAL A 229     -18.785 -16.972  21.383  1.00 20.00           C  
ATOM   2824  O   VAL A 229     -18.793 -15.744  21.433  1.00 20.00           O  
ATOM   2825  H   VAL A 229     -20.066 -17.947  23.843  1.00 20.00           H  
ATOM   2826  HA  VAL A 229     -20.204 -18.462  21.227  1.00 20.00           H  
ATOM   2827  HB  VAL A 229     -21.117 -16.145  22.535  1.00 20.00           H  
ATOM   2828 HG11 VAL A 229     -22.348 -15.763  20.602  1.00 20.00           H  
ATOM   2829 HG12 VAL A 229     -20.809 -15.741  20.287  1.00 20.00           H  
ATOM   2830 HG13 VAL A 229     -21.669 -17.004  19.915  1.00 20.00           H  
ATOM   2831 HG21 VAL A 229     -23.224 -17.122  22.460  1.00 20.00           H  
ATOM   2832 HG22 VAL A 229     -22.620 -18.423  21.819  1.00 20.00           H  
ATOM   2833 HG23 VAL A 229     -22.256 -18.035  23.299  1.00 20.00           H  
ATOM   2834  N   MET A 230     -17.752 -17.668  20.902  1.00 20.00           N  
ATOM   2835  CA  MET A 230     -16.499 -17.020  20.527  1.00 20.00           C  
ATOM   2836  C   MET A 230     -16.687 -16.139  19.296  1.00 20.00           C  
ATOM   2837  O   MET A 230     -16.818 -16.649  18.186  1.00 20.00           O  
ATOM   2838  H   MET A 230     -17.754 -18.520  20.784  1.00 20.00           H  
ATOM   2839  HA  MET A 230     -16.172 -16.468  21.268  1.00 20.00           H  
ATOM   2840  CB  MET A 230     -15.405 -18.066  20.273  1.00 20.00           C  
ATOM   2841  CG  MET A 230     -15.947 -19.459  20.065  1.00 20.00           C  
ATOM   2842  SD  MET A 230     -14.678 -20.729  20.268  1.00 20.00           S  
ATOM   2843  CE  MET A 230     -15.109 -21.819  18.936  1.00 20.00           C  
ATOM   2844  HB2 MET A 230     -14.882 -17.795  19.503  1.00 20.00           H  
ATOM   2845  HB3 MET A 230     -14.807 -18.088  21.036  1.00 20.00           H  
ATOM   2846  HG2 MET A 230     -16.673 -19.612  20.690  1.00 20.00           H  
ATOM   2847  HG3 MET A 230     -16.300 -19.529  19.164  1.00 20.00           H  
ATOM   2848  HE1 MET A 230     -15.484 -22.624  19.300  1.00 20.00           H  
ATOM   2849  HE2 MET A 230     -15.754 -21.385  18.373  1.00 20.00           H  
ATOM   2850  HE3 MET A 230     -14.318 -22.024  18.432  1.00 20.00           H  
ATOM   2851  N   PRO A 231     -16.700 -14.817  19.489  1.00 20.00           N  
ATOM   2852  CA  PRO A 231     -16.911 -13.947  18.369  1.00 20.00           C  
ATOM   2853  CB  PRO A 231     -16.768 -12.526  18.836  1.00 20.00           C  
ATOM   2854  CG  PRO A 231     -16.911 -12.589  20.328  1.00 20.00           C  
ATOM   2855  CD  PRO A 231     -16.334 -13.987  20.669  1.00 20.00           C  
ATOM   2856  C   PRO A 231     -15.849 -14.103  17.269  1.00 20.00           C  
ATOM   2857  O   PRO A 231     -16.080 -13.778  16.108  1.00 20.00           O  
ATOM   2858  HA  PRO A 231     -17.797 -14.096  17.947  1.00 20.00           H  
ATOM   2859  HB2 PRO A 231     -17.480 -11.984  18.461  1.00 20.00           H  
ATOM   2860  HB3 PRO A 231     -15.888 -12.192  18.604  1.00 20.00           H  
ATOM   2861  HG2 PRO A 231     -17.844 -12.532  20.586  1.00 20.00           H  
ATOM   2862  HG3 PRO A 231     -16.388 -11.891  20.752  1.00 20.00           H  
ATOM   2863  HD2 PRO A 231     -15.370 -13.940  20.761  1.00 20.00           H  
ATOM   2864  HD3 PRO A 231     -16.753 -14.338  21.470  1.00 20.00           H  
ATOM   2865  N   HIS A 232     -14.599 -14.336  17.686  1.00 20.00           N  
ATOM   2866  CA  HIS A 232     -13.499 -14.524  16.745  1.00 20.00           C  
ATOM   2867  CB  HIS A 232     -12.179 -14.749  17.496  1.00 20.00           C  
ATOM   2868  CG  HIS A 232     -11.000 -14.123  16.830  1.00 20.00           C  
ATOM   2869  ND1 HIS A 232     -10.875 -12.758  16.673  1.00 20.00           N  
ATOM   2870  CE1 HIS A 232      -9.736 -12.494  16.054  1.00 20.00           C  
ATOM   2871  NE2 HIS A 232      -9.122 -13.632  15.804  1.00 20.00           N  
ATOM   2872  CD2 HIS A 232      -9.889 -14.668  16.279  1.00 20.00           C  
ATOM   2873  C   HIS A 232     -13.780 -15.689  15.802  1.00 20.00           C  
ATOM   2874  O   HIS A 232     -13.362 -15.661  14.647  1.00 20.00           O  
ATOM   2875  H   HIS A 232     -14.365 -14.388  18.512  1.00 20.00           H  
ATOM   2876  HA  HIS A 232     -13.368 -13.709  16.216  1.00 20.00           H  
ATOM   2877  HB2 HIS A 232     -12.268 -14.410  18.400  1.00 20.00           H  
ATOM   2878  HB3 HIS A 232     -12.014 -15.702  17.564  1.00 20.00           H  
ATOM   2879  HD2 HIS A 232      -9.684 -15.574  16.230  1.00 20.00           H  
ATOM   2880  HE1 HIS A 232      -9.423 -11.647  15.832  1.00 20.00           H  
ATOM   2881  HD1 HIS A 232     -11.447 -12.172  16.936  1.00 20.00           H  
ATOM   2882  N   VAL A 233     -14.487 -16.712  16.290  1.00 20.00           N  
ATOM   2883  CA  VAL A 233     -14.771 -17.898  15.489  1.00 20.00           C  
ATOM   2884  CB  VAL A 233     -14.911 -19.156  16.372  1.00 20.00           C  
ATOM   2885  CG1 VAL A 233     -15.406 -20.342  15.554  1.00 20.00           C  
ATOM   2886  CG2 VAL A 233     -13.593 -19.485  17.063  1.00 20.00           C  
ATOM   2887  C   VAL A 233     -16.006 -17.689  14.620  1.00 20.00           C  
ATOM   2888  O   VAL A 233     -16.189 -18.392  13.629  1.00 20.00           O  
ATOM   2889  H   VAL A 233     -14.814 -16.740  17.085  1.00 20.00           H  
ATOM   2890  HA  VAL A 233     -14.006 -18.104  14.912  1.00 20.00           H  
ATOM   2891  HB  VAL A 233     -15.582 -18.986  17.065  1.00 20.00           H  
ATOM   2892 HG11 VAL A 233     -15.477 -21.110  16.126  1.00 20.00           H  
ATOM   2893 HG12 VAL A 233     -16.267 -20.131  15.186  1.00 20.00           H  
ATOM   2894 HG13 VAL A 233     -14.781 -20.517  14.846  1.00 20.00           H  
ATOM   2895 HG21 VAL A 233     -13.717 -20.254  17.624  1.00 20.00           H  
ATOM   2896 HG22 VAL A 233     -12.929 -19.673  16.396  1.00 20.00           H  
ATOM   2897 HG23 VAL A 233     -13.322 -18.732  17.593  1.00 20.00           H  
ATOM   2898  N   ILE A 234     -16.854 -16.723  14.986  1.00 20.00           N  
ATOM   2899  CA  ILE A 234     -17.937 -16.283  14.113  1.00 20.00           C  
ATOM   2900  CB  ILE A 234     -18.796 -15.204  14.808  1.00 20.00           C  
ATOM   2901  CG1 ILE A 234     -19.576 -15.798  15.990  1.00 20.00           C  
ATOM   2902  CG2 ILE A 234     -19.729 -14.527  13.811  1.00 20.00           C  
ATOM   2903  CD1 ILE A 234     -20.392 -14.793  16.747  1.00 20.00           C  
ATOM   2904  C   ILE A 234     -17.395 -15.793  12.775  1.00 20.00           C  
ATOM   2905  O   ILE A 234     -17.903 -16.182  11.725  1.00 20.00           O  
ATOM   2906  H   ILE A 234     -16.820 -16.309  15.738  1.00 20.00           H  
ATOM   2907  HA  ILE A 234     -18.561 -17.022  13.954  1.00 20.00           H  
ATOM   2908  HB  ILE A 234     -18.210 -14.536  15.197  1.00 20.00           H  
ATOM   2909 HG12 ILE A 234     -20.147 -16.512  15.665  1.00 20.00           H  
ATOM   2910 HG13 ILE A 234     -18.949 -16.204  16.610  1.00 20.00           H  
ATOM   2911 HG21 ILE A 234     -20.244 -13.859  14.269  1.00 20.00           H  
ATOM   2912 HG22 ILE A 234     -19.203 -14.116  13.121  1.00 20.00           H  
ATOM   2913 HG23 ILE A 234     -20.312 -15.187  13.430  1.00 20.00           H  
ATOM   2914 HD11 ILE A 234     -20.848 -15.237  17.465  1.00 20.00           H  
ATOM   2915 HD12 ILE A 234     -19.807 -14.119  17.101  1.00 20.00           H  
ATOM   2916 HD13 ILE A 234     -21.029 -14.394  16.150  1.00 20.00           H  
ATOM   2917  N   TYR A 235     -16.367 -14.942  12.807  1.00 20.00           N  
ATOM   2918  CA  TYR A 235     -15.684 -14.517  11.589  1.00 20.00           C  
ATOM   2919  CB  TYR A 235     -14.727 -13.354  11.883  1.00 20.00           C  
ATOM   2920  CG  TYR A 235     -15.407 -12.163  12.519  1.00 20.00           C  
ATOM   2921  CD1 TYR A 235     -16.292 -11.376  11.797  1.00 20.00           C  
ATOM   2922  CD2 TYR A 235     -15.164 -11.823  13.842  1.00 20.00           C  
ATOM   2923  CE1 TYR A 235     -16.918 -10.284  12.373  1.00 20.00           C  
ATOM   2924  CE2 TYR A 235     -15.786 -10.730  14.430  1.00 20.00           C  
ATOM   2925  CZ  TYR A 235     -16.664  -9.961  13.692  1.00 20.00           C  
ATOM   2926  OH  TYR A 235     -17.283  -8.877  14.268  1.00 20.00           O  
ATOM   2927  C   TYR A 235     -14.929 -15.679  10.952  1.00 20.00           C  
ATOM   2928  O   TYR A 235     -15.006 -15.875   9.741  1.00 20.00           O  
ATOM   2929  H   TYR A 235     -16.046 -14.596  13.526  1.00 20.00           H  
ATOM   2930  HA  TYR A 235     -16.335 -14.168  10.944  1.00 20.00           H  
ATOM   2931  HB2 TYR A 235     -14.011 -13.672  12.456  1.00 20.00           H  
ATOM   2932  HB3 TYR A 235     -14.322 -13.060  11.052  1.00 20.00           H  
ATOM   2933  HD1 TYR A 235     -16.469 -11.586  10.909  1.00 20.00           H  
ATOM   2934  HD2 TYR A 235     -14.573 -12.337  14.344  1.00 20.00           H  
ATOM   2935  HE1 TYR A 235     -17.508  -9.770  11.871  1.00 20.00           H  
ATOM   2936  HE2 TYR A 235     -15.612 -10.516  15.318  1.00 20.00           H  
ATOM   2937  HH  TYR A 235     -17.726  -8.477  13.706  1.00 20.00           H  
ATOM   2938  N   LEU A 236     -14.201 -16.452  11.763  1.00 20.00           N  
ATOM   2939  CA  LEU A 236     -13.251 -17.429  11.242  1.00 20.00           C  
ATOM   2940  CB  LEU A 236     -12.284 -17.875  12.345  1.00 20.00           C  
ATOM   2941  CG  LEU A 236     -11.519 -19.158  12.058  1.00 20.00           C  
ATOM   2942  CD1 LEU A 236     -10.466 -18.935  10.993  1.00 20.00           C  
ATOM   2943  CD2 LEU A 236     -10.888 -19.707  13.320  1.00 20.00           C  
ATOM   2944  C   LEU A 236     -13.975 -18.636  10.655  1.00 20.00           C  
ATOM   2945  O   LEU A 236     -13.614 -19.108   9.579  1.00 20.00           O  
ATOM   2946  H   LEU A 236     -14.241 -16.426  12.621  1.00 20.00           H  
ATOM   2947  HA  LEU A 236     -12.697 -17.019  10.544  1.00 20.00           H  
ATOM   2948  HB2 LEU A 236     -11.664 -17.154  12.532  1.00 20.00           H  
ATOM   2949  HB3 LEU A 236     -12.781 -18.001  13.168  1.00 20.00           H  
ATOM   2950  HG  LEU A 236     -12.135 -19.824  11.716  1.00 20.00           H  
ATOM   2951 HD11 LEU A 236      -9.979 -19.751  10.859  1.00 20.00           H  
ATOM   2952 HD12 LEU A 236     -10.898 -18.676  10.175  1.00 20.00           H  
ATOM   2953 HD13 LEU A 236      -9.870 -18.240  11.283  1.00 20.00           H  
ATOM   2954 HD21 LEU A 236     -10.416 -20.515  13.107  1.00 20.00           H  
ATOM   2955 HD22 LEU A 236     -10.276 -19.056  13.672  1.00 20.00           H  
ATOM   2956 HD23 LEU A 236     -11.579 -19.889  13.961  1.00 20.00           H  
ATOM   2957  N   HIS A 237     -14.995 -19.137  11.358  1.00 20.00           N  
ATOM   2958  CA  HIS A 237     -15.631 -20.398  10.993  1.00 20.00           C  
ATOM   2959  CB  HIS A 237     -16.730 -20.760  12.001  1.00 20.00           C  
ATOM   2960  CG  HIS A 237     -17.156 -22.188  11.934  1.00 20.00           C  
ATOM   2961  ND1 HIS A 237     -18.252 -22.669  12.621  1.00 20.00           N  
ATOM   2962  CE1 HIS A 237     -18.387 -23.961  12.373  1.00 20.00           C  
ATOM   2963  NE2 HIS A 237     -17.425 -24.334  11.556  1.00 20.00           N  
ATOM   2964  CD2 HIS A 237     -16.640 -23.246  11.264  1.00 20.00           C  
ATOM   2965  C   HIS A 237     -16.205 -20.333   9.582  1.00 20.00           C  
ATOM   2966  O   HIS A 237     -16.338 -21.361   8.922  1.00 20.00           O  
ATOM   2967  H   HIS A 237     -15.336 -18.761  12.052  1.00 20.00           H  
ATOM   2968  HA  HIS A 237     -14.978 -21.128  11.039  1.00 20.00           H  
ATOM   2969  HB2 HIS A 237     -16.420 -20.548  12.896  1.00 20.00           H  
ATOM   2970  HB3 HIS A 237     -17.509 -20.207  11.832  1.00 20.00           H  
ATOM   2971  HD2 HIS A 237     -15.893 -23.237  10.710  1.00 20.00           H  
ATOM   2972  HE1 HIS A 237     -19.051 -24.513  12.719  1.00 20.00           H  
ATOM   2973  N   SER A 238     -16.545 -19.128   9.116  1.00 20.00           N  
ATOM   2974  CA  SER A 238     -16.932 -18.925   7.723  1.00 20.00           C  
ATOM   2975  CB  SER A 238     -17.441 -17.503   7.512  1.00 20.00           C  
ATOM   2976  OG  SER A 238     -18.468 -17.184   8.437  1.00 20.00           O  
ATOM   2977  C   SER A 238     -15.763 -19.208   6.785  1.00 20.00           C  
ATOM   2978  O   SER A 238     -15.967 -19.701   5.678  1.00 20.00           O  
ATOM   2979  H   SER A 238     -16.559 -18.411   9.591  1.00 20.00           H  
ATOM   2980  HA  SER A 238     -17.677 -19.518   7.493  1.00 20.00           H  
ATOM   2981  HB2 SER A 238     -16.701 -16.884   7.612  1.00 20.00           H  
ATOM   2982  HB3 SER A 238     -17.792 -17.424   6.611  1.00 20.00           H  
ATOM   2983  HG  SER A 238     -18.539 -17.781   8.994  1.00 20.00           H  
ATOM   2984  N   ALA A 239     -14.539 -18.898   7.223  1.00 20.00           N  
ATOM   2985  CA  ALA A 239     -13.356 -19.089   6.391  1.00 20.00           C  
ATOM   2986  CB  ALA A 239     -12.232 -18.182   6.866  1.00 20.00           C  
ATOM   2987  C   ALA A 239     -12.901 -20.544   6.414  1.00 20.00           C  
ATOM   2988  O   ALA A 239     -12.346 -21.031   5.432  1.00 20.00           O  
ATOM   2989  H   ALA A 239     -14.371 -18.575   8.002  1.00 20.00           H  
ATOM   2990  HA  ALA A 239     -13.552 -18.830   5.466  1.00 20.00           H  
ATOM   2991  HB1 ALA A 239     -11.452 -18.345   6.331  1.00 20.00           H  
ATOM   2992  HB2 ALA A 239     -12.507 -17.267   6.769  1.00 20.00           H  
ATOM   2993  HB3 ALA A 239     -12.045 -18.373   7.787  1.00 20.00           H  
ATOM   2994  N   LEU A 240     -13.133 -21.239   7.530  1.00 20.00           N  
ATOM   2995  CA  LEU A 240     -12.868 -22.672   7.611  1.00 20.00           C  
ATOM   2996  CB  LEU A 240     -13.143 -23.187   9.028  1.00 20.00           C  
ATOM   2997  CG  LEU A 240     -12.149 -22.737  10.088  1.00 20.00           C  
ATOM   2998  CD1 LEU A 240     -12.420 -23.420  11.411  1.00 20.00           C  
ATOM   2999  CD2 LEU A 240     -10.726 -22.993   9.641  1.00 20.00           C  
ATOM   3000  C   LEU A 240     -13.710 -23.441   6.598  1.00 20.00           C  
ATOM   3001  O   LEU A 240     -13.267 -24.462   6.077  1.00 20.00           O  
ATOM   3002  H   LEU A 240     -13.446 -20.900   8.256  1.00 20.00           H  
ATOM   3003  HA  LEU A 240     -11.920 -22.847   7.437  1.00 20.00           H  
ATOM   3004  HB2 LEU A 240     -14.042 -22.934   9.288  1.00 20.00           H  
ATOM   3005  HB3 LEU A 240     -13.149 -24.157   9.016  1.00 20.00           H  
ATOM   3006  HG  LEU A 240     -12.251 -21.783  10.231  1.00 20.00           H  
ATOM   3007 HD11 LEU A 240     -11.789 -23.103  12.062  1.00 20.00           H  
ATOM   3008 HD12 LEU A 240     -13.313 -23.209  11.695  1.00 20.00           H  
ATOM   3009 HD13 LEU A 240     -12.327 -24.369  11.298  1.00 20.00           H  
ATOM   3010 HD21 LEU A 240     -10.124 -22.700  10.329  1.00 20.00           H  
ATOM   3011 HD22 LEU A 240     -10.611 -23.934   9.487  1.00 20.00           H  
ATOM   3012 HD23 LEU A 240     -10.560 -22.506   8.830  1.00 20.00           H  
ATOM   3013  N   THR A 241     -14.923 -22.956   6.318  1.00 20.00           N  
ATOM   3014  CA  THR A 241     -15.886 -23.711   5.524  1.00 20.00           C  
ATOM   3015  CB  THR A 241     -17.255 -23.705   6.205  1.00 20.00           C  
ATOM   3016  OG1 THR A 241     -17.661 -22.354   6.420  1.00 20.00           O  
ATOM   3017  CG2 THR A 241     -17.249 -24.463   7.522  1.00 20.00           C  
ATOM   3018  C   THR A 241     -15.965 -23.169   4.100  1.00 20.00           C  
ATOM   3019  O   THR A 241     -16.654 -23.743   3.260  1.00 20.00           O  
ATOM   3020  H   THR A 241     -15.209 -22.188   6.578  1.00 20.00           H  
ATOM   3021  HA  THR A 241     -15.627 -24.655   5.492  1.00 20.00           H  
ATOM   3022  HB  THR A 241     -17.905 -24.111   5.610  1.00 20.00           H  
ATOM   3023  HG1 THR A 241     -17.303 -22.057   7.096  1.00 20.00           H  
ATOM   3024 HG21 THR A 241     -18.125 -24.446   7.914  1.00 20.00           H  
ATOM   3025 HG22 THR A 241     -16.993 -25.376   7.374  1.00 20.00           H  
ATOM   3026 HG23 THR A 241     -16.627 -24.058   8.130  1.00 20.00           H  
ATOM   3027  N   GLN A 242     -15.261 -22.067   3.826  1.00 20.00           N  
ATOM   3028  CA  GLN A 242     -15.118 -21.569   2.463  1.00 20.00           C  
ATOM   3029  CB  GLN A 242     -14.766 -20.075   2.468  1.00 20.00           C  
ATOM   3030  CG  GLN A 242     -13.283 -19.804   2.669  1.00 20.00           C  
ATOM   3031  CD  GLN A 242     -12.991 -18.328   2.729  1.00 20.00           C  
ATOM   3032  OE1 GLN A 242     -12.329 -17.838   3.649  1.00 20.00           O  
ATOM   3033  NE2 GLN A 242     -13.391 -17.603   1.696  1.00 20.00           N  
ATOM   3034  C   GLN A 242     -14.062 -22.361   1.699  1.00 20.00           C  
ATOM   3035  O   GLN A 242     -12.882 -22.302   2.038  1.00 20.00           O  
ATOM   3036  H   GLN A 242     -14.856 -21.591   4.417  1.00 20.00           H  
ATOM   3037  HA  GLN A 242     -15.973 -21.638   1.989  1.00 20.00           H  
ATOM   3038  HB2 GLN A 242     -15.066 -19.676   1.636  1.00 20.00           H  
ATOM   3039  HB3 GLN A 242     -15.250 -19.639   3.187  1.00 20.00           H  
ATOM   3040  HG2 GLN A 242     -12.991 -20.233   3.489  1.00 20.00           H  
ATOM   3041  HG3 GLN A 242     -12.790 -20.177   1.921  1.00 20.00           H  
ATOM   3042 HE21 GLN A 242     -13.791 -17.981   1.035  1.00 20.00           H  
ATOM   3043 HE22 GLN A 242     -13.251 -16.755   1.686  1.00 20.00           H  
ATOM   3044  N   GLY A 243     -14.481 -23.101   0.668  1.00 20.00           N  
ATOM   3045  CA  GLY A 243     -13.560 -23.894  -0.134  1.00 20.00           C  
ATOM   3046  C   GLY A 243     -13.549 -25.359   0.250  1.00 20.00           C  
ATOM   3047  O   GLY A 243     -12.890 -26.172  -0.400  1.00 20.00           O  
ATOM   3048  H   GLY A 243     -15.309 -23.249   0.489  1.00 20.00           H  
ATOM   3049  HA2 GLY A 243     -13.787 -23.816  -1.073  1.00 20.00           H  
ATOM   3050  HA3 GLY A 243     -12.661 -23.540  -0.054  1.00 20.00           H  
ATOM   3051  N   ARG A 244     -14.278 -25.693   1.306  1.00 20.00           N  
ATOM   3052  CA  ARG A 244     -14.445 -27.084   1.712  1.00 20.00           C  
ATOM   3053  CB  ARG A 244     -15.136 -27.168   3.080  1.00 20.00           C  
ATOM   3054  CG  ARG A 244     -14.236 -26.762   4.237  1.00 20.00           C  
ATOM   3055  CD  ARG A 244     -14.925 -26.952   5.573  1.00 20.00           C  
ATOM   3056  NE  ARG A 244     -14.975 -28.359   5.962  1.00 20.00           N  
ATOM   3057  CZ  ARG A 244     -16.088 -28.980   6.326  1.00 20.00           C  
ATOM   3058  NH1 ARG A 244     -17.269 -28.417   6.112  1.00 20.00           N  
ATOM   3059  NH2 ARG A 244     -16.031 -30.172   6.905  1.00 20.00           N  
ATOM   3060  C   ARG A 244     -15.236 -27.867   0.669  1.00 20.00           C  
ATOM   3061  O   ARG A 244     -15.060 -29.077   0.543  1.00 20.00           O  
ATOM   3062  H   ARG A 244     -14.690 -25.130   1.808  1.00 20.00           H  
ATOM   3063  HA  ARG A 244     -13.578 -27.502   1.830  1.00 20.00           H  
ATOM   3064  HB2 ARG A 244     -15.939 -26.606   3.067  1.00 20.00           H  
ATOM   3065  HB3 ARG A 244     -15.426 -28.081   3.233  1.00 20.00           H  
ATOM   3066  HG2 ARG A 244     -13.423 -27.290   4.205  1.00 20.00           H  
ATOM   3067  HG3 ARG A 244     -14.011 -25.823   4.148  1.00 20.00           H  
ATOM   3068  HD2 ARG A 244     -14.453 -26.439   6.248  1.00 20.00           H  
ATOM   3069  HD3 ARG A 244     -15.836 -26.627   5.508  1.00 20.00           H  
ATOM   3070  HE  ARG A 244     -14.270 -28.836   5.840  1.00 20.00           H  
ATOM   3071 HH11 ARG A 244     -17.316 -27.641   5.743  1.00 20.00           H  
ATOM   3072 HH12 ARG A 244     -17.989 -28.826   6.343  1.00 20.00           H  
ATOM   3073 HH21 ARG A 244     -15.269 -30.541   7.053  1.00 20.00           H  
ATOM   3074 HH22 ARG A 244     -16.756 -30.574   7.133  1.00 20.00           H  
ATOM   3075  N   ILE A 245     -16.105 -27.182  -0.080  1.00 20.00           N  
ATOM   3076  CA  ILE A 245     -16.770 -27.787  -1.228  1.00 20.00           C  
ATOM   3077  CB  ILE A 245     -17.675 -26.759  -1.942  1.00 20.00           C  
ATOM   3078  CG1 ILE A 245     -18.538 -27.437  -3.016  1.00 20.00           C  
ATOM   3079  CG2 ILE A 245     -16.847 -25.622  -2.530  1.00 20.00           C  
ATOM   3080  CD1 ILE A 245     -19.282 -26.475  -3.895  1.00 20.00           C  
ATOM   3081  C   ILE A 245     -15.756 -28.403  -2.186  1.00 20.00           C  
ATOM   3082  O   ILE A 245     -14.704 -27.816  -2.430  1.00 20.00           O  
ATOM   3083  H   ILE A 245     -16.324 -26.363   0.060  1.00 20.00           H  
ATOM   3084  HA  ILE A 245     -17.390 -28.485  -0.928  1.00 20.00           H  
ATOM   3085  HB  ILE A 245     -18.304 -26.393  -1.301  1.00 20.00           H  
ATOM   3086 HG12 ILE A 245     -17.975 -28.013  -3.557  1.00 20.00           H  
ATOM   3087 HG13 ILE A 245     -19.188 -28.011  -2.582  1.00 20.00           H  
ATOM   3088 HG21 ILE A 245     -17.437 -24.982  -2.932  1.00 20.00           H  
ATOM   3089 HG22 ILE A 245     -16.345 -25.205  -1.826  1.00 20.00           H  
ATOM   3090 HG23 ILE A 245     -16.250 -25.980  -3.191  1.00 20.00           H  
ATOM   3091 HD11 ILE A 245     -19.833 -26.971  -4.504  1.00 20.00           H  
ATOM   3092 HD12 ILE A 245     -19.830 -25.910  -3.346  1.00 20.00           H  
ATOM   3093 HD13 ILE A 245     -18.648 -25.945  -4.383  1.00 20.00           H  
ATOM   3094  N   GLN A 246     -16.068 -29.582  -2.731  1.00 20.00           N  
ATOM   3095  CA  GLN A 246     -15.142 -30.290  -3.609  1.00 20.00           C  
ATOM   3096  CB  GLN A 246     -15.352 -31.807  -3.504  1.00 20.00           C  
ATOM   3097  CG  GLN A 246     -14.751 -32.415  -2.246  1.00 20.00           C  
ATOM   3098  CD  GLN A 246     -14.823 -33.919  -2.268  1.00 20.00           C  
ATOM   3099  OE1 GLN A 246     -14.234 -34.580  -3.129  1.00 20.00           O  
ATOM   3100  NE2 GLN A 246     -15.461 -34.496  -1.261  1.00 20.00           N  
ATOM   3101  C   GLN A 246     -15.300 -29.830  -5.054  1.00 20.00           C  
ATOM   3102  O   GLN A 246     -14.307 -29.656  -5.757  1.00 20.00           O  
ATOM   3103  H   GLN A 246     -16.813 -29.992  -2.604  1.00 20.00           H  
ATOM   3104  HA  GLN A 246     -14.219 -30.130  -3.322  1.00 20.00           H  
ATOM   3105  HB2 GLN A 246     -16.302 -31.998  -3.544  1.00 20.00           H  
ATOM   3106  HB3 GLN A 246     -14.940 -32.236  -4.271  1.00 20.00           H  
ATOM   3107  HG2 GLN A 246     -13.828 -32.128  -2.167  1.00 20.00           H  
ATOM   3108  HG3 GLN A 246     -15.249 -32.102  -1.475  1.00 20.00           H  
ATOM   3109 HE21 GLN A 246     -15.845 -34.013  -0.662  1.00 20.00           H  
ATOM   3110 HE22 GLN A 246     -15.491 -35.353  -1.207  1.00 20.00           H  
ATOM   3111  N   THR A 247     -16.544 -29.632  -5.500  1.00 20.00           N  
ATOM   3112  CA  THR A 247     -16.813 -28.845  -6.699  1.00 20.00           C  
ATOM   3113  CB  THR A 247     -16.424 -29.635  -7.949  1.00 20.00           C  
ATOM   3114  OG1 THR A 247     -15.021 -29.897  -7.916  1.00 20.00           O  
ATOM   3115  CG2 THR A 247     -16.786 -28.905  -9.231  1.00 20.00           C  
ATOM   3116  C   THR A 247     -18.271 -28.401  -6.746  1.00 20.00           C  
ATOM   3117  O   THR A 247     -19.149 -29.119  -6.272  1.00 20.00           O  
ATOM   3118  H   THR A 247     -17.250 -29.945  -5.121  1.00 20.00           H  
ATOM   3119  HA  THR A 247     -16.237 -28.052  -6.716  1.00 20.00           H  
ATOM   3120  HB  THR A 247     -16.878 -30.492  -7.935  1.00 20.00           H  
ATOM   3121  HG1 THR A 247     -14.603 -29.209  -8.070  1.00 20.00           H  
ATOM   3122 HG21 THR A 247     -16.242 -28.120  -9.326  1.00 20.00           H  
ATOM   3123 HG22 THR A 247     -16.640 -29.477  -9.987  1.00 20.00           H  
ATOM   3124 HG23 THR A 247     -17.710 -28.644  -9.210  1.00 20.00           H  
ATOM   3125  N   ASP A 248     -18.532 -27.221  -7.315  1.00 20.00           N  
ATOM   3126  CA  ASP A 248     -19.736 -26.463  -6.992  1.00 20.00           C  
ATOM   3127  CB  ASP A 248     -19.742 -25.118  -7.732  1.00 20.00           C  
ATOM   3128  CG  ASP A 248     -20.714 -24.116  -7.148  1.00 20.00           C  
ATOM   3129  OD1 ASP A 248     -21.470 -24.492  -6.228  1.00 20.00           O  
ATOM   3130  OD2 ASP A 248     -20.673 -22.940  -7.565  1.00 20.00           O  
ATOM   3131  C   ASP A 248     -20.991 -27.261  -7.329  1.00 20.00           C  
ATOM   3132  O   ASP A 248     -21.131 -27.744  -8.450  1.00 20.00           O  
ATOM   3133  H   ASP A 248     -18.023 -26.839  -7.894  1.00 20.00           H  
ATOM   3134  HA  ASP A 248     -19.746 -26.241  -6.037  1.00 20.00           H  
ATOM   3135  HB2 ASP A 248     -18.844 -24.751  -7.727  1.00 20.00           H  
ATOM   3136  HB3 ASP A 248     -19.987 -25.269  -8.658  1.00 20.00           H  
ATOM   3137  N   THR A 249     -21.903 -27.401  -6.363  1.00 20.00           N  
ATOM   3138  CA  THR A 249     -23.229 -27.947  -6.635  1.00 20.00           C  
ATOM   3139  CB  THR A 249     -23.125 -29.419  -7.035  1.00 20.00           C  
ATOM   3140  OG1 THR A 249     -22.491 -29.509  -8.312  1.00 20.00           O  
ATOM   3141  CG2 THR A 249     -24.480 -30.104  -7.079  1.00 20.00           C  
ATOM   3142  C   THR A 249     -24.154 -27.755  -5.438  1.00 20.00           C  
ATOM   3143  O   THR A 249     -23.730 -27.925  -4.297  1.00 20.00           O  
ATOM   3144  H   THR A 249     -21.775 -27.185  -5.541  1.00 20.00           H  
ATOM   3145  HA  THR A 249     -23.621 -27.503  -7.415  1.00 20.00           H  
ATOM   3146  HB  THR A 249     -22.558 -29.880  -6.398  1.00 20.00           H  
ATOM   3147  HG1 THR A 249     -22.459 -28.769  -8.662  1.00 20.00           H  
ATOM   3148 HG21 THR A 249     -24.371 -31.032  -7.297  1.00 20.00           H  
ATOM   3149 HG22 THR A 249     -24.910 -30.036  -6.223  1.00 20.00           H  
ATOM   3150 HG23 THR A 249     -25.036 -29.689  -7.742  1.00 20.00           H  
ATOM   3151  N   THR A 250     -25.417 -27.403  -5.692  1.00 20.00           N  
ATOM   3152  CA  THR A 250     -26.395 -27.226  -4.624  1.00 20.00           C  
ATOM   3153  CB  THR A 250     -27.796 -27.049  -5.210  1.00 20.00           C  
ATOM   3154  OG1 THR A 250     -27.846 -25.818  -5.931  1.00 20.00           O  
ATOM   3155  CG2 THR A 250     -28.876 -27.070  -4.142  1.00 20.00           C  
ATOM   3156  C   THR A 250     -26.341 -28.387  -3.637  1.00 20.00           C  
ATOM   3157  O   THR A 250     -26.358 -28.169  -2.427  1.00 20.00           O  
ATOM   3158  H   THR A 250     -25.731 -27.260  -6.480  1.00 20.00           H  
ATOM   3159  HA  THR A 250     -26.218 -26.390  -4.143  1.00 20.00           H  
ATOM   3160  HB  THR A 250     -27.965 -27.763  -5.845  1.00 20.00           H  
ATOM   3161  HG1 THR A 250     -28.610 -25.679  -6.196  1.00 20.00           H  
ATOM   3162 HG21 THR A 250     -29.740 -26.959  -4.547  1.00 20.00           H  
ATOM   3163 HG22 THR A 250     -28.859 -27.908  -3.675  1.00 20.00           H  
ATOM   3164 HG23 THR A 250     -28.732 -26.359  -3.514  1.00 20.00           H  
ATOM   3165  N   GLU A 251     -26.276 -29.620  -4.147  1.00 20.00           N  
ATOM   3166  CA  GLU A 251     -26.392 -30.805  -3.304  1.00 20.00           C  
ATOM   3167  CB  GLU A 251     -26.920 -31.996  -4.117  1.00 20.00           C  
ATOM   3168  CG  GLU A 251     -28.298 -31.759  -4.705  1.00 20.00           C  
ATOM   3169  CD  GLU A 251     -29.323 -31.264  -3.705  1.00 20.00           C  
ATOM   3170  OE1 GLU A 251     -29.019 -31.268  -2.491  1.00 20.00           O  
ATOM   3171  OE2 GLU A 251     -30.406 -30.809  -4.140  1.00 20.00           O  
ATOM   3172  C   GLU A 251     -25.052 -31.152  -2.663  1.00 20.00           C  
ATOM   3173  O   GLU A 251     -25.017 -31.822  -1.634  1.00 20.00           O  
ATOM   3174  H   GLU A 251     -26.166 -29.793  -4.982  1.00 20.00           H  
ATOM   3175  HA  GLU A 251     -27.053 -30.651  -2.598  1.00 20.00           H  
ATOM   3176  HB2 GLU A 251     -26.289 -32.201  -4.824  1.00 20.00           H  
ATOM   3177  HB3 GLU A 251     -26.970 -32.774  -3.540  1.00 20.00           H  
ATOM   3178  HG2 GLU A 251     -28.224 -31.133  -5.442  1.00 20.00           H  
ATOM   3179  HG3 GLU A 251     -28.627 -32.590  -5.084  1.00 20.00           H  
ATOM   3180  N   GLU A 252     -23.950 -30.698  -3.267  1.00 20.00           N  
ATOM   3181  CA  GLU A 252     -22.663 -30.656  -2.582  1.00 20.00           C  
ATOM   3182  CB  GLU A 252     -21.539 -30.304  -3.566  1.00 20.00           C  
ATOM   3183  CG  GLU A 252     -20.154 -30.375  -2.950  1.00 20.00           C  
ATOM   3184  CD  GLU A 252     -19.706 -31.777  -2.590  1.00 20.00           C  
ATOM   3185  OE1 GLU A 252     -20.426 -32.739  -2.942  1.00 20.00           O  
ATOM   3186  OE2 GLU A 252     -18.670 -31.911  -1.900  1.00 20.00           O  
ATOM   3187  C   GLU A 252     -22.690 -29.661  -1.427  1.00 20.00           C  
ATOM   3188  O   GLU A 252     -22.010 -29.863  -0.423  1.00 20.00           O  
ATOM   3189  H   GLU A 252     -23.925 -30.408  -4.076  1.00 20.00           H  
ATOM   3190  HA  GLU A 252     -22.440 -31.545  -2.232  1.00 20.00           H  
ATOM   3191  HB2 GLU A 252     -21.592 -30.896  -4.332  1.00 20.00           H  
ATOM   3192  HB3 GLU A 252     -21.676 -29.400  -3.891  1.00 20.00           H  
ATOM   3193  HG2 GLU A 252     -19.517 -29.969  -3.557  1.00 20.00           H  
ATOM   3194  HG3 GLU A 252     -20.140 -29.840  -2.141  1.00 20.00           H  
ATOM   3195  N   LYS A 253     -23.474 -28.588  -1.564  1.00 20.00           N  
ATOM   3196  CA  LYS A 253     -23.616 -27.601  -0.499  1.00 20.00           C  
ATOM   3197  CB  LYS A 253     -24.181 -26.286  -1.053  1.00 20.00           C  
ATOM   3198  CG  LYS A 253     -23.223 -25.562  -1.987  1.00 20.00           C  
ATOM   3199  CD  LYS A 253     -23.779 -24.218  -2.427  1.00 20.00           C  
ATOM   3200  CE  LYS A 253     -22.853 -23.514  -3.387  1.00 20.00           C  
ATOM   3201  NZ  LYS A 253     -21.506 -23.303  -2.798  1.00 20.00           N  
ATOM   3202  C   LYS A 253     -24.504 -28.131   0.622  1.00 20.00           C  
ATOM   3203  O   LYS A 253     -24.125 -28.070   1.789  1.00 20.00           O  
ATOM   3204  H   LYS A 253     -23.934 -28.411  -2.269  1.00 20.00           H  
ATOM   3205  HA  LYS A 253     -22.736 -27.377  -0.130  1.00 20.00           H  
ATOM   3206  HB2 LYS A 253     -25.016 -26.469  -1.512  1.00 20.00           H  
ATOM   3207  HB3 LYS A 253     -24.384 -25.692  -0.313  1.00 20.00           H  
ATOM   3208  HG2 LYS A 253     -22.374 -25.439  -1.534  1.00 20.00           H  
ATOM   3209  HG3 LYS A 253     -23.086 -26.104  -2.780  1.00 20.00           H  
ATOM   3210  HD2 LYS A 253     -24.645 -24.354  -2.841  1.00 20.00           H  
ATOM   3211  HD3 LYS A 253     -23.889 -23.651  -1.647  1.00 20.00           H  
ATOM   3212  HE2 LYS A 253     -22.782 -24.039  -4.199  1.00 20.00           H  
ATOM   3213  HE3 LYS A 253     -23.225 -22.644  -3.604  1.00 20.00           H  
ATOM   3214  HZ1 LYS A 253     -21.072 -22.561  -3.225  1.00 20.00           H  
ATOM   3215  HZ2 LYS A 253     -21.583 -23.117  -1.859  1.00 20.00           H  
ATOM   3216  HZ3 LYS A 253     -20.969 -24.090  -2.917  1.00 20.00           H  
ATOM   3217  N   ARG A 254     -25.684 -28.650   0.272  1.00 20.00           N  
ATOM   3218  CA  ARG A 254     -26.611 -29.183   1.265  1.00 20.00           C  
ATOM   3219  CB  ARG A 254     -27.937 -29.586   0.604  1.00 20.00           C  
ATOM   3220  CG  ARG A 254     -28.692 -28.412  -0.001  1.00 20.00           C  
ATOM   3221  CD  ARG A 254     -30.188 -28.649   0.005  1.00 20.00           C  
ATOM   3222  NE  ARG A 254     -30.878 -27.782  -0.947  1.00 20.00           N  
ATOM   3223  CZ  ARG A 254     -31.714 -26.817  -0.588  1.00 20.00           C  
ATOM   3224  NH1 ARG A 254     -31.781 -26.427   0.678  1.00 20.00           N  
ATOM   3225  NH2 ARG A 254     -32.489 -26.234  -1.491  1.00 20.00           N  
ATOM   3226  C   ARG A 254     -26.001 -30.371   2.000  1.00 20.00           C  
ATOM   3227  O   ARG A 254     -26.319 -30.605   3.164  1.00 20.00           O  
ATOM   3228  H   ARG A 254     -25.969 -28.704  -0.537  1.00 20.00           H  
ATOM   3229  HA  ARG A 254     -26.838 -28.495   1.910  1.00 20.00           H  
ATOM   3230  HB2 ARG A 254     -27.758 -30.260  -0.085  1.00 20.00           H  
ATOM   3231  HB3 ARG A 254     -28.509 -29.999   1.269  1.00 20.00           H  
ATOM   3232  HG2 ARG A 254     -28.481 -27.609   0.501  1.00 20.00           H  
ATOM   3233  HG3 ARG A 254     -28.410 -28.296  -0.922  1.00 20.00           H  
ATOM   3234  HD2 ARG A 254     -30.361 -29.579  -0.208  1.00 20.00           H  
ATOM   3235  HD3 ARG A 254     -30.535 -28.458   0.890  1.00 20.00           H  
ATOM   3236  HE  ARG A 254     -30.644 -27.825  -1.773  1.00 20.00           H  
ATOM   3237 HH11 ARG A 254     -31.286 -26.804   1.271  1.00 20.00           H  
ATOM   3238 HH12 ARG A 254     -32.320 -25.796   0.905  1.00 20.00           H  
ATOM   3239 HH21 ARG A 254     -32.455 -26.484  -2.313  1.00 20.00           H  
ATOM   3240 HH22 ARG A 254     -33.026 -25.605  -1.255  1.00 20.00           H  
ATOM   3241  N   ARG A 255     -25.126 -31.122   1.327  1.00 20.00           N  
ATOM   3242  CA  ARG A 255     -24.379 -32.196   1.973  1.00 20.00           C  
ATOM   3243  CB  ARG A 255     -23.520 -32.950   0.949  1.00 20.00           C  
ATOM   3244  CG  ARG A 255     -22.518 -33.902   1.584  1.00 20.00           C  
ATOM   3245  CD  ARG A 255     -21.189 -33.880   0.858  1.00 20.00           C  
ATOM   3246  NE  ARG A 255     -20.193 -34.714   1.524  1.00 20.00           N  
ATOM   3247  CZ  ARG A 255     -18.886 -34.580   1.346  1.00 20.00           C  
ATOM   3248  NH1 ARG A 255     -18.407 -33.561   0.646  1.00 20.00           N  
ATOM   3249  NH2 ARG A 255     -18.046 -35.463   1.869  1.00 20.00           N  
ATOM   3250  C   ARG A 255     -23.508 -31.653   3.101  1.00 20.00           C  
ATOM   3251  O   ARG A 255     -23.553 -32.167   4.217  1.00 20.00           O  
ATOM   3252  H   ARG A 255     -24.948 -31.027   0.491  1.00 20.00           H  
ATOM   3253  HA  ARG A 255     -24.992 -32.854   2.337  1.00 20.00           H  
ATOM   3254  HB2 ARG A 255     -24.109 -33.441   0.339  1.00 20.00           H  
ATOM   3255  HB3 ARG A 255     -23.026 -32.307   0.417  1.00 20.00           H  
ATOM   3256  HG2 ARG A 255     -22.393 -33.654   2.514  1.00 20.00           H  
ATOM   3257  HG3 ARG A 255     -22.869 -34.805   1.540  1.00 20.00           H  
ATOM   3258  HD2 ARG A 255     -21.322 -34.185  -0.053  1.00 20.00           H  
ATOM   3259  HD3 ARG A 255     -20.854 -32.970   0.840  1.00 20.00           H  
ATOM   3260  HE  ARG A 255     -20.462 -35.243   2.147  1.00 20.00           H  
ATOM   3261 HH11 ARG A 255     -18.945 -32.982   0.306  1.00 20.00           H  
ATOM   3262 HH12 ARG A 255     -17.559 -33.479   0.530  1.00 20.00           H  
ATOM   3263 HH21 ARG A 255     -18.347 -36.124   2.328  1.00 20.00           H  
ATOM   3264 HH22 ARG A 255     -17.199 -35.373   1.748  1.00 20.00           H  
ATOM   3265  N   LEU A 256     -22.716 -30.616   2.816  1.00 20.00           N  
ATOM   3266  CA  LEU A 256     -21.755 -30.096   3.783  1.00 20.00           C  
ATOM   3267  CB  LEU A 256     -20.774 -29.137   3.099  1.00 20.00           C  
ATOM   3268  CG  LEU A 256     -19.755 -29.794   2.182  1.00 20.00           C  
ATOM   3269  CD1 LEU A 256     -18.962 -28.755   1.418  1.00 20.00           C  
ATOM   3270  CD2 LEU A 256     -18.827 -30.701   2.962  1.00 20.00           C  
ATOM   3271  C   LEU A 256     -22.465 -29.392   4.934  1.00 20.00           C  
ATOM   3272  O   LEU A 256     -21.966 -29.389   6.057  1.00 20.00           O  
ATOM   3273  H   LEU A 256     -22.718 -30.197   2.065  1.00 20.00           H  
ATOM   3274  HA  LEU A 256     -21.212 -30.829   4.143  1.00 20.00           H  
ATOM   3275  HB2 LEU A 256     -21.277 -28.467   2.610  1.00 20.00           H  
ATOM   3276  HB3 LEU A 256     -20.290 -28.642   3.779  1.00 20.00           H  
ATOM   3277  HG  LEU A 256     -20.222 -30.336   1.527  1.00 20.00           H  
ATOM   3278 HD11 LEU A 256     -18.327 -29.200   0.852  1.00 20.00           H  
ATOM   3279 HD12 LEU A 256     -19.564 -28.232   0.884  1.00 20.00           H  
ATOM   3280 HD13 LEU A 256     -18.503 -28.190   2.045  1.00 20.00           H  
ATOM   3281 HD21 LEU A 256     -18.206 -31.110   2.355  1.00 20.00           H  
ATOM   3282 HD22 LEU A 256     -18.351 -30.177   3.611  1.00 20.00           H  
ATOM   3283 HD23 LEU A 256     -19.348 -31.376   3.404  1.00 20.00           H  
ATOM   3284  N   VAL A 257     -23.628 -28.794   4.660  1.00 20.00           N  
ATOM   3285  CA  VAL A 257     -24.499 -28.292   5.717  1.00 20.00           C  
ATOM   3286  CB  VAL A 257     -25.685 -27.491   5.139  1.00 20.00           C  
ATOM   3287  CG1 VAL A 257     -26.705 -27.170   6.224  1.00 20.00           C  
ATOM   3288  CG2 VAL A 257     -25.200 -26.218   4.455  1.00 20.00           C  
ATOM   3289  C   VAL A 257     -24.980 -29.426   6.615  1.00 20.00           C  
ATOM   3290  O   VAL A 257     -24.735 -29.405   7.819  1.00 20.00           O  
ATOM   3291  H   VAL A 257     -23.933 -28.669   3.866  1.00 20.00           H  
ATOM   3292  HA  VAL A 257     -24.020 -27.634   6.262  1.00 20.00           H  
ATOM   3293  HB  VAL A 257     -26.143 -28.039   4.468  1.00 20.00           H  
ATOM   3294 HG11 VAL A 257     -27.440 -26.692   5.832  1.00 20.00           H  
ATOM   3295 HG12 VAL A 257     -27.020 -27.991   6.610  1.00 20.00           H  
ATOM   3296 HG13 VAL A 257     -26.285 -26.630   6.898  1.00 20.00           H  
ATOM   3297 HG21 VAL A 257     -25.958 -25.739   4.113  1.00 20.00           H  
ATOM   3298 HG22 VAL A 257     -24.735 -25.676   5.097  1.00 20.00           H  
ATOM   3299 HG23 VAL A 257     -24.609 -26.455   3.736  1.00 20.00           H  
ATOM   3300  N   ARG A 258     -25.662 -30.418   6.035  1.00 20.00           N  
ATOM   3301  CA  ARG A 258     -26.021 -31.630   6.762  1.00 20.00           C  
ATOM   3302  CB  ARG A 258     -26.415 -32.748   5.788  1.00 20.00           C  
ATOM   3303  CG  ARG A 258     -27.831 -32.609   5.249  1.00 20.00           C  
ATOM   3304  CD  ARG A 258     -28.863 -33.013   6.282  1.00 20.00           C  
ATOM   3305  NE  ARG A 258     -28.528 -34.287   6.913  1.00 20.00           N  
ATOM   3306  CZ  ARG A 258     -28.660 -35.461   6.311  1.00 20.00           C  
ATOM   3307  NH1 ARG A 258     -29.194 -35.535   5.100  1.00 20.00           N  
ATOM   3308  NH2 ARG A 258     -28.261 -36.571   6.916  1.00 20.00           N  
ATOM   3309  C   ARG A 258     -24.876 -32.087   7.660  1.00 20.00           C  
ATOM   3310  O   ARG A 258     -25.068 -32.266   8.861  1.00 20.00           O  
ATOM   3311  H   ARG A 258     -25.929 -30.409   5.217  1.00 20.00           H  
ATOM   3312  HA  ARG A 258     -26.806 -31.469   7.309  1.00 20.00           H  
ATOM   3313  HB2 ARG A 258     -25.775 -32.766   5.046  1.00 20.00           H  
ATOM   3314  HB3 ARG A 258     -26.351 -33.602   6.244  1.00 20.00           H  
ATOM   3315  HG2 ARG A 258     -27.976 -31.689   4.978  1.00 20.00           H  
ATOM   3316  HG3 ARG A 258     -27.935 -33.189   4.479  1.00 20.00           H  
ATOM   3317  HD2 ARG A 258     -28.927 -32.317   6.954  1.00 20.00           H  
ATOM   3318  HD3 ARG A 258     -29.724 -33.112   5.847  1.00 20.00           H  
ATOM   3319  HE  ARG A 258     -28.120 -34.266   7.670  1.00 20.00           H  
ATOM   3320 HH11 ARG A 258     -29.451 -34.819   4.698  1.00 20.00           H  
ATOM   3321 HH12 ARG A 258     -29.283 -36.299   4.715  1.00 20.00           H  
ATOM   3322 HH21 ARG A 258     -27.908 -36.531   7.699  1.00 20.00           H  
ATOM   3323 HH22 ARG A 258     -28.354 -37.331   6.525  1.00 20.00           H  
ATOM   3324  N   LEU A 259     -23.686 -32.277   7.084  1.00 20.00           N  
ATOM   3325  CA  LEU A 259     -22.538 -32.768   7.839  1.00 20.00           C  
ATOM   3326  CB  LEU A 259     -21.337 -32.976   6.909  1.00 20.00           C  
ATOM   3327  CG  LEU A 259     -21.284 -34.324   6.207  1.00 20.00           C  
ATOM   3328  CD1 LEU A 259     -20.061 -34.427   5.320  1.00 20.00           C  
ATOM   3329  CD2 LEU A 259     -21.309 -35.459   7.209  1.00 20.00           C  
ATOM   3330  C   LEU A 259     -22.172 -31.807   8.965  1.00 20.00           C  
ATOM   3331  O   LEU A 259     -22.125 -32.208  10.126  1.00 20.00           O  
ATOM   3332  H   LEU A 259     -23.520 -32.126   6.254  1.00 20.00           H  
ATOM   3333  HA  LEU A 259     -22.741 -33.647   8.222  1.00 20.00           H  
ATOM   3334  HB2 LEU A 259     -21.316 -32.260   6.255  1.00 20.00           H  
ATOM   3335  HB3 LEU A 259     -20.520 -32.873   7.421  1.00 20.00           H  
ATOM   3336  HG  LEU A 259     -22.062 -34.413   5.634  1.00 20.00           H  
ATOM   3337 HD11 LEU A 259     -20.062 -35.282   4.884  1.00 20.00           H  
ATOM   3338 HD12 LEU A 259     -20.091 -33.727   4.664  1.00 20.00           H  
ATOM   3339 HD13 LEU A 259     -19.274 -34.336   5.862  1.00 20.00           H  
ATOM   3340 HD21 LEU A 259     -21.261 -36.294   6.737  1.00 20.00           H  
ATOM   3341 HD22 LEU A 259     -20.555 -35.374   7.797  1.00 20.00           H  
ATOM   3342 HD23 LEU A 259     -22.125 -35.413   7.712  1.00 20.00           H  
ATOM   3343  N   ASN A 260     -21.914 -30.541   8.627  1.00 20.00           N  
ATOM   3344  CA  ASN A 260     -21.452 -29.564   9.608  1.00 20.00           C  
ATOM   3345  CB  ASN A 260     -21.300 -28.188   8.966  1.00 20.00           C  
ATOM   3346  CG  ASN A 260     -21.147 -27.074   9.968  1.00 20.00           C  
ATOM   3347  OD1 ASN A 260     -20.034 -26.693  10.343  1.00 20.00           O  
ATOM   3348  ND2 ASN A 260     -22.262 -26.598  10.499  1.00 20.00           N  
ATOM   3349  C   ASN A 260     -22.404 -29.494  10.798  1.00 20.00           C  
ATOM   3350  O   ASN A 260     -21.957 -29.406  11.940  1.00 20.00           O  
ATOM   3351  H   ASN A 260     -21.999 -30.224   7.832  1.00 20.00           H  
ATOM   3352  HA  ASN A 260     -20.559 -29.808   9.928  1.00 20.00           H  
ATOM   3353  HB2 ASN A 260     -20.538 -28.201   8.366  1.00 20.00           H  
ATOM   3354  HB3 ASN A 260     -22.086 -28.001   8.428  1.00 20.00           H  
ATOM   3355 HD21 ASN A 260     -22.224 -25.983  11.099  1.00 20.00           H  
ATOM   3356 HD22 ASN A 260     -23.025 -26.903  10.244  1.00 20.00           H  
ATOM   3357  N   ARG A 261     -23.713 -29.532  10.536  1.00 20.00           N  
ATOM   3358  CA  ARG A 261     -24.711 -29.415  11.594  1.00 20.00           C  
ATOM   3359  CB  ARG A 261     -26.128 -29.490  11.011  1.00 20.00           C  
ATOM   3360  CG  ARG A 261     -27.217 -29.171  12.024  1.00 20.00           C  
ATOM   3361  CD  ARG A 261     -28.599 -29.310  11.421  1.00 20.00           C  
ATOM   3362  NE  ARG A 261     -28.825 -28.339  10.355  1.00 20.00           N  
ATOM   3363  CZ  ARG A 261     -29.244 -28.666   9.140  1.00 20.00           C  
ATOM   3364  NH1 ARG A 261     -29.378 -29.941   8.800  1.00 20.00           N  
ATOM   3365  NH2 ARG A 261     -29.534 -27.722   8.255  1.00 20.00           N  
ATOM   3366  C   ARG A 261     -24.514 -30.494  12.653  1.00 20.00           C  
ATOM   3367  O   ARG A 261     -24.542 -30.200  13.846  1.00 20.00           O  
ATOM   3368  H   ARG A 261     -24.047 -29.626   9.749  1.00 20.00           H  
ATOM   3369  HA  ARG A 261     -24.646 -28.543  12.015  1.00 20.00           H  
ATOM   3370  HB2 ARG A 261     -26.192 -28.879  10.247  1.00 20.00           H  
ATOM   3371  HB3 ARG A 261     -26.285 -30.387  10.675  1.00 20.00           H  
ATOM   3372  HG2 ARG A 261     -27.125 -29.767  12.784  1.00 20.00           H  
ATOM   3373  HG3 ARG A 261     -27.111 -28.255  12.324  1.00 20.00           H  
ATOM   3374  HD2 ARG A 261     -28.704 -30.211  11.077  1.00 20.00           H  
ATOM   3375  HD3 ARG A 261     -29.262 -29.157  12.112  1.00 20.00           H  
ATOM   3376  HE  ARG A 261     -28.794 -27.504  10.558  1.00 20.00           H  
ATOM   3377 HH11 ARG A 261     -29.208 -30.559   9.373  1.00 20.00           H  
ATOM   3378 HH12 ARG A 261     -29.635 -30.149   8.006  1.00 20.00           H  
ATOM   3379 HH21 ARG A 261     -29.464 -26.893   8.472  1.00 20.00           H  
ATOM   3380 HH22 ARG A 261     -29.791 -27.939   7.464  1.00 20.00           H  
ATOM   3381  N   VAL A 262     -24.313 -31.743  12.223  1.00 20.00           N  
ATOM   3382  CA  VAL A 262     -24.127 -32.853  13.151  1.00 20.00           C  
ATOM   3383  CB  VAL A 262     -24.222 -34.214  12.430  1.00 20.00           C  
ATOM   3384  CG1 VAL A 262     -23.628 -35.326  13.287  1.00 20.00           C  
ATOM   3385  CG2 VAL A 262     -25.665 -34.530  12.054  1.00 20.00           C  
ATOM   3386  C   VAL A 262     -22.811 -32.716  13.909  1.00 20.00           C  
ATOM   3387  O   VAL A 262     -22.781 -32.880  15.127  1.00 20.00           O  
ATOM   3388  H   VAL A 262     -24.282 -31.970  11.394  1.00 20.00           H  
ATOM   3389  HA  VAL A 262     -24.865 -32.879  13.794  1.00 20.00           H  
ATOM   3390  HB  VAL A 262     -23.695 -34.176  11.605  1.00 20.00           H  
ATOM   3391 HG11 VAL A 262     -23.702 -36.158  12.815  1.00 20.00           H  
ATOM   3392 HG12 VAL A 262     -22.704 -35.129  13.457  1.00 20.00           H  
ATOM   3393 HG13 VAL A 262     -24.111 -35.374  14.115  1.00 20.00           H  
ATOM   3394 HG21 VAL A 262     -25.690 -35.370  11.588  1.00 20.00           H  
ATOM   3395 HG22 VAL A 262     -26.192 -34.586  12.854  1.00 20.00           H  
ATOM   3396 HG23 VAL A 262     -26.000 -33.831  11.488  1.00 20.00           H  
ATOM   3397  N   ASP A 263     -21.723 -32.415  13.195  1.00 20.00           N  
ATOM   3398  CA  ASP A 263     -20.396 -32.373  13.800  1.00 20.00           C  
ATOM   3399  CB  ASP A 263     -19.312 -32.259  12.719  1.00 20.00           C  
ATOM   3400  CG  ASP A 263     -19.189 -33.497  11.858  1.00 20.00           C  
ATOM   3401  OD1 ASP A 263     -20.237 -34.075  11.500  1.00 20.00           O  
ATOM   3402  OD2 ASP A 263     -18.050 -33.849  11.487  1.00 20.00           O  
ATOM   3403  C   ASP A 263     -20.283 -31.219  14.790  1.00 20.00           C  
ATOM   3404  O   ASP A 263     -19.541 -31.314  15.766  1.00 20.00           O  
ATOM   3405  H   ASP A 263     -21.730 -32.231  12.355  1.00 20.00           H  
ATOM   3406  HA  ASP A 263     -20.215 -33.215  14.269  1.00 20.00           H  
ATOM   3407  HB2 ASP A 263     -19.501 -31.486  12.164  1.00 20.00           H  
ATOM   3408  HB3 ASP A 263     -18.455 -32.104  13.146  1.00 20.00           H  
ATOM   3409  N   VAL A 264     -21.016 -30.130  14.544  1.00 20.00           N  
ATOM   3410  CA  VAL A 264     -21.049 -29.003  15.470  1.00 20.00           C  
ATOM   3411  CB  VAL A 264     -21.589 -27.728  14.790  1.00 20.00           C  
ATOM   3412  CG1 VAL A 264     -22.104 -26.736  15.826  1.00 20.00           C  
ATOM   3413  CG2 VAL A 264     -20.524 -27.088  13.908  1.00 20.00           C  
ATOM   3414  C   VAL A 264     -21.848 -29.347  16.723  1.00 20.00           C  
ATOM   3415  O   VAL A 264     -21.335 -29.231  17.833  1.00 20.00           O  
ATOM   3416  H   VAL A 264     -21.504 -30.021  13.844  1.00 20.00           H  
ATOM   3417  HA  VAL A 264     -20.137 -28.757  15.732  1.00 20.00           H  
ATOM   3418  HB  VAL A 264     -22.350 -27.968  14.221  1.00 20.00           H  
ATOM   3419 HG11 VAL A 264     -22.441 -25.958  15.375  1.00 20.00           H  
ATOM   3420 HG12 VAL A 264     -22.809 -27.148  16.331  1.00 20.00           H  
ATOM   3421 HG13 VAL A 264     -21.383 -26.490  16.410  1.00 20.00           H  
ATOM   3422 HG21 VAL A 264     -20.889 -26.301  13.498  1.00 20.00           H  
ATOM   3423 HG22 VAL A 264     -19.769 -26.851  14.452  1.00 20.00           H  
ATOM   3424 HG23 VAL A 264     -20.258 -27.717  13.233  1.00 20.00           H  
ATOM   3425  N   ILE A 265     -23.103 -29.772  16.548  1.00 20.00           N  
ATOM   3426  CA  ILE A 265     -23.969 -30.089  17.679  1.00 20.00           C  
ATOM   3427  CB  ILE A 265     -25.389 -30.454  17.196  1.00 20.00           C  
ATOM   3428  CG1 ILE A 265     -26.080 -29.242  16.553  1.00 20.00           C  
ATOM   3429  CG2 ILE A 265     -26.221 -31.027  18.337  1.00 20.00           C  
ATOM   3430  CD1 ILE A 265     -27.381 -29.569  15.882  1.00 20.00           C  
ATOM   3431  C   ILE A 265     -23.365 -31.198  18.535  1.00 20.00           C  
ATOM   3432  O   ILE A 265     -23.528 -31.193  19.753  1.00 20.00           O  
ATOM   3433  H   ILE A 265     -23.474 -29.884  15.781  1.00 20.00           H  
ATOM   3434  HA  ILE A 265     -24.100 -29.293  18.234  1.00 20.00           H  
ATOM   3435  HB  ILE A 265     -25.323 -31.116  16.490  1.00 20.00           H  
ATOM   3436 HG12 ILE A 265     -26.218 -28.561  17.230  1.00 20.00           H  
ATOM   3437 HG13 ILE A 265     -25.488 -28.857  15.888  1.00 20.00           H  
ATOM   3438 HG21 ILE A 265     -27.097 -31.242  18.008  1.00 20.00           H  
ATOM   3439 HG22 ILE A 265     -25.793 -31.820  18.668  1.00 20.00           H  
ATOM   3440 HG23 ILE A 265     -26.285 -30.373  19.037  1.00 20.00           H  
ATOM   3441 HD11 ILE A 265     -27.745 -28.767  15.498  1.00 20.00           H  
ATOM   3442 HD12 ILE A 265     -27.222 -30.217  15.191  1.00 20.00           H  
ATOM   3443 HD13 ILE A 265     -27.988 -29.926  16.534  1.00 20.00           H  
ATOM   3444  N   ALA A 266     -22.669 -32.147  17.903  1.00 20.00           N  
ATOM   3445  CA  ALA A 266     -21.933 -33.173  18.634  1.00 20.00           C  
ATOM   3446  CB  ALA A 266     -21.342 -34.183  17.665  1.00 20.00           C  
ATOM   3447  C   ALA A 266     -20.829 -32.553  19.484  1.00 20.00           C  
ATOM   3448  O   ALA A 266     -20.756 -32.810  20.684  1.00 20.00           O  
ATOM   3449  H   ALA A 266     -22.608 -32.215  17.048  1.00 20.00           H  
ATOM   3450  HA  ALA A 266     -22.543 -33.671  19.218  1.00 20.00           H  
ATOM   3451  HB1 ALA A 266     -20.875 -34.858  18.162  1.00 20.00           H  
ATOM   3452  HB2 ALA A 266     -22.052 -34.584  17.159  1.00 20.00           H  
ATOM   3453  HB3 ALA A 266     -20.733 -33.731  17.075  1.00 20.00           H  
ATOM   3454  N   ALA A 267     -19.969 -31.737  18.868  1.00 20.00           N  
ATOM   3455  CA  ALA A 267     -18.835 -31.146  19.570  1.00 20.00           C  
ATOM   3456  CB  ALA A 267     -17.925 -30.432  18.584  1.00 20.00           C  
ATOM   3457  C   ALA A 267     -19.306 -30.174  20.647  1.00 20.00           C  
ATOM   3458  O   ALA A 267     -18.794 -30.197  21.764  1.00 20.00           O  
ATOM   3459  H   ALA A 267     -20.024 -31.511  18.039  1.00 20.00           H  
ATOM   3460  HA  ALA A 267     -18.296 -31.849  19.988  1.00 20.00           H  
ATOM   3461  HB1 ALA A 267     -17.195 -30.034  19.064  1.00 20.00           H  
ATOM   3462  HB2 ALA A 267     -17.588 -31.070  17.951  1.00 20.00           H  
ATOM   3463  HB3 ALA A 267     -18.428 -29.752  18.129  1.00 20.00           H  
ATOM   3464  N   MET A 268     -20.279 -29.320  20.316  1.00 20.00           N  
ATOM   3465  CA  MET A 268     -20.789 -28.335  21.264  1.00 20.00           C  
ATOM   3466  CB  MET A 268     -21.711 -27.332  20.556  1.00 20.00           C  
ATOM   3467  CG  MET A 268     -20.979 -26.410  19.613  1.00 20.00           C  
ATOM   3468  SD  MET A 268     -19.679 -25.468  20.443  1.00 20.00           S  
ATOM   3469  CE  MET A 268     -20.650 -24.556  21.614  1.00 20.00           C  
ATOM   3470  C   MET A 268     -21.524 -29.013  22.415  1.00 20.00           C  
ATOM   3471  O   MET A 268     -21.391 -28.593  23.563  1.00 20.00           O  
ATOM   3472  H   MET A 268     -20.660 -29.295  19.546  1.00 20.00           H  
ATOM   3473  HA  MET A 268     -20.049 -27.804  21.626  1.00 20.00           H  
ATOM   3474  HB2 MET A 268     -22.399 -27.820  20.076  1.00 20.00           H  
ATOM   3475  HB3 MET A 268     -22.157 -26.787  21.224  1.00 20.00           H  
ATOM   3476  HG2 MET A 268     -20.600 -26.933  18.890  1.00 20.00           H  
ATOM   3477  HG3 MET A 268     -21.611 -25.778  19.235  1.00 20.00           H  
ATOM   3478  HE1 MET A 268     -20.076 -23.953  22.093  1.00 20.00           H  
ATOM   3479  HE2 MET A 268     -21.323 -24.060  21.143  1.00 20.00           H  
ATOM   3480  HE3 MET A 268     -21.062 -25.171  22.225  1.00 20.00           H  
ATOM   3481  N   GLY A 269     -22.298 -30.059  22.114  1.00 20.00           N  
ATOM   3482  CA  GLY A 269     -22.886 -30.903  23.145  1.00 20.00           C  
ATOM   3483  C   GLY A 269     -21.869 -31.423  24.138  1.00 20.00           C  
ATOM   3484  O   GLY A 269     -22.085 -31.357  25.349  1.00 20.00           O  
ATOM   3485  H   GLY A 269     -22.400 -30.367  21.317  1.00 20.00           H  
ATOM   3486  HA2 GLY A 269     -23.573 -30.412  23.623  1.00 20.00           H  
ATOM   3487  HA3 GLY A 269     -23.343 -31.655  22.737  1.00 20.00           H  
ATOM   3488  N   LEU A 270     -20.761 -31.940  23.625  1.00 20.00           N  
ATOM   3489  CA  LEU A 270     -19.707 -32.489  24.472  1.00 20.00           C  
ATOM   3490  CB  LEU A 270     -18.698 -33.275  23.628  1.00 20.00           C  
ATOM   3491  CG  LEU A 270     -17.567 -33.929  24.408  1.00 20.00           C  
ATOM   3492  CD1 LEU A 270     -18.077 -35.096  25.227  1.00 20.00           C  
ATOM   3493  CD2 LEU A 270     -16.456 -34.376  23.481  1.00 20.00           C  
ATOM   3494  C   LEU A 270     -18.998 -31.384  25.248  1.00 20.00           C  
ATOM   3495  O   LEU A 270     -18.730 -31.540  26.437  1.00 20.00           O  
ATOM   3496  H   LEU A 270     -20.592 -31.986  22.783  1.00 20.00           H  
ATOM   3497  HA  LEU A 270     -20.088 -33.130  25.108  1.00 20.00           H  
ATOM   3498  HB2 LEU A 270     -19.172 -33.943  23.109  1.00 20.00           H  
ATOM   3499  HB3 LEU A 270     -18.304 -32.680  22.971  1.00 20.00           H  
ATOM   3500  HG  LEU A 270     -17.197 -33.282  25.029  1.00 20.00           H  
ATOM   3501 HD11 LEU A 270     -17.340 -35.493  25.697  1.00 20.00           H  
ATOM   3502 HD12 LEU A 270     -18.729 -34.776  25.854  1.00 20.00           H  
ATOM   3503 HD13 LEU A 270     -18.476 -35.740  24.637  1.00 20.00           H  
ATOM   3504 HD21 LEU A 270     -15.763 -34.789  24.001  1.00 20.00           H  
ATOM   3505 HD22 LEU A 270     -16.811 -35.006  22.851  1.00 20.00           H  
ATOM   3506 HD23 LEU A 270     -16.108 -33.610  23.019  1.00 20.00           H  
ATOM   3507  N   ALA A 271     -18.694 -30.267  24.579  1.00 20.00           N  
ATOM   3508  CA  ALA A 271     -18.093 -29.116  25.243  1.00 20.00           C  
ATOM   3509  CB  ALA A 271     -17.818 -28.015  24.233  1.00 20.00           C  
ATOM   3510  C   ALA A 271     -18.996 -28.593  26.356  1.00 20.00           C  
ATOM   3511  O   ALA A 271     -18.508 -28.213  27.418  1.00 20.00           O  
ATOM   3512  H   ALA A 271     -18.829 -30.155  23.737  1.00 20.00           H  
ATOM   3513  HA  ALA A 271     -17.226 -29.365  25.627  1.00 20.00           H  
ATOM   3514  HB1 ALA A 271     -17.419 -27.268  24.685  1.00 20.00           H  
ATOM   3515  HB2 ALA A 271     -17.217 -28.348  23.563  1.00 20.00           H  
ATOM   3516  HB3 ALA A 271     -18.647 -27.749  23.827  1.00 20.00           H  
ATOM   3517  N   GLY A 272     -20.310 -28.573  26.117  1.00 20.00           N  
ATOM   3518  CA  GLY A 272     -21.267 -28.123  27.117  1.00 20.00           C  
ATOM   3519  C   GLY A 272     -21.282 -28.990  28.358  1.00 20.00           C  
ATOM   3520  O   GLY A 272     -21.227 -28.482  29.479  1.00 20.00           O  
ATOM   3521  H   GLY A 272     -20.677 -28.926  25.423  1.00 20.00           H  
ATOM   3522  HA2 GLY A 272     -21.073 -27.208  27.374  1.00 20.00           H  
ATOM   3523  HA3 GLY A 272     -22.159 -28.101  26.737  1.00 20.00           H  
ATOM   3524  N   LEU A 273     -21.355 -30.299  28.157  1.00 20.00           N  
ATOM   3525  CA  LEU A 273     -21.315 -31.248  29.264  1.00 20.00           C  
ATOM   3526  CB  LEU A 273     -21.408 -32.686  28.739  1.00 20.00           C  
ATOM   3527  CG  LEU A 273     -22.765 -33.086  28.180  1.00 20.00           C  
ATOM   3528  CD1 LEU A 273     -22.708 -34.463  27.552  1.00 20.00           C  
ATOM   3529  CD2 LEU A 273     -23.831 -33.037  29.254  1.00 20.00           C  
ATOM   3530  C   LEU A 273     -20.045 -31.071  30.089  1.00 20.00           C  
ATOM   3531  O   LEU A 273     -20.104 -31.058  31.317  1.00 20.00           O  
ATOM   3532  H   LEU A 273     -21.430 -30.667  27.383  1.00 20.00           H  
ATOM   3533  HA  LEU A 273     -22.093 -31.119  29.845  1.00 20.00           H  
ATOM   3534  HB2 LEU A 273     -20.720 -32.823  28.069  1.00 20.00           H  
ATOM   3535  HB3 LEU A 273     -21.187 -33.299  29.457  1.00 20.00           H  
ATOM   3536  HG  LEU A 273     -23.015 -32.462  27.481  1.00 20.00           H  
ATOM   3537 HD11 LEU A 273     -23.574 -34.681  27.199  1.00 20.00           H  
ATOM   3538 HD12 LEU A 273     -22.060 -34.457  26.844  1.00 20.00           H  
ATOM   3539 HD13 LEU A 273     -22.456 -35.102  28.223  1.00 20.00           H  
ATOM   3540 HD21 LEU A 273     -24.672 -33.298  28.872  1.00 20.00           H  
ATOM   3541 HD22 LEU A 273     -23.592 -33.642  29.960  1.00 20.00           H  
ATOM   3542 HD23 LEU A 273     -23.889 -32.141  29.596  1.00 20.00           H  
ATOM   3543  N   ILE A 274     -18.896 -30.934  29.421  1.00 20.00           N  
ATOM   3544  CA  ILE A 274     -17.622 -30.770  30.113  1.00 20.00           C  
ATOM   3545  CB  ILE A 274     -16.443 -30.874  29.121  1.00 20.00           C  
ATOM   3546  CG1 ILE A 274     -16.281 -32.312  28.606  1.00 20.00           C  
ATOM   3547  CG2 ILE A 274     -15.154 -30.362  29.753  1.00 20.00           C  
ATOM   3548  CD1 ILE A 274     -15.316 -32.444  27.465  1.00 20.00           C  
ATOM   3549  C   ILE A 274     -17.587 -29.459  30.891  1.00 20.00           C  
ATOM   3550  O   ILE A 274     -17.185 -29.443  32.053  1.00 20.00           O  
ATOM   3551  H   ILE A 274     -18.831 -30.932  28.564  1.00 20.00           H  
ATOM   3552  HA  ILE A 274     -17.480 -31.514  30.734  1.00 20.00           H  
ATOM   3553  HB  ILE A 274     -16.643 -30.341  28.336  1.00 20.00           H  
ATOM   3554 HG12 ILE A 274     -16.006 -32.882  29.341  1.00 20.00           H  
ATOM   3555 HG13 ILE A 274     -17.145 -32.639  28.308  1.00 20.00           H  
ATOM   3556 HG21 ILE A 274     -14.439 -30.446  29.118  1.00 20.00           H  
ATOM   3557 HG22 ILE A 274     -15.269 -29.440  29.994  1.00 20.00           H  
ATOM   3558 HG23 ILE A 274     -14.961 -30.884  30.535  1.00 20.00           H  
ATOM   3559 HD11 ILE A 274     -15.282 -33.363  27.190  1.00 20.00           H  
ATOM   3560 HD12 ILE A 274     -15.618 -31.898  26.736  1.00 20.00           H  
ATOM   3561 HD13 ILE A 274     -14.448 -32.155  27.755  1.00 20.00           H  
ATOM   3562  N   ASN A 275     -18.006 -28.361  30.257  1.00 20.00           N  
ATOM   3563  CA  ASN A 275     -18.015 -27.055  30.908  1.00 20.00           C  
ATOM   3564  CB  ASN A 275     -18.397 -25.961  29.914  1.00 20.00           C  
ATOM   3565  CG  ASN A 275     -17.265 -25.557  29.006  1.00 20.00           C  
ATOM   3566  OD1 ASN A 275     -16.211 -25.096  29.456  1.00 20.00           O  
ATOM   3567  ND2 ASN A 275     -17.497 -25.623  27.705  1.00 20.00           N  
ATOM   3568  C   ASN A 275     -18.966 -27.046  32.100  1.00 20.00           C  
ATOM   3569  O   ASN A 275     -18.612 -26.551  33.168  1.00 20.00           O  
ATOM   3570  H   ASN A 275     -18.291 -28.349  29.446  1.00 20.00           H  
ATOM   3571  HA  ASN A 275     -17.113 -26.829  31.218  1.00 20.00           H  
ATOM   3572  HB2 ASN A 275     -19.153 -26.263  29.387  1.00 20.00           H  
ATOM   3573  HB3 ASN A 275     -18.683 -25.175  30.404  1.00 20.00           H  
ATOM   3574 HD21 ASN A 275     -16.876 -25.417  27.146  1.00 20.00           H  
ATOM   3575 HD22 ASN A 275     -18.269 -25.872  27.418  1.00 20.00           H  
ATOM   3576  N   MET A 276     -20.173 -27.591  31.923  1.00 20.00           N  
ATOM   3577  CA  MET A 276     -21.116 -27.742  33.026  1.00 20.00           C  
ATOM   3578  CB  MET A 276     -22.429 -28.366  32.533  1.00 20.00           C  
ATOM   3579  CG  MET A 276     -23.353 -27.370  31.876  1.00 20.00           C  
ATOM   3580  SD  MET A 276     -24.957 -28.090  31.460  1.00 20.00           S  
ATOM   3581  CE  MET A 276     -24.463 -29.267  30.228  1.00 20.00           C  
ATOM   3582  C   MET A 276     -20.515 -28.584  34.147  1.00 20.00           C  
ATOM   3583  O   MET A 276     -20.665 -28.247  35.319  1.00 20.00           O  
ATOM   3584  H   MET A 276     -20.467 -27.882  31.169  1.00 20.00           H  
ATOM   3585  HA  MET A 276     -21.358 -26.862  33.383  1.00 20.00           H  
ATOM   3586  HB2 MET A 276     -22.224 -29.086  31.916  1.00 20.00           H  
ATOM   3587  HB3 MET A 276     -22.896 -28.756  33.288  1.00 20.00           H  
ATOM   3588  HG2 MET A 276     -23.473 -26.612  32.469  1.00 20.00           H  
ATOM   3589  HG3 MET A 276     -22.944 -27.054  31.055  1.00 20.00           H  
ATOM   3590  HE1 MET A 276     -25.245 -29.702  29.880  1.00 20.00           H  
ATOM   3591  HE2 MET A 276     -24.005 -28.807  29.521  1.00 20.00           H  
ATOM   3592  HE3 MET A 276     -23.879 -29.914  30.630  1.00 20.00           H  
ATOM   3593  N   SER A 277     -19.836 -29.678  33.792  1.00 20.00           N  
ATOM   3594  CA  SER A 277     -19.188 -30.533  34.781  1.00 20.00           C  
ATOM   3595  CB  SER A 277     -18.589 -31.765  34.112  1.00 20.00           C  
ATOM   3596  OG  SER A 277     -19.587 -32.528  33.454  1.00 20.00           O  
ATOM   3597  C   SER A 277     -18.107 -29.770  35.539  1.00 20.00           C  
ATOM   3598  O   SER A 277     -17.988 -29.913  36.754  1.00 20.00           O  
ATOM   3599  H   SER A 277     -19.736 -29.945  32.980  1.00 20.00           H  
ATOM   3600  HA  SER A 277     -19.851 -30.867  35.421  1.00 20.00           H  
ATOM   3601  HB2 SER A 277     -17.915 -31.482  33.475  1.00 20.00           H  
ATOM   3602  HB3 SER A 277     -18.164 -32.317  34.787  1.00 20.00           H  
ATOM   3603  HG  SER A 277     -19.733 -32.217  32.710  1.00 20.00           H  
ATOM   3604  N   MET A 278     -17.319 -28.960  34.827  1.00 20.00           N  
ATOM   3605  CA  MET A 278     -16.192 -28.259  35.434  1.00 20.00           C  
ATOM   3606  CB  MET A 278     -15.304 -27.627  34.353  1.00 20.00           C  
ATOM   3607  CG  MET A 278     -14.054 -26.988  34.906  1.00 20.00           C  
ATOM   3608  SD  MET A 278     -13.138 -26.066  33.650  1.00 20.00           S  
ATOM   3609  CE  MET A 278     -12.978 -27.313  32.399  1.00 20.00           C  
ATOM   3610  C   MET A 278     -16.674 -27.195  36.414  1.00 20.00           C  
ATOM   3611  O   MET A 278     -16.084 -27.026  37.479  1.00 20.00           O  
ATOM   3612  H   MET A 278     -17.419 -28.801  33.988  1.00 20.00           H  
ATOM   3613  HA  MET A 278     -15.618 -28.895  35.909  1.00 20.00           H  
ATOM   3614  HB2 MET A 278     -15.069 -28.305  33.700  1.00 20.00           H  
ATOM   3615  HB3 MET A 278     -15.811 -26.942  33.889  1.00 20.00           H  
ATOM   3616  HG2 MET A 278     -14.297 -26.399  35.638  1.00 20.00           H  
ATOM   3617  HG3 MET A 278     -13.472 -27.681  35.253  1.00 20.00           H  
ATOM   3618  HE1 MET A 278     -12.406 -26.985  31.702  1.00 20.00           H  
ATOM   3619  HE2 MET A 278     -12.595 -28.102  32.791  1.00 20.00           H  
ATOM   3620  HE3 MET A 278     -13.847 -27.513  32.044  1.00 20.00           H  
ATOM   3621  N   LEU A 279     -17.745 -26.479  36.061  1.00 20.00           N  
ATOM   3622  CA  LEU A 279     -18.364 -25.523  36.973  1.00 20.00           C  
ATOM   3623  CB  LEU A 279     -19.435 -24.704  36.244  1.00 20.00           C  
ATOM   3624  CG  LEU A 279     -20.171 -23.686  37.101  1.00 20.00           C  
ATOM   3625  CD1 LEU A 279     -20.390 -22.395  36.342  1.00 20.00           C  
ATOM   3626  CD2 LEU A 279     -21.490 -24.243  37.592  1.00 20.00           C  
ATOM   3627  C   LEU A 279     -18.973 -26.233  38.178  1.00 20.00           C  
ATOM   3628  O   LEU A 279     -18.935 -25.706  39.288  1.00 20.00           O  
ATOM   3629  H   LEU A 279     -18.132 -26.532  35.294  1.00 20.00           H  
ATOM   3630  HA  LEU A 279     -17.695 -24.879  37.287  1.00 20.00           H  
ATOM   3631  HB2 LEU A 279     -19.030 -24.264  35.480  1.00 20.00           H  
ATOM   3632  HB3 LEU A 279     -20.092 -25.309  35.866  1.00 20.00           H  
ATOM   3633  HG  LEU A 279     -19.628 -23.475  37.877  1.00 20.00           H  
ATOM   3634 HD11 LEU A 279     -20.857 -21.775  36.908  1.00 20.00           H  
ATOM   3635 HD12 LEU A 279     -19.538 -22.030  36.093  1.00 20.00           H  
ATOM   3636 HD13 LEU A 279     -20.911 -22.578  35.557  1.00 20.00           H  
ATOM   3637 HD21 LEU A 279     -21.934 -23.576  38.121  1.00 20.00           H  
ATOM   3638 HD22 LEU A 279     -22.034 -24.473  36.835  1.00 20.00           H  
ATOM   3639 HD23 LEU A 279     -21.321 -25.025  38.124  1.00 20.00           H  
ATOM   3640  N   ALA A 280     -19.534 -27.426  37.964  1.00 20.00           N  
ATOM   3641  CA  ALA A 280     -20.262 -28.130  39.015  1.00 20.00           C  
ATOM   3642  CB  ALA A 280     -21.185 -29.171  38.403  1.00 20.00           C  
ATOM   3643  C   ALA A 280     -19.301 -28.793  39.996  1.00 20.00           C  
ATOM   3644  O   ALA A 280     -19.582 -28.849  41.191  1.00 20.00           O  
ATOM   3645  H   ALA A 280     -19.505 -27.848  37.216  1.00 20.00           H  
ATOM   3646  HA  ALA A 280     -20.835 -27.502  39.503  1.00 20.00           H  
ATOM   3647  HB1 ALA A 280     -21.641 -29.637  39.107  1.00 20.00           H  
ATOM   3648  HB2 ALA A 280     -21.824 -28.730  37.838  1.00 20.00           H  
ATOM   3649  HB3 ALA A 280     -20.661 -29.788  37.886  1.00 20.00           H  
ATOM   3650  N   VAL A 281     -18.168 -29.294  39.497  1.00 20.00           N  
ATOM   3651  CA  VAL A 281     -17.118 -29.823  40.360  1.00 20.00           C  
ATOM   3652  CB  VAL A 281     -16.078 -30.631  39.556  1.00 20.00           C  
ATOM   3653  CG1 VAL A 281     -14.901 -31.031  40.437  1.00 20.00           C  
ATOM   3654  CG2 VAL A 281     -16.719 -31.857  38.916  1.00 20.00           C  
ATOM   3655  C   VAL A 281     -16.456 -28.707  41.162  1.00 20.00           C  
ATOM   3656  O   VAL A 281     -16.065 -28.919  42.307  1.00 20.00           O  
ATOM   3657  H   VAL A 281     -17.987 -29.339  38.657  1.00 20.00           H  
ATOM   3658  HA  VAL A 281     -17.494 -30.482  40.981  1.00 20.00           H  
ATOM   3659  HB  VAL A 281     -15.721 -30.067  38.839  1.00 20.00           H  
ATOM   3660 HG11 VAL A 281     -14.268 -31.524  39.909  1.00 20.00           H  
ATOM   3661 HG12 VAL A 281     -14.486 -30.237  40.784  1.00 20.00           H  
ATOM   3662 HG13 VAL A 281     -15.222 -31.576  41.159  1.00 20.00           H  
ATOM   3663 HG21 VAL A 281     -16.049 -32.340  38.427  1.00 20.00           H  
ATOM   3664 HG22 VAL A 281     -17.084 -32.415  39.606  1.00 20.00           H  
ATOM   3665 HG23 VAL A 281     -17.417 -31.570  38.322  1.00 20.00           H  
ATOM   3666  N   ALA A 282     -16.330 -27.518  40.565  1.00 20.00           N  
ATOM   3667  CA  ALA A 282     -15.783 -26.362  41.266  1.00 20.00           C  
ATOM   3668  CB  ALA A 282     -15.562 -25.217  40.292  1.00 20.00           C  
ATOM   3669  C   ALA A 282     -16.708 -25.920  42.395  1.00 20.00           C  
ATOM   3670  O   ALA A 282     -16.237 -25.548  43.468  1.00 20.00           O  
ATOM   3671  H   ALA A 282     -16.556 -27.359  39.751  1.00 20.00           H  
ATOM   3672  HA  ALA A 282     -14.905 -26.583  41.642  1.00 20.00           H  
ATOM   3673  HB1 ALA A 282     -15.208 -24.463  40.771  1.00 20.00           H  
ATOM   3674  HB2 ALA A 282     -14.939 -25.496  39.618  1.00 20.00           H  
ATOM   3675  HB3 ALA A 282     -16.401 -24.984  39.888  1.00 20.00           H  
ATOM   3676  N   ALA A 283     -18.022 -25.959  42.158  1.00 20.00           N  
ATOM   3677  CA  ALA A 283     -18.998 -25.669  43.203  1.00 20.00           C  
ATOM   3678  CB  ALA A 283     -20.396 -25.606  42.609  1.00 20.00           C  
ATOM   3679  C   ALA A 283     -18.945 -26.721  44.307  1.00 20.00           C  
ATOM   3680  O   ALA A 283     -18.908 -26.375  45.486  1.00 20.00           O  
ATOM   3681  H   ALA A 283     -18.372 -26.151  41.397  1.00 20.00           H  
ATOM   3682  HA  ALA A 283     -18.821 -24.788  43.594  1.00 20.00           H  
ATOM   3683  HB1 ALA A 283     -21.023 -25.397  43.306  1.00 20.00           H  
ATOM   3684  HB2 ALA A 283     -20.419 -24.922  41.936  1.00 20.00           H  
ATOM   3685  HB3 ALA A 283     -20.609 -26.457  42.221  1.00 20.00           H  
ATOM   3686  N   ALA A 284     -18.941 -28.002  43.930  1.00 20.00           N  
ATOM   3687  CA  ALA A 284     -18.821 -29.086  44.899  1.00 20.00           C  
ATOM   3688  CB  ALA A 284     -18.846 -30.429  44.187  1.00 20.00           C  
ATOM   3689  C   ALA A 284     -17.540 -28.950  45.715  1.00 20.00           C  
ATOM   3690  O   ALA A 284     -17.547 -29.197  46.919  1.00 20.00           O  
ATOM   3691  H   ALA A 284     -19.006 -28.268  43.114  1.00 20.00           H  
ATOM   3692  HA  ALA A 284     -19.589 -29.079  45.507  1.00 20.00           H  
ATOM   3693  HB1 ALA A 284     -18.774 -31.130  44.839  1.00 20.00           H  
ATOM   3694  HB2 ALA A 284     -19.674 -30.513  43.708  1.00 20.00           H  
ATOM   3695  HB3 ALA A 284     -18.108 -30.472  43.575  1.00 20.00           H  
ATOM   3696  N   THR A 285     -16.440 -28.558  45.065  1.00 20.00           N  
ATOM   3697  CA  THR A 285     -15.153 -28.436  45.741  1.00 20.00           C  
ATOM   3698  CB  THR A 285     -14.023 -28.332  44.715  1.00 20.00           C  
ATOM   3699  OG1 THR A 285     -14.059 -29.479  43.866  1.00 20.00           O  
ATOM   3700  CG2 THR A 285     -12.657 -28.211  45.369  1.00 20.00           C  
ATOM   3701  C   THR A 285     -15.150 -27.252  46.702  1.00 20.00           C  
ATOM   3702  O   THR A 285     -14.797 -27.406  47.868  1.00 20.00           O  
ATOM   3703  H   THR A 285     -16.417 -28.357  44.229  1.00 20.00           H  
ATOM   3704  HA  THR A 285     -14.959 -29.255  46.243  1.00 20.00           H  
ATOM   3705  HB  THR A 285     -14.176 -27.554  44.156  1.00 20.00           H  
ATOM   3706  HG1 THR A 285     -14.686 -29.421  43.342  1.00 20.00           H  
ATOM   3707 HG21 THR A 285     -11.977 -28.135  44.696  1.00 20.00           H  
ATOM   3708 HG22 THR A 285     -12.629 -27.431  45.928  1.00 20.00           H  
ATOM   3709 HG23 THR A 285     -12.480 -28.987  45.906  1.00 20.00           H  
ATOM   3710  N   PHE A 286     -15.543 -26.071  46.216  1.00 20.00           N  
ATOM   3711  CA  PHE A 286     -15.205 -24.818  46.882  1.00 20.00           C  
ATOM   3712  CB  PHE A 286     -14.561 -23.837  45.892  1.00 20.00           C  
ATOM   3713  CG  PHE A 286     -13.214 -24.283  45.379  1.00 20.00           C  
ATOM   3714  CD1 PHE A 286     -12.151 -24.465  46.244  1.00 20.00           C  
ATOM   3715  CD2 PHE A 286     -13.013 -24.519  44.031  1.00 20.00           C  
ATOM   3716  CE1 PHE A 286     -10.914 -24.876  45.767  1.00 20.00           C  
ATOM   3717  CE2 PHE A 286     -11.774 -24.930  43.558  1.00 20.00           C  
ATOM   3718  CZ  PHE A 286     -10.733 -25.106  44.430  1.00 20.00           C  
ATOM   3719  C   PHE A 286     -16.437 -24.191  47.525  1.00 20.00           C  
ATOM   3720  O   PHE A 286     -16.393 -23.798  48.689  1.00 20.00           O  
ATOM   3721  H   PHE A 286     -16.008 -25.972  45.500  1.00 20.00           H  
ATOM   3722  HA  PHE A 286     -14.530 -24.977  47.574  1.00 20.00           H  
ATOM   3723  HB2 PHE A 286     -15.168 -23.693  45.150  1.00 20.00           H  
ATOM   3724  HB3 PHE A 286     -14.446 -22.978  46.328  1.00 20.00           H  
ATOM   3725  HD1 PHE A 286     -12.267 -24.310  47.154  1.00 20.00           H  
ATOM   3726  HD2 PHE A 286     -13.716 -24.402  43.434  1.00 20.00           H  
ATOM   3727  HE1 PHE A 286     -10.206 -24.996  46.359  1.00 20.00           H  
ATOM   3728  HE2 PHE A 286     -11.651 -25.086  42.650  1.00 20.00           H  
ATOM   3729  HZ  PHE A 286      -9.903 -25.381  44.113  1.00 20.00           H  
ATOM   3730  N   HIS A 287     -17.538 -24.096  46.773  1.00 20.00           N  
ATOM   3731  CA  HIS A 287     -18.635 -23.203  47.130  1.00 20.00           C  
ATOM   3732  CB  HIS A 287     -19.785 -23.333  46.121  1.00 20.00           C  
ATOM   3733  CG  HIS A 287     -20.969 -22.487  46.453  1.00 20.00           C  
ATOM   3734  ND1 HIS A 287     -20.905 -21.109  46.501  1.00 20.00           N  
ATOM   3735  CE1 HIS A 287     -22.096 -20.630  46.817  1.00 20.00           C  
ATOM   3736  NE2 HIS A 287     -22.925 -21.641  46.977  1.00 20.00           N  
ATOM   3737  CD2 HIS A 287     -22.247 -22.814  46.755  1.00 20.00           C  
ATOM   3738  C   HIS A 287     -19.133 -23.486  48.543  1.00 20.00           C  
ATOM   3739  O   HIS A 287     -19.507 -24.615  48.850  1.00 20.00           O  
ATOM   3740  H   HIS A 287     -17.670 -24.542  46.050  1.00 20.00           H  
ATOM   3741  HA  HIS A 287     -18.339 -22.271  47.076  1.00 20.00           H  
ATOM   3742  HB2 HIS A 287     -19.456 -23.110  45.236  1.00 20.00           H  
ATOM   3743  HB3 HIS A 287     -20.077 -24.257  46.092  1.00 20.00           H  
ATOM   3744  HD2 HIS A 287     -22.600 -23.673  46.804  1.00 20.00           H  
ATOM   3745  HE1 HIS A 287     -22.312 -19.730  46.911  1.00 20.00           H  
ATOM   3746  N   GLY A 288     -19.139 -22.464  49.404  1.00 20.00           N  
ATOM   3747  CA  GLY A 288     -19.693 -22.591  50.745  1.00 20.00           C  
ATOM   3748  C   GLY A 288     -18.645 -22.898  51.793  1.00 20.00           C  
ATOM   3749  O   GLY A 288     -18.881 -22.714  52.988  1.00 20.00           O  
ATOM   3750  H   GLY A 288     -18.933 -21.657  49.192  1.00 20.00           H  
ATOM   3751  HA2 GLY A 288     -20.156 -21.775  50.991  1.00 20.00           H  
ATOM   3752  HA3 GLY A 288     -20.368 -23.287  50.760  1.00 20.00           H  
ATOM   3753  N   LYS A 289     -17.487 -23.365  51.345  1.00 20.00           N  
ATOM   3754  CA  LYS A 289     -16.456 -23.857  52.253  1.00 20.00           C  
ATOM   3755  CB  LYS A 289     -15.698 -25.033  51.623  1.00 20.00           C  
ATOM   3756  CG  LYS A 289     -16.583 -26.237  51.335  1.00 20.00           C  
ATOM   3757  CD  LYS A 289     -15.769 -27.429  50.858  1.00 20.00           C  
ATOM   3758  CE  LYS A 289     -16.648 -28.585  50.454  1.00 20.00           C  
ATOM   3759  NZ  LYS A 289     -15.848 -29.746  49.984  1.00 20.00           N  
ATOM   3760  C   LYS A 289     -15.486 -22.743  52.633  1.00 20.00           C  
ATOM   3761  O   LYS A 289     -14.565 -22.967  53.414  1.00 20.00           O  
ATOM   3762  H   LYS A 289     -17.272 -23.409  50.514  1.00 20.00           H  
ATOM   3763  HA  LYS A 289     -16.868 -24.212  53.067  1.00 20.00           H  
ATOM   3764  HB2 LYS A 289     -15.271 -24.733  50.805  1.00 20.00           H  
ATOM   3765  HB3 LYS A 289     -14.995 -25.316  52.227  1.00 20.00           H  
ATOM   3766  HG2 LYS A 289     -17.071 -26.470  52.141  1.00 20.00           H  
ATOM   3767  HG3 LYS A 289     -17.214 -26.005  50.636  1.00 20.00           H  
ATOM   3768  HD2 LYS A 289     -15.217 -27.154  50.109  1.00 20.00           H  
ATOM   3769  HD3 LYS A 289     -15.193 -27.727  51.579  1.00 20.00           H  
ATOM   3770  HE2 LYS A 289     -17.196 -28.845  51.212  1.00 20.00           H  
ATOM   3771  HE3 LYS A 289     -17.225 -28.304  49.727  1.00 20.00           H  
ATOM   3772  HZ1 LYS A 289     -16.431 -30.464  49.727  1.00 20.00           H  
ATOM   3773  HZ2 LYS A 289     -15.316 -29.492  49.226  1.00 20.00           H  
ATOM   3774  HZ3 LYS A 289     -15.268 -30.050  50.685  1.00 20.00           H  
ATOM   3775  N   ASN A 290     -15.690 -21.542  52.083  1.00 20.00           N  
ATOM   3776  CA  ASN A 290     -14.865 -20.390  52.431  1.00 20.00           C  
ATOM   3777  CB  ASN A 290     -15.197 -19.896  53.837  1.00 20.00           C  
ATOM   3778  CG  ASN A 290     -14.763 -18.476  54.090  1.00 20.00           C  
ATOM   3779  OD1 ASN A 290     -13.865 -17.948  53.426  1.00 20.00           O  
ATOM   3780  ND2 ASN A 290     -15.320 -17.862  55.122  1.00 20.00           N  
ATOM   3781  C   ASN A 290     -13.382 -20.727  52.322  1.00 20.00           C  
ATOM   3782  O   ASN A 290     -12.620 -20.462  53.250  1.00 20.00           O  
ATOM   3783  H   ASN A 290     -16.303 -21.371  51.505  1.00 20.00           H  
ATOM   3784  HA  ASN A 290     -15.066 -19.641  51.832  1.00 20.00           H  
ATOM   3785  HB2 ASN A 290     -16.152 -19.982  53.985  1.00 20.00           H  
ATOM   3786  HB3 ASN A 290     -14.753 -20.465  54.485  1.00 20.00           H  
ATOM   3787 HD21 ASN A 290     -15.080 -17.061  55.327  1.00 20.00           H  
ATOM   3788 HD22 ASN A 290     -15.921 -18.263  55.588  1.00 20.00           H  
ATOM   3789  N   VAL A 291     -12.969 -21.311  51.194  1.00 20.00           N  
ATOM   3790  CA  VAL A 291     -11.560 -21.604  50.953  1.00 20.00           C  
ATOM   3791  CB  VAL A 291     -11.388 -22.797  49.990  1.00 20.00           C  
ATOM   3792  CG1 VAL A 291      -9.915 -23.148  49.817  1.00 20.00           C  
ATOM   3793  CG2 VAL A 291     -12.181 -24.005  50.473  1.00 20.00           C  
ATOM   3794  C   VAL A 291     -10.824 -20.369  50.447  1.00 20.00           C  
ATOM   3795  O   VAL A 291     -11.427 -19.510  49.807  1.00 20.00           O  
ATOM   3796  H   VAL A 291     -13.490 -21.547  50.552  1.00 20.00           H  
ATOM   3797  HA  VAL A 291     -11.136 -21.912  51.781  1.00 20.00           H  
ATOM   3798  HB  VAL A 291     -11.728 -22.545  49.106  1.00 20.00           H  
ATOM   3799 HG11 VAL A 291      -9.838 -23.885  49.207  1.00 20.00           H  
ATOM   3800 HG12 VAL A 291      -9.451 -22.384  49.466  1.00 20.00           H  
ATOM   3801 HG13 VAL A 291      -9.549 -23.390  50.671  1.00 20.00           H  
ATOM   3802 HG21 VAL A 291     -12.079 -24.720  49.839  1.00 20.00           H  
ATOM   3803 HG22 VAL A 291     -11.844 -24.279  51.329  1.00 20.00           H  
ATOM   3804 HG23 VAL A 291     -13.107 -23.762  50.547  1.00 20.00           H  
ATOM   3805  N   GLU A 292      -9.521 -20.276  50.729  1.00 20.00           N  
ATOM   3806  CA  GLU A 292      -8.739 -19.101  50.360  1.00 20.00           C  
ATOM   3807  CB  GLU A 292      -7.461 -19.016  51.206  1.00 20.00           C  
ATOM   3808  CG  GLU A 292      -6.826 -17.638  51.200  1.00 20.00           C  
ATOM   3809  CD  GLU A 292      -5.791 -17.427  52.287  1.00 20.00           C  
ATOM   3810  OE1 GLU A 292      -4.763 -18.141  52.274  1.00 20.00           O  
ATOM   3811  OE2 GLU A 292      -5.976 -16.502  53.111  1.00 20.00           O  
ATOM   3812  C   GLU A 292      -8.392 -19.120  48.875  1.00 20.00           C  
ATOM   3813  O   GLU A 292      -7.874 -20.116  48.375  1.00 20.00           O  
ATOM   3814  H   GLU A 292      -9.069 -20.884  51.135  1.00 20.00           H  
ATOM   3815  HA  GLU A 292      -9.244 -18.286  50.559  1.00 20.00           H  
ATOM   3816  HB2 GLU A 292      -7.666 -19.282  52.116  1.00 20.00           H  
ATOM   3817  HB3 GLU A 292      -6.811 -19.647  50.861  1.00 20.00           H  
ATOM   3818  HG2 GLU A 292      -6.430 -17.476  50.329  1.00 20.00           H  
ATOM   3819  HG3 GLU A 292      -7.519 -16.970  51.313  1.00 20.00           H  
ATOM   3820  N   ASN A 293      -8.675 -18.022  48.168  1.00 20.00           N  
ATOM   3821  CA  ASN A 293      -8.465 -17.964  46.725  1.00 20.00           C  
ATOM   3822  CB  ASN A 293      -6.973 -17.991  46.398  1.00 20.00           C  
ATOM   3823  CG  ASN A 293      -6.280 -16.679  46.657  1.00 20.00           C  
ATOM   3824  OD1 ASN A 293      -5.250 -16.617  47.336  1.00 20.00           O  
ATOM   3825  ND2 ASN A 293      -6.772 -15.618  46.037  1.00 20.00           N  
ATOM   3826  C   ASN A 293      -9.184 -19.110  46.021  1.00 20.00           C  
ATOM   3827  O   ASN A 293      -8.628 -19.721  45.111  1.00 20.00           O  
ATOM   3828  H   ASN A 293      -8.992 -17.297  48.505  1.00 20.00           H  
ATOM   3829  HA  ASN A 293      -8.798 -17.113  46.372  1.00 20.00           H  
ATOM   3830  HB2 ASN A 293      -6.550 -18.697  46.912  1.00 20.00           H  
ATOM   3831  HB3 ASN A 293      -6.860 -18.210  45.460  1.00 20.00           H  
ATOM   3832 HD21 ASN A 293      -6.424 -14.842  46.171  1.00 20.00           H  
ATOM   3833 HD22 ASN A 293      -7.438 -15.703  45.501  1.00 20.00           H  
ATOM   3834  N   ALA A 294     -10.419 -19.403  46.438  1.00 20.00           N  
ATOM   3835  CA  ALA A 294     -11.308 -20.259  45.659  1.00 20.00           C  
ATOM   3836  CB  ALA A 294     -12.507 -20.668  46.499  1.00 20.00           C  
ATOM   3837  C   ALA A 294     -11.774 -19.552  44.390  1.00 20.00           C  
ATOM   3838  O   ALA A 294     -12.124 -18.375  44.433  1.00 20.00           O  
ATOM   3839  H   ALA A 294     -10.764 -19.116  47.171  1.00 20.00           H  
ATOM   3840  HA  ALA A 294     -10.845 -21.086  45.411  1.00 20.00           H  
ATOM   3841  HB1 ALA A 294     -13.070 -21.246  45.978  1.00 20.00           H  
ATOM   3842  HB2 ALA A 294     -12.197 -21.133  47.280  1.00 20.00           H  
ATOM   3843  HB3 ALA A 294     -12.992 -19.881  46.755  1.00 20.00           H  
ATOM   3844  N   GLY A 295     -11.780 -20.266  43.261  1.00 20.00           N  
ATOM   3845  CA  GLY A 295     -12.174 -19.685  41.985  1.00 20.00           C  
ATOM   3846  C   GLY A 295     -10.994 -19.239  41.147  1.00 20.00           C  
ATOM   3847  O   GLY A 295     -11.079 -19.194  39.919  1.00 20.00           O  
ATOM   3848  H   GLY A 295     -11.672 -21.119  43.232  1.00 20.00           H  
ATOM   3849  HA2 GLY A 295     -12.698 -20.323  41.477  1.00 20.00           H  
ATOM   3850  HA3 GLY A 295     -12.761 -18.927  42.133  1.00 20.00           H  
ATOM   3851  N   ASP A 296      -9.895 -18.909  41.811  1.00 20.00           N  
ATOM   3852  CA  ASP A 296      -8.641 -18.620  41.124  1.00 20.00           C  
ATOM   3853  CB  ASP A 296      -7.607 -18.050  42.104  1.00 20.00           C  
ATOM   3854  CG  ASP A 296      -6.313 -17.636  41.438  1.00 20.00           C  
ATOM   3855  OD1 ASP A 296      -6.252 -16.504  40.913  1.00 20.00           O  
ATOM   3856  OD2 ASP A 296      -5.382 -18.468  41.383  1.00 20.00           O  
ATOM   3857  C   ASP A 296      -8.093 -19.868  40.439  1.00 20.00           C  
ATOM   3858  O   ASP A 296      -8.379 -20.983  40.869  1.00 20.00           O  
ATOM   3859  H   ASP A 296      -9.847 -18.846  42.668  1.00 20.00           H  
ATOM   3860  HA  ASP A 296      -8.781 -17.922  40.450  1.00 20.00           H  
ATOM   3861  HB2 ASP A 296      -7.996 -17.294  42.570  1.00 20.00           H  
ATOM   3862  HB3 ASP A 296      -7.399 -18.723  42.770  1.00 20.00           H  
ATOM   3863  N   LEU A 297      -7.307 -19.685  39.374  1.00 20.00           N  
ATOM   3864  CA  LEU A 297      -6.831 -20.806  38.571  1.00 20.00           C  
ATOM   3865  CB  LEU A 297      -6.540 -20.350  37.136  1.00 20.00           C  
ATOM   3866  CG  LEU A 297      -7.764 -20.170  36.251  1.00 20.00           C  
ATOM   3867  CD1 LEU A 297      -7.362 -19.798  34.839  1.00 20.00           C  
ATOM   3868  CD2 LEU A 297      -8.620 -21.419  36.248  1.00 20.00           C  
ATOM   3869  C   LEU A 297      -5.584 -21.430  39.188  1.00 20.00           C  
ATOM   3870  O   LEU A 297      -5.100 -22.450  38.702  1.00 20.00           O  
ATOM   3871  H   LEU A 297      -7.036 -18.917  39.098  1.00 20.00           H  
ATOM   3872  HA  LEU A 297      -7.530 -21.490  38.502  1.00 20.00           H  
ATOM   3873  HB2 LEU A 297      -6.027 -19.527  37.164  1.00 20.00           H  
ATOM   3874  HB3 LEU A 297      -5.956 -20.997  36.712  1.00 20.00           H  
ATOM   3875  HG  LEU A 297      -8.300 -19.440  36.598  1.00 20.00           H  
ATOM   3876 HD11 LEU A 297      -8.154 -19.685  34.309  1.00 20.00           H  
ATOM   3877 HD12 LEU A 297      -6.865 -18.977  34.862  1.00 20.00           H  
ATOM   3878 HD13 LEU A 297      -6.820 -20.501  34.474  1.00 20.00           H  
ATOM   3879 HD21 LEU A 297      -9.385 -21.272  35.686  1.00 20.00           H  
ATOM   3880 HD22 LEU A 297      -8.102 -22.152  35.907  1.00 20.00           H  
ATOM   3881 HD23 LEU A 297      -8.903 -21.606  37.146  1.00 20.00           H  
ATOM   3882  N   THR A 298      -5.062 -20.822  40.257  1.00 20.00           N  
ATOM   3883  CA  THR A 298      -3.886 -21.350  40.941  1.00 20.00           C  
ATOM   3884  CB  THR A 298      -3.146 -20.226  41.667  1.00 20.00           C  
ATOM   3885  OG1 THR A 298      -4.049 -19.579  42.565  1.00 20.00           O  
ATOM   3886  CG2 THR A 298      -2.551 -19.211  40.708  1.00 20.00           C  
ATOM   3887  C   THR A 298      -4.269 -22.478  41.894  1.00 20.00           C  
ATOM   3888  O   THR A 298      -3.436 -23.323  42.214  1.00 20.00           O  
ATOM   3889  H   THR A 298      -5.374 -20.100  40.604  1.00 20.00           H  
ATOM   3890  HA  THR A 298      -3.242 -21.690  40.286  1.00 20.00           H  
ATOM   3891  HB  THR A 298      -2.434 -20.611  42.202  1.00 20.00           H  
ATOM   3892  HG1 THR A 298      -4.139 -18.792  42.353  1.00 20.00           H  
ATOM   3893 HG21 THR A 298      -2.033 -18.564  41.193  1.00 20.00           H  
ATOM   3894 HG22 THR A 298      -1.979 -19.652  40.075  1.00 20.00           H  
ATOM   3895 HG23 THR A 298      -3.251 -18.757  40.233  1.00 20.00           H  
ATOM   3896  N   THR A 299      -5.525 -22.495  42.346  1.00 20.00           N  
ATOM   3897  CA  THR A 299      -6.003 -23.543  43.243  1.00 20.00           C  
ATOM   3898  CB  THR A 299      -6.619 -22.926  44.499  1.00 20.00           C  
ATOM   3899  OG1 THR A 299      -7.841 -22.276  44.146  1.00 20.00           O  
ATOM   3900  CG2 THR A 299      -5.684 -21.940  45.178  1.00 20.00           C  
ATOM   3901  C   THR A 299      -6.986 -24.465  42.530  1.00 20.00           C  
ATOM   3902  O   THR A 299      -7.525 -25.384  43.144  1.00 20.00           O  
ATOM   3903  H   THR A 299      -6.121 -21.908  42.146  1.00 20.00           H  
ATOM   3904  HA  THR A 299      -5.247 -24.074  43.571  1.00 20.00           H  
ATOM   3905  HB  THR A 299      -6.839 -23.634  45.123  1.00 20.00           H  
ATOM   3906  HG1 THR A 299      -7.903 -21.561  44.542  1.00 20.00           H  
ATOM   3907 HG21 THR A 299      -6.097 -21.588  45.970  1.00 20.00           H  
ATOM   3908 HG22 THR A 299      -4.867 -22.379  45.424  1.00 20.00           H  
ATOM   3909 HG23 THR A 299      -5.482 -21.215  44.582  1.00 20.00           H  
ATOM   3910  N   ALA A 300      -7.221 -24.226  41.237  1.00 20.00           N  
ATOM   3911  CA  ALA A 300      -8.228 -24.971  40.490  1.00 20.00           C  
ATOM   3912  CB  ALA A 300      -8.221 -24.542  39.032  1.00 20.00           C  
ATOM   3913  C   ALA A 300      -7.986 -26.473  40.595  1.00 20.00           C  
ATOM   3914  O   ALA A 300      -8.937 -27.244  40.706  1.00 20.00           O  
ATOM   3915  H   ALA A 300      -6.807 -23.633  40.771  1.00 20.00           H  
ATOM   3916  HA  ALA A 300      -9.122 -24.767  40.837  1.00 20.00           H  
ATOM   3917  HB1 ALA A 300      -8.871 -25.060  38.551  1.00 20.00           H  
ATOM   3918  HB2 ALA A 300      -8.445 -23.610  38.980  1.00 20.00           H  
ATOM   3919  HB3 ALA A 300      -7.346 -24.690  38.667  1.00 20.00           H  
ATOM   3920  N   TYR A 301      -6.718 -26.891  40.562  1.00 20.00           N  
ATOM   3921  CA  TYR A 301      -6.379 -28.309  40.494  1.00 20.00           C  
ATOM   3922  CB  TYR A 301      -4.858 -28.505  40.567  1.00 20.00           C  
ATOM   3923  CG  TYR A 301      -4.279 -28.205  41.931  1.00 20.00           C  
ATOM   3924  CD1 TYR A 301      -4.041 -29.221  42.845  1.00 20.00           C  
ATOM   3925  CD2 TYR A 301      -3.968 -26.906  42.305  1.00 20.00           C  
ATOM   3926  CE1 TYR A 301      -3.510 -28.953  44.096  1.00 20.00           C  
ATOM   3927  CE2 TYR A 301      -3.436 -26.626  43.557  1.00 20.00           C  
ATOM   3928  CZ  TYR A 301      -3.207 -27.653  44.451  1.00 20.00           C  
ATOM   3929  OH  TYR A 301      -2.681 -27.383  45.691  1.00 20.00           O  
ATOM   3930  C   TYR A 301      -7.069 -29.089  41.608  1.00 20.00           C  
ATOM   3931  O   TYR A 301      -7.371 -30.268  41.439  1.00 20.00           O  
ATOM   3932  H   TYR A 301      -6.035 -26.369  40.577  1.00 20.00           H  
ATOM   3933  HA  TYR A 301      -6.653 -28.678  39.629  1.00 20.00           H  
ATOM   3934  HB2 TYR A 301      -4.645 -29.415  40.308  1.00 20.00           H  
ATOM   3935  HB3 TYR A 301      -4.433 -27.916  39.924  1.00 20.00           H  
ATOM   3936  HD1 TYR A 301      -4.242 -30.099  42.614  1.00 20.00           H  
ATOM   3937  HD2 TYR A 301      -4.120 -26.210  41.707  1.00 20.00           H  
ATOM   3938  HE1 TYR A 301      -3.359 -29.649  44.693  1.00 20.00           H  
ATOM   3939  HE2 TYR A 301      -3.233 -25.749  43.792  1.00 20.00           H  
ATOM   3940  HH  TYR A 301      -2.319 -26.647  45.688  1.00 20.00           H  
ATOM   3941  N   GLN A 302      -7.321 -28.436  42.746  1.00 20.00           N  
ATOM   3942  CA  GLN A 302      -7.971 -29.088  43.877  1.00 20.00           C  
ATOM   3943  CB  GLN A 302      -8.214 -28.085  45.013  1.00 20.00           C  
ATOM   3944  CG  GLN A 302      -6.937 -27.646  45.714  1.00 20.00           C  
ATOM   3945  CD  GLN A 302      -7.209 -26.584  46.747  1.00 20.00           C  
ATOM   3946  OE1 GLN A 302      -8.286 -26.530  47.348  1.00 20.00           O  
ATOM   3947  NE2 GLN A 302      -6.278 -25.655  46.900  1.00 20.00           N  
ATOM   3948  C   GLN A 302      -9.284 -29.738  43.452  1.00 20.00           C  
ATOM   3949  O   GLN A 302      -9.784 -30.625  44.140  1.00 20.00           O  
ATOM   3950  H   GLN A 302      -7.122 -27.610  42.885  1.00 20.00           H  
ATOM   3951  HA  GLN A 302      -7.382 -29.776  44.252  1.00 20.00           H  
ATOM   3952  HB2 GLN A 302      -8.680 -27.312  44.658  1.00 20.00           H  
ATOM   3953  HB3 GLN A 302      -8.794 -28.492  45.675  1.00 20.00           H  
ATOM   3954  HG2 GLN A 302      -6.525 -28.418  46.133  1.00 20.00           H  
ATOM   3955  HG3 GLN A 302      -6.327 -27.276  45.057  1.00 20.00           H  
ATOM   3956 HE21 GLN A 302      -5.553 -25.692  46.439  1.00 20.00           H  
ATOM   3957 HE22 GLN A 302      -6.399 -25.013  47.460  1.00 20.00           H  
ATOM   3958  N   THR A 303      -9.844 -29.300  42.321  1.00 20.00           N  
ATOM   3959  CA  THR A 303     -11.084 -29.872  41.808  1.00 20.00           C  
ATOM   3960  CB  THR A 303     -11.612 -29.036  40.642  1.00 20.00           C  
ATOM   3961  OG1 THR A 303     -10.552 -28.815  39.711  1.00 20.00           O  
ATOM   3962  CG2 THR A 303     -12.189 -27.706  41.097  1.00 20.00           C  
ATOM   3963  C   THR A 303     -10.888 -31.331  41.409  1.00 20.00           C  
ATOM   3964  O   THR A 303     -11.842 -32.107  41.421  1.00 20.00           O  
ATOM   3965  H   THR A 303      -9.522 -28.669  41.833  1.00 20.00           H  
ATOM   3966  HA  THR A 303     -11.785 -29.819  42.490  1.00 20.00           H  
ATOM   3967  HB  THR A 303     -12.301 -29.538  40.180  1.00 20.00           H  
ATOM   3968  HG1 THR A 303     -10.249 -28.058  39.805  1.00 20.00           H  
ATOM   3969 HG21 THR A 303     -12.510 -27.211  40.340  1.00 20.00           H  
ATOM   3970 HG22 THR A 303     -12.919 -27.856  41.703  1.00 20.00           H  
ATOM   3971 HG23 THR A 303     -11.513 -27.191  41.544  1.00 20.00           H  
ATOM   3972  N   LEU A 304      -9.656 -31.707  41.056  1.00 20.00           N  
ATOM   3973  CA  LEU A 304      -9.394 -33.014  40.462  1.00 20.00           C  
ATOM   3974  CB  LEU A 304      -8.755 -32.853  39.078  1.00 20.00           C  
ATOM   3975  CG  LEU A 304      -9.668 -32.283  38.003  1.00 20.00           C  
ATOM   3976  CD1 LEU A 304      -8.964 -32.235  36.663  1.00 20.00           C  
ATOM   3977  CD2 LEU A 304     -10.950 -33.081  37.900  1.00 20.00           C  
ATOM   3978  C   LEU A 304      -8.495 -33.854  41.363  1.00 20.00           C  
ATOM   3979  O   LEU A 304      -8.013 -34.905  40.946  1.00 20.00           O  
ATOM   3980  H   LEU A 304      -8.954 -31.220  41.152  1.00 20.00           H  
ATOM   3981  HA  LEU A 304     -10.238 -33.492  40.318  1.00 20.00           H  
ATOM   3982  HB2 LEU A 304      -7.957 -32.308  39.160  1.00 20.00           H  
ATOM   3983  HB3 LEU A 304      -8.439 -33.719  38.774  1.00 20.00           H  
ATOM   3984  HG  LEU A 304      -9.900 -31.371  38.238  1.00 20.00           H  
ATOM   3985 HD11 LEU A 304      -9.556 -31.850  36.013  1.00 20.00           H  
ATOM   3986 HD12 LEU A 304      -8.175 -31.694  36.744  1.00 20.00           H  
ATOM   3987 HD13 LEU A 304      -8.726 -33.127  36.403  1.00 20.00           H  
ATOM   3988 HD21 LEU A 304     -11.505 -32.695  37.218  1.00 20.00           H  
ATOM   3989 HD22 LEU A 304     -10.736 -33.988  37.671  1.00 20.00           H  
ATOM   3990 HD23 LEU A 304     -11.404 -33.054  38.746  1.00 20.00           H  
ATOM   3991  N   THR A 305      -8.267 -33.395  42.597  1.00 20.00           N  
ATOM   3992  CA  THR A 305      -7.403 -34.107  43.532  1.00 20.00           C  
ATOM   3993  CB  THR A 305      -7.105 -33.232  44.750  1.00 20.00           C  
ATOM   3994  OG1 THR A 305      -6.368 -32.084  44.329  1.00 20.00           O  
ATOM   3995  CG2 THR A 305      -6.334 -33.979  45.825  1.00 20.00           C  
ATOM   3996  C   THR A 305      -8.018 -35.442  43.937  1.00 20.00           C  
ATOM   3997  O   THR A 305      -7.321 -36.453  43.986  1.00 20.00           O  
ATOM   3998  H   THR A 305      -8.604 -32.670  42.914  1.00 20.00           H  
ATOM   3999  HA  THR A 305      -6.528 -34.270  43.122  1.00 20.00           H  
ATOM   4000  HB  THR A 305      -7.942 -32.916  45.124  1.00 20.00           H  
ATOM   4001  HG1 THR A 305      -5.997 -31.737  44.973  1.00 20.00           H  
ATOM   4002 HG21 THR A 305      -6.122 -33.386  46.549  1.00 20.00           H  
ATOM   4003 HG22 THR A 305      -6.863 -34.705  46.164  1.00 20.00           H  
ATOM   4004 HG23 THR A 305      -5.518 -34.330  45.459  1.00 20.00           H  
ATOM   4005  N   PRO A 306      -9.323 -35.451  44.226  1.00 20.00           N  
ATOM   4006  CA  PRO A 306      -9.951 -36.687  44.605  1.00 20.00           C  
ATOM   4007  CB  PRO A 306     -11.425 -36.394  44.805  1.00 20.00           C  
ATOM   4008  CG  PRO A 306     -11.448 -34.946  45.216  1.00 20.00           C  
ATOM   4009  CD  PRO A 306     -10.273 -34.340  44.425  1.00 20.00           C  
ATOM   4010  C   PRO A 306      -9.789 -37.794  43.554  1.00 20.00           C  
ATOM   4011  O   PRO A 306      -9.955 -38.976  43.844  1.00 20.00           O  
ATOM   4012  HA  PRO A 306      -9.590 -37.033  45.461  1.00 20.00           H  
ATOM   4013  HB2 PRO A 306     -11.786 -36.951  45.513  1.00 20.00           H  
ATOM   4014  HB3 PRO A 306     -11.908 -36.516  43.973  1.00 20.00           H  
ATOM   4015  HG2 PRO A 306     -11.297 -34.860  46.170  1.00 20.00           H  
ATOM   4016  HG3 PRO A 306     -12.285 -34.531  44.954  1.00 20.00           H  
ATOM   4017  HD2 PRO A 306     -10.589 -34.023  43.564  1.00 20.00           H  
ATOM   4018  HD3 PRO A 306      -9.853 -33.641  44.950  1.00 20.00           H  
ATOM   4019  N   LEU A 307      -9.744 -37.395  42.278  1.00 20.00           N  
ATOM   4020  CA  LEU A 307      -9.651 -38.350  41.179  1.00 20.00           C  
ATOM   4021  CB  LEU A 307     -10.407 -37.829  39.951  1.00 20.00           C  
ATOM   4022  CG  LEU A 307     -10.430 -38.767  38.755  1.00 20.00           C  
ATOM   4023  CD1 LEU A 307     -11.346 -39.946  39.007  1.00 20.00           C  
ATOM   4024  CD2 LEU A 307     -10.845 -38.033  37.497  1.00 20.00           C  
ATOM   4025  C   LEU A 307      -8.195 -38.630  40.820  1.00 20.00           C  
ATOM   4026  O   LEU A 307      -7.834 -39.775  40.557  1.00 20.00           O  
ATOM   4027  H   LEU A 307      -9.767 -36.573  42.026  1.00 20.00           H  
ATOM   4028  HA  LEU A 307     -10.085 -39.192  41.428  1.00 20.00           H  
ATOM   4029  HB2 LEU A 307     -11.313 -37.602  40.212  1.00 20.00           H  
ATOM   4030  HB3 LEU A 307     -10.009 -36.991  39.668  1.00 20.00           H  
ATOM   4031  HG  LEU A 307      -9.538 -39.122  38.614  1.00 20.00           H  
ATOM   4032 HD11 LEU A 307     -11.373 -40.495  38.220  1.00 20.00           H  
ATOM   4033 HD12 LEU A 307     -11.004 -40.455  39.746  1.00 20.00           H  
ATOM   4034 HD13 LEU A 307     -12.225 -39.621  39.211  1.00 20.00           H  
ATOM   4035 HD21 LEU A 307     -10.839 -38.648  36.760  1.00 20.00           H  
ATOM   4036 HD22 LEU A 307     -11.729 -37.679  37.619  1.00 20.00           H  
ATOM   4037 HD23 LEU A 307     -10.224 -37.319  37.333  1.00 20.00           H  
ATOM   4038  N   LEU A 308      -7.358 -37.588  40.809  1.00 20.00           N  
ATOM   4039  CA  LEU A 308      -6.013 -37.691  40.252  1.00 20.00           C  
ATOM   4040  CB  LEU A 308      -5.753 -36.544  39.269  1.00 20.00           C  
ATOM   4041  CG  LEU A 308      -6.787 -36.386  38.166  1.00 20.00           C  
ATOM   4042  CD1 LEU A 308      -6.424 -35.244  37.241  1.00 20.00           C  
ATOM   4043  CD2 LEU A 308      -6.946 -37.672  37.382  1.00 20.00           C  
ATOM   4044  C   LEU A 308      -4.962 -37.687  41.357  1.00 20.00           C  
ATOM   4045  O   LEU A 308      -3.811 -38.042  41.114  1.00 20.00           O  
ATOM   4046  H   LEU A 308      -7.549 -36.810  41.120  1.00 20.00           H  
ATOM   4047  HA  LEU A 308      -5.928 -38.519  39.734  1.00 20.00           H  
ATOM   4048  HB2 LEU A 308      -5.669 -35.715  39.766  1.00 20.00           H  
ATOM   4049  HB3 LEU A 308      -4.887 -36.676  38.852  1.00 20.00           H  
ATOM   4050  HG  LEU A 308      -7.645 -36.171  38.565  1.00 20.00           H  
ATOM   4051 HD11 LEU A 308      -7.090 -35.175  36.552  1.00 20.00           H  
ATOM   4052 HD12 LEU A 308      -6.395 -34.429  37.748  1.00 20.00           H  
ATOM   4053 HD13 LEU A 308      -5.565 -35.418  36.851  1.00 20.00           H  
ATOM   4054 HD21 LEU A 308      -7.603 -37.541  36.695  1.00 20.00           H  
ATOM   4055 HD22 LEU A 308      -6.102 -37.903  36.986  1.00 20.00           H  
ATOM   4056 HD23 LEU A 308      -7.230 -38.368  37.979  1.00 20.00           H  
ATOM   4057  N   GLY A 309      -5.353 -37.288  42.570  1.00 20.00           N  
ATOM   4058  CA  GLY A 309      -4.428 -37.215  43.692  1.00 20.00           C  
ATOM   4059  C   GLY A 309      -3.320 -36.205  43.484  1.00 20.00           C  
ATOM   4060  O   GLY A 309      -3.583 -35.039  43.183  1.00 20.00           O  
ATOM   4061  H   GLY A 309      -6.124 -36.944  42.737  1.00 20.00           H  
ATOM   4062  HA2 GLY A 309      -4.909 -36.994  44.505  1.00 20.00           H  
ATOM   4063  HA3 GLY A 309      -4.034 -38.087  43.854  1.00 20.00           H  
ATOM   4064  N   PRO A 310      -2.082 -36.652  43.643  1.00 20.00           N  
ATOM   4065  CA  PRO A 310      -0.976 -35.727  43.536  1.00 20.00           C  
ATOM   4066  CB  PRO A 310       0.247 -36.485  44.046  1.00 20.00           C  
ATOM   4067  CG  PRO A 310      -0.029 -37.900  43.605  1.00 20.00           C  
ATOM   4068  CD  PRO A 310      -1.552 -38.022  43.733  1.00 20.00           C  
ATOM   4069  C   PRO A 310      -0.713 -35.278  42.094  1.00 20.00           C  
ATOM   4070  O   PRO A 310       0.148 -34.440  41.840  1.00 20.00           O  
ATOM   4071  HA  PRO A 310      -1.131 -34.919  44.082  1.00 20.00           H  
ATOM   4072  HB2 PRO A 310       0.303 -36.433  45.013  1.00 20.00           H  
ATOM   4073  HB3 PRO A 310       1.056 -36.149  43.631  1.00 20.00           H  
ATOM   4074  HG2 PRO A 310       0.412 -38.531  44.196  1.00 20.00           H  
ATOM   4075  HG3 PRO A 310       0.245 -38.027  42.683  1.00 20.00           H  
ATOM   4076  HD2 PRO A 310      -1.896 -38.548  42.993  1.00 20.00           H  
ATOM   4077  HD3 PRO A 310      -1.773 -38.396  44.600  1.00 20.00           H  
ATOM   4078  N   ALA A 311      -1.245 -36.037  41.129  1.00 20.00           N  
ATOM   4079  CA  ALA A 311      -1.038 -35.737  39.716  1.00 20.00           C  
ATOM   4080  CB  ALA A 311      -1.391 -36.948  38.868  1.00 20.00           C  
ATOM   4081  C   ALA A 311      -1.871 -34.534  39.285  1.00 20.00           C  
ATOM   4082  O   ALA A 311      -1.618 -33.955  38.231  1.00 20.00           O  
ATOM   4083  H   ALA A 311      -1.730 -36.732  41.271  1.00 20.00           H  
ATOM   4084  HA  ALA A 311      -0.092 -35.546  39.549  1.00 20.00           H  
ATOM   4085  HB1 ALA A 311      -1.285 -36.722  37.941  1.00 20.00           H  
ATOM   4086  HB2 ALA A 311      -0.803 -37.671  39.096  1.00 20.00           H  
ATOM   4087  HB3 ALA A 311      -2.302 -37.197  39.043  1.00 20.00           H  
ATOM   4088  N   ALA A 312      -2.863 -34.156  40.096  1.00 20.00           N  
ATOM   4089  CA  ALA A 312      -3.856 -33.170  39.685  1.00 20.00           C  
ATOM   4090  CB  ALA A 312      -4.802 -32.869  40.836  1.00 20.00           C  
ATOM   4091  C   ALA A 312      -3.185 -31.885  39.208  1.00 20.00           C  
ATOM   4092  O   ALA A 312      -3.555 -31.347  38.167  1.00 20.00           O  
ATOM   4093  H   ALA A 312      -2.980 -34.459  40.892  1.00 20.00           H  
ATOM   4094  HA  ALA A 312      -4.406 -33.531  38.959  1.00 20.00           H  
ATOM   4095  HB1 ALA A 312      -5.422 -32.190  40.561  1.00 20.00           H  
ATOM   4096  HB2 ALA A 312      -5.277 -33.670  41.067  1.00 20.00           H  
ATOM   4097  HB3 ALA A 312      -4.290 -32.561  41.588  1.00 20.00           H  
ATOM   4098  N   SER A 313      -2.200 -31.394  39.965  1.00 20.00           N  
ATOM   4099  CA  SER A 313      -1.653 -30.060  39.739  1.00 20.00           C  
ATOM   4100  CB  SER A 313      -0.710 -29.671  40.873  1.00 20.00           C  
ATOM   4101  OG  SER A 313      -0.375 -28.294  40.812  1.00 20.00           O  
ATOM   4102  C   SER A 313      -0.922 -29.988  38.402  1.00 20.00           C  
ATOM   4103  O   SER A 313      -1.102 -29.031  37.652  1.00 20.00           O  
ATOM   4104  H   SER A 313      -1.833 -31.817  40.617  1.00 20.00           H  
ATOM   4105  HA  SER A 313      -2.374 -29.396  39.745  1.00 20.00           H  
ATOM   4106  HB2 SER A 313      -1.136 -29.871  41.721  1.00 20.00           H  
ATOM   4107  HB3 SER A 313       0.102 -30.197  40.803  1.00 20.00           H  
ATOM   4108  HG  SER A 313       0.138 -28.103  41.422  1.00 20.00           H  
ATOM   4109  N   VAL A 314      -0.100 -30.997  38.101  1.00 20.00           N  
ATOM   4110  CA  VAL A 314       0.660 -31.021  36.856  1.00 20.00           C  
ATOM   4111  CB  VAL A 314       1.763 -32.100  36.887  1.00 20.00           C  
ATOM   4112  CG1 VAL A 314       2.137 -32.535  35.475  1.00 20.00           C  
ATOM   4113  CG2 VAL A 314       2.988 -31.603  37.645  1.00 20.00           C  
ATOM   4114  C   VAL A 314      -0.263 -31.203  35.655  1.00 20.00           C  
ATOM   4115  O   VAL A 314      -0.090 -30.535  34.638  1.00 20.00           O  
ATOM   4116  H   VAL A 314       0.033 -31.681  38.605  1.00 20.00           H  
ATOM   4117  HA  VAL A 314       1.158 -30.183  36.751  1.00 20.00           H  
ATOM   4118  HB  VAL A 314       1.420 -32.893  37.350  1.00 20.00           H  
ATOM   4119 HG11 VAL A 314       2.814 -33.214  35.526  1.00 20.00           H  
ATOM   4120 HG12 VAL A 314       1.357 -32.886  35.039  1.00 20.00           H  
ATOM   4121 HG13 VAL A 314       2.470 -31.776  34.991  1.00 20.00           H  
ATOM   4122 HG21 VAL A 314       3.647 -32.301  37.664  1.00 20.00           H  
ATOM   4123 HG22 VAL A 314       3.342 -30.832  37.196  1.00 20.00           H  
ATOM   4124 HG23 VAL A 314       2.729 -31.372  38.540  1.00 20.00           H  
ATOM   4125  N   LEU A 315      -1.243 -32.103  35.769  1.00 20.00           N  
ATOM   4126  CA  LEU A 315      -2.112 -32.437  34.646  1.00 20.00           C  
ATOM   4127  CB  LEU A 315      -2.953 -33.677  34.971  1.00 20.00           C  
ATOM   4128  CG  LEU A 315      -2.167 -34.965  35.161  1.00 20.00           C  
ATOM   4129  CD1 LEU A 315      -3.073 -36.094  35.604  1.00 20.00           C  
ATOM   4130  CD2 LEU A 315      -1.430 -35.342  33.893  1.00 20.00           C  
ATOM   4131  C   LEU A 315      -3.019 -31.264  34.290  1.00 20.00           C  
ATOM   4132  O   LEU A 315      -3.262 -31.009  33.112  1.00 20.00           O  
ATOM   4133  H   LEU A 315      -1.423 -32.535  36.491  1.00 20.00           H  
ATOM   4134  HA  LEU A 315      -1.572 -32.673  33.863  1.00 20.00           H  
ATOM   4135  HB2 LEU A 315      -3.490 -33.497  35.759  1.00 20.00           H  
ATOM   4136  HB3 LEU A 315      -3.595 -33.819  34.258  1.00 20.00           H  
ATOM   4137  HG  LEU A 315      -1.509 -34.833  35.862  1.00 20.00           H  
ATOM   4138 HD11 LEU A 315      -2.552 -36.894  35.699  1.00 20.00           H  
ATOM   4139 HD12 LEU A 315      -3.471 -35.863  36.447  1.00 20.00           H  
ATOM   4140 HD13 LEU A 315      -3.757 -36.224  34.943  1.00 20.00           H  
ATOM   4141 HD21 LEU A 315      -0.949 -36.159  34.043  1.00 20.00           H  
ATOM   4142 HD22 LEU A 315      -2.068 -35.465  33.186  1.00 20.00           H  
ATOM   4143 HD23 LEU A 315      -0.819 -34.638  33.665  1.00 20.00           H  
ATOM   4144  N   PHE A 316      -3.519 -30.549  35.301  1.00 20.00           N  
ATOM   4145  CA  PHE A 316      -4.357 -29.377  35.072  1.00 20.00           C  
ATOM   4146  CB  PHE A 316      -4.978 -28.891  36.388  1.00 20.00           C  
ATOM   4147  CG  PHE A 316      -5.856 -27.673  36.237  1.00 20.00           C  
ATOM   4148  CD1 PHE A 316      -7.188 -27.800  35.885  1.00 20.00           C  
ATOM   4149  CD2 PHE A 316      -5.349 -26.403  36.445  1.00 20.00           C  
ATOM   4150  CE1 PHE A 316      -7.992 -26.677  35.748  1.00 20.00           C  
ATOM   4151  CE2 PHE A 316      -6.157 -25.283  36.306  1.00 20.00           C  
ATOM   4152  CZ  PHE A 316      -7.473 -25.428  35.958  1.00 20.00           C  
ATOM   4153  C   PHE A 316      -3.559 -28.256  34.414  1.00 20.00           C  
ATOM   4154  O   PHE A 316      -4.039 -27.628  33.472  1.00 20.00           O  
ATOM   4155  H   PHE A 316      -3.385 -30.726  36.132  1.00 20.00           H  
ATOM   4156  HA  PHE A 316      -5.112 -29.613  34.493  1.00 20.00           H  
ATOM   4157  HB2 PHE A 316      -5.483 -29.617  36.786  1.00 20.00           H  
ATOM   4158  HB3 PHE A 316      -4.267 -28.672  37.011  1.00 20.00           H  
ATOM   4159  HD1 PHE A 316      -7.547 -28.645  35.741  1.00 20.00           H  
ATOM   4160  HD2 PHE A 316      -4.456 -26.299  36.682  1.00 20.00           H  
ATOM   4161  HE1 PHE A 316      -8.887 -26.775  35.512  1.00 20.00           H  
ATOM   4162  HE2 PHE A 316      -5.804 -24.435  36.449  1.00 20.00           H  
ATOM   4163  HZ  PHE A 316      -8.014 -24.677  35.865  1.00 20.00           H  
ATOM   4164  N   ALA A 317      -2.343 -28.002  34.905  1.00 20.00           N  
ATOM   4165  CA  ALA A 317      -1.500 -26.945  34.357  1.00 20.00           C  
ATOM   4166  CB  ALA A 317      -0.275 -26.747  35.234  1.00 20.00           C  
ATOM   4167  C   ALA A 317      -1.075 -27.271  32.929  1.00 20.00           C  
ATOM   4168  O   ALA A 317      -1.083 -26.393  32.068  1.00 20.00           O  
ATOM   4169  H   ALA A 317      -1.985 -28.432  35.559  1.00 20.00           H  
ATOM   4170  HA  ALA A 317      -1.986 -26.094  34.359  1.00 20.00           H  
ATOM   4171  HB1 ALA A 317       0.268 -26.049  34.859  1.00 20.00           H  
ATOM   4172  HB2 ALA A 317      -0.559 -26.499  36.117  1.00 20.00           H  
ATOM   4173  HB3 ALA A 317       0.222 -27.567  35.267  1.00 20.00           H  
ATOM   4174  N   VAL A 318      -0.706 -28.529  32.673  1.00 20.00           N  
ATOM   4175  CA  VAL A 318      -0.327 -28.960  31.332  1.00 20.00           C  
ATOM   4176  CB  VAL A 318       0.172 -30.420  31.326  1.00 20.00           C  
ATOM   4177  CG1 VAL A 318       0.082 -31.020  29.928  1.00 20.00           C  
ATOM   4178  CG2 VAL A 318       1.595 -30.510  31.865  1.00 20.00           C  
ATOM   4179  C   VAL A 318      -1.476 -28.761  30.349  1.00 20.00           C  
ATOM   4180  O   VAL A 318      -1.248 -28.377  29.204  1.00 20.00           O  
ATOM   4181  H   VAL A 318      -0.668 -29.153  33.264  1.00 20.00           H  
ATOM   4182  HA  VAL A 318       0.450 -28.448  31.022  1.00 20.00           H  
ATOM   4183  HB  VAL A 318      -0.406 -30.957  31.907  1.00 20.00           H  
ATOM   4184 HG11 VAL A 318       0.402 -31.924  29.955  1.00 20.00           H  
ATOM   4185 HG12 VAL A 318      -0.834 -31.008  29.642  1.00 20.00           H  
ATOM   4186 HG13 VAL A 318       0.621 -30.498  29.329  1.00 20.00           H  
ATOM   4187 HG21 VAL A 318       1.868 -31.430  31.874  1.00 20.00           H  
ATOM   4188 HG22 VAL A 318       2.178 -30.002  31.296  1.00 20.00           H  
ATOM   4189 HG23 VAL A 318       1.614 -30.153  32.757  1.00 20.00           H  
ATOM   4190  N   ALA A 319      -2.710 -29.020  30.791  1.00 20.00           N  
ATOM   4191  CA  ALA A 319      -3.888 -28.770  29.967  1.00 20.00           C  
ATOM   4192  CB  ALA A 319      -5.121 -29.365  30.626  1.00 20.00           C  
ATOM   4193  C   ALA A 319      -4.086 -27.276  29.735  1.00 20.00           C  
ATOM   4194  O   ALA A 319      -4.363 -26.858  28.613  1.00 20.00           O  
ATOM   4195  H   ALA A 319      -2.888 -29.342  31.568  1.00 20.00           H  
ATOM   4196  HA  ALA A 319      -3.791 -29.218  29.101  1.00 20.00           H  
ATOM   4197  HB1 ALA A 319      -5.882 -29.211  30.061  1.00 20.00           H  
ATOM   4198  HB2 ALA A 319      -4.989 -30.308  30.744  1.00 20.00           H  
ATOM   4199  HB3 ALA A 319      -5.255 -28.943  31.478  1.00 20.00           H  
ATOM   4200  N   LEU A 320      -3.943 -26.470  30.791  1.00 20.00           N  
ATOM   4201  CA  LEU A 320      -4.094 -25.023  30.677  1.00 20.00           C  
ATOM   4202  CB  LEU A 320      -4.010 -24.367  32.059  1.00 20.00           C  
ATOM   4203  CG  LEU A 320      -4.362 -22.887  32.099  1.00 20.00           C  
ATOM   4204  CD1 LEU A 320      -5.827 -22.670  31.787  1.00 20.00           C  
ATOM   4205  CD2 LEU A 320      -4.009 -22.281  33.441  1.00 20.00           C  
ATOM   4206  C   LEU A 320      -3.037 -24.435  29.748  1.00 20.00           C  
ATOM   4207  O   LEU A 320      -3.330 -23.519  28.983  1.00 20.00           O  
ATOM   4208  H   LEU A 320      -3.758 -26.741  31.586  1.00 20.00           H  
ATOM   4209  HA  LEU A 320      -4.983 -24.806  30.326  1.00 20.00           H  
ATOM   4210  HB2 LEU A 320      -4.573 -24.858  32.677  1.00 20.00           H  
ATOM   4211  HB3 LEU A 320      -3.109 -24.470  32.403  1.00 20.00           H  
ATOM   4212  HG  LEU A 320      -3.851 -22.423  31.417  1.00 20.00           H  
ATOM   4213 HD11 LEU A 320      -6.019 -21.730  31.825  1.00 20.00           H  
ATOM   4214 HD12 LEU A 320      -6.013 -23.004  30.906  1.00 20.00           H  
ATOM   4215 HD13 LEU A 320      -6.358 -23.139  32.435  1.00 20.00           H  
ATOM   4216 HD21 LEU A 320      -4.232 -21.348  33.430  1.00 20.00           H  
ATOM   4217 HD22 LEU A 320      -4.511 -22.728  34.126  1.00 20.00           H  
ATOM   4218 HD23 LEU A 320      -3.069 -22.393  33.597  1.00 20.00           H  
ATOM   4219  N   LEU A 321      -1.809 -24.957  29.813  1.00 20.00           N  
ATOM   4220  CA  LEU A 321      -0.746 -24.529  28.911  1.00 20.00           C  
ATOM   4221  CB  LEU A 321       0.597 -25.128  29.344  1.00 20.00           C  
ATOM   4222  CG  LEU A 321       1.781 -24.782  28.455  1.00 20.00           C  
ATOM   4223  CD1 LEU A 321       2.036 -23.289  28.448  1.00 20.00           C  
ATOM   4224  CD2 LEU A 321       3.024 -25.530  28.890  1.00 20.00           C  
ATOM   4225  C   LEU A 321      -1.058 -24.924  27.471  1.00 20.00           C  
ATOM   4226  O   LEU A 321      -1.035 -24.078  26.581  1.00 20.00           O  
ATOM   4227  H   LEU A 321      -1.569 -25.563  30.374  1.00 20.00           H  
ATOM   4228  HA  LEU A 321      -0.637 -23.556  28.958  1.00 20.00           H  
ATOM   4229  HB2 LEU A 321       0.780 -24.863  30.259  1.00 20.00           H  
ATOM   4230  HB3 LEU A 321       0.517 -26.094  29.374  1.00 20.00           H  
ATOM   4231  HG  LEU A 321       1.578 -25.042  27.543  1.00 20.00           H  
ATOM   4232 HD11 LEU A 321       2.780 -23.102  27.871  1.00 20.00           H  
ATOM   4233 HD12 LEU A 321       1.252 -22.840  28.125  1.00 20.00           H  
ATOM   4234 HD13 LEU A 321       2.234 -23.002  29.343  1.00 20.00           H  
ATOM   4235 HD21 LEU A 321       3.753 -25.284  28.317  1.00 20.00           H  
ATOM   4236 HD22 LEU A 321       3.229 -25.293  29.798  1.00 20.00           H  
ATOM   4237 HD23 LEU A 321       2.859 -26.473  28.826  1.00 20.00           H  
ATOM   4238  N   ALA A 322      -1.351 -26.207  27.240  1.00 20.00           N  
ATOM   4239  CA  ALA A 322      -1.669 -26.692  25.901  1.00 20.00           C  
ATOM   4240  CB  ALA A 322      -1.970 -28.181  25.943  1.00 20.00           C  
ATOM   4241  C   ALA A 322      -2.855 -25.934  25.313  1.00 20.00           C  
ATOM   4242  O   ALA A 322      -2.775 -25.438  24.192  1.00 20.00           O  
ATOM   4243  H   ALA A 322      -1.372 -26.816  27.847  1.00 20.00           H  
ATOM   4244  HA  ALA A 322      -0.895 -26.580  25.311  1.00 20.00           H  
ATOM   4245  HB1 ALA A 322      -2.155 -28.487  25.052  1.00 20.00           H  
ATOM   4246  HB2 ALA A 322      -1.205 -28.644  26.293  1.00 20.00           H  
ATOM   4247  HB3 ALA A 322      -2.732 -28.331  26.507  1.00 20.00           H  
ATOM   4248  N   SER A 323      -3.955 -25.843  26.066  1.00 20.00           N  
ATOM   4249  CA  SER A 323      -5.094 -25.025  25.663  1.00 20.00           C  
ATOM   4250  CB  SER A 323      -6.143 -24.988  26.769  1.00 20.00           C  
ATOM   4251  OG  SER A 323      -7.292 -24.263  26.363  1.00 20.00           O  
ATOM   4252  C   SER A 323      -4.652 -23.608  25.313  1.00 20.00           C  
ATOM   4253  O   SER A 323      -5.125 -23.040  24.331  1.00 20.00           O  
ATOM   4254  H   SER A 323      -4.064 -26.249  26.816  1.00 20.00           H  
ATOM   4255  HA  SER A 323      -5.534 -25.423  24.884  1.00 20.00           H  
ATOM   4256  HB2 SER A 323      -6.390 -25.897  27.001  1.00 20.00           H  
ATOM   4257  HB3 SER A 323      -5.762 -24.562  27.553  1.00 20.00           H  
ATOM   4258  HG  SER A 323      -7.938 -24.765  26.313  1.00 20.00           H  
ATOM   4259  N   GLY A 324      -3.746 -23.036  26.111  1.00 20.00           N  
ATOM   4260  CA  GLY A 324      -3.335 -21.650  25.939  1.00 20.00           C  
ATOM   4261  C   GLY A 324      -2.511 -21.425  24.689  1.00 20.00           C  
ATOM   4262  O   GLY A 324      -2.808 -20.532  23.894  1.00 20.00           O  
ATOM   4263  H   GLY A 324      -3.444 -23.398  26.830  1.00 20.00           H  
ATOM   4264  HA2 GLY A 324      -4.115 -21.073  25.911  1.00 20.00           H  
ATOM   4265  HA3 GLY A 324      -2.825 -21.357  26.711  1.00 20.00           H  
ATOM   4266  N   LEU A 325      -1.476 -22.237  24.517  1.00 20.00           N  
ATOM   4267  CA  LEU A 325      -0.563 -22.085  23.390  1.00 20.00           C  
ATOM   4268  CB  LEU A 325       0.595 -23.084  23.502  1.00 20.00           C  
ATOM   4269  CG  LEU A 325       1.617 -22.775  24.586  1.00 20.00           C  
ATOM   4270  CD1 LEU A 325       2.623 -23.898  24.719  1.00 20.00           C  
ATOM   4271  CD2 LEU A 325       2.320 -21.463  24.310  1.00 20.00           C  
ATOM   4272  C   LEU A 325      -1.294 -22.274  22.065  1.00 20.00           C  
ATOM   4273  O   LEU A 325      -1.163 -21.446  21.166  1.00 20.00           O  
ATOM   4274  H   LEU A 325      -1.279 -22.889  25.042  1.00 20.00           H  
ATOM   4275  HA  LEU A 325      -0.156 -21.194  23.406  1.00 20.00           H  
ATOM   4276  HB2 LEU A 325       0.233 -23.974  23.632  1.00 20.00           H  
ATOM   4277  HB3 LEU A 325       1.062 -23.123  22.653  1.00 20.00           H  
ATOM   4278  HG  LEU A 325       1.160 -22.697  25.438  1.00 20.00           H  
ATOM   4279 HD11 LEU A 325       3.246 -23.679  25.416  1.00 20.00           H  
ATOM   4280 HD12 LEU A 325       2.159 -24.709  24.941  1.00 20.00           H  
ATOM   4281 HD13 LEU A 325       3.087 -24.003  23.885  1.00 20.00           H  
ATOM   4282 HD21 LEU A 325       2.956 -21.296  25.010  1.00 20.00           H  
ATOM   4283 HD22 LEU A 325       2.774 -21.523  23.467  1.00 20.00           H  
ATOM   4284 HD23 LEU A 325       1.669 -20.758  24.283  1.00 20.00           H  
ATOM   4285  N   SER A 326      -2.063 -23.359  21.940  1.00 20.00           N  
ATOM   4286  CA  SER A 326      -2.673 -23.725  20.667  1.00 20.00           C  
ATOM   4287  CB  SER A 326      -3.324 -25.100  20.762  1.00 20.00           C  
ATOM   4288  OG  SER A 326      -4.212 -25.172  21.865  1.00 20.00           O  
ATOM   4289  C   SER A 326      -3.703 -22.686  20.236  1.00 20.00           C  
ATOM   4290  O   SER A 326      -3.738 -22.299  19.070  1.00 20.00           O  
ATOM   4291  H   SER A 326      -2.244 -23.901  22.584  1.00 20.00           H  
ATOM   4292  HA  SER A 326      -1.984 -23.797  19.973  1.00 20.00           H  
ATOM   4293  HB2 SER A 326      -3.804 -25.280  19.938  1.00 20.00           H  
ATOM   4294  HB3 SER A 326      -2.632 -25.771  20.870  1.00 20.00           H  
ATOM   4295  HG  SER A 326      -3.788 -25.266  22.561  1.00 20.00           H  
ATOM   4296  N   SER A 327      -4.541 -22.232  21.173  1.00 20.00           N  
ATOM   4297  CA  SER A 327      -5.607 -21.289  20.856  1.00 20.00           C  
ATOM   4298  CB  SER A 327      -6.659 -21.280  21.960  1.00 20.00           C  
ATOM   4299  OG  SER A 327      -6.133 -20.752  23.166  1.00 20.00           O  
ATOM   4300  C   SER A 327      -5.051 -19.883  20.651  1.00 20.00           C  
ATOM   4301  O   SER A 327      -5.683 -19.060  19.993  1.00 20.00           O  
ATOM   4302  H   SER A 327      -4.510 -22.459  22.002  1.00 20.00           H  
ATOM   4303  HA  SER A 327      -6.072 -21.570  20.040  1.00 20.00           H  
ATOM   4304  HB2 SER A 327      -7.418 -20.750  21.669  1.00 20.00           H  
ATOM   4305  HB3 SER A 327      -6.959 -22.189  22.117  1.00 20.00           H  
ATOM   4306  HG  SER A 327      -5.841 -21.359  23.634  1.00 20.00           H  
ATOM   4307  N   SER A 328      -3.870 -19.607  21.212  1.00 20.00           N  
ATOM   4308  CA  SER A 328      -3.185 -18.341  20.972  1.00 20.00           C  
ATOM   4309  CB  SER A 328      -2.082 -18.127  22.002  1.00 20.00           C  
ATOM   4310  OG  SER A 328      -1.386 -16.915  21.765  1.00 20.00           O  
ATOM   4311  C   SER A 328      -2.604 -18.293  19.563  1.00 20.00           C  
ATOM   4312  O   SER A 328      -2.673 -17.259  18.903  1.00 20.00           O  
ATOM   4313  H   SER A 328      -3.446 -20.140  21.737  1.00 20.00           H  
ATOM   4314  HA  SER A 328      -3.811 -17.595  21.085  1.00 20.00           H  
ATOM   4315  HB2 SER A 328      -2.475 -18.116  22.889  1.00 20.00           H  
ATOM   4316  HB3 SER A 328      -1.455 -18.866  21.951  1.00 20.00           H  
ATOM   4317  HG  SER A 328      -1.920 -16.307  21.632  1.00 20.00           H  
ATOM   4318  N   ALA A 329      -2.031 -19.408  19.100  1.00 20.00           N  
ATOM   4319  CA  ALA A 329      -1.471 -19.481  17.755  1.00 20.00           C  
ATOM   4320  CB  ALA A 329      -0.584 -20.708  17.624  1.00 20.00           C  
ATOM   4321  C   ALA A 329      -2.576 -19.518  16.705  1.00 20.00           C  
ATOM   4322  O   ALA A 329      -2.491 -18.822  15.696  1.00 20.00           O  
ATOM   4323  H   ALA A 329      -1.956 -20.137  19.551  1.00 20.00           H  
ATOM   4324  HA  ALA A 329      -0.898 -18.704  17.588  1.00 20.00           H  
ATOM   4325  HB1 ALA A 329      -0.213 -20.733  16.739  1.00 20.00           H  
ATOM   4326  HB2 ALA A 329       0.122 -20.654  18.272  1.00 20.00           H  
ATOM   4327  HB3 ALA A 329      -1.113 -21.494  17.780  1.00 20.00           H  
ATOM   4328  N   VAL A 330      -3.613 -20.328  16.937  1.00 20.00           N  
ATOM   4329  CA  VAL A 330      -4.794 -20.326  16.081  1.00 20.00           C  
ATOM   4330  CB  VAL A 330      -5.845 -21.348  16.565  1.00 20.00           C  
ATOM   4331  CG1 VAL A 330      -7.156 -21.179  15.808  1.00 20.00           C  
ATOM   4332  CG2 VAL A 330      -5.319 -22.772  16.431  1.00 20.00           C  
ATOM   4333  C   VAL A 330      -5.389 -18.926  15.974  1.00 20.00           C  
ATOM   4334  O   VAL A 330      -5.656 -18.453  14.871  1.00 20.00           O  
ATOM   4335  H   VAL A 330      -3.653 -20.889  17.588  1.00 20.00           H  
ATOM   4336  HA  VAL A 330      -4.559 -20.643  15.184  1.00 20.00           H  
ATOM   4337  HB  VAL A 330      -6.037 -21.184  17.512  1.00 20.00           H  
ATOM   4338 HG11 VAL A 330      -7.789 -21.826  16.130  1.00 20.00           H  
ATOM   4339 HG12 VAL A 330      -7.492 -20.293  15.958  1.00 20.00           H  
ATOM   4340 HG13 VAL A 330      -6.996 -21.315  14.871  1.00 20.00           H  
ATOM   4341 HG21 VAL A 330      -5.986 -23.383  16.754  1.00 20.00           H  
ATOM   4342 HG22 VAL A 330      -5.134 -22.952  15.506  1.00 20.00           H  
ATOM   4343 HG23 VAL A 330      -4.516 -22.859  16.949  1.00 20.00           H  
ATOM   4344  N   GLY A 331      -5.597 -18.262  17.114  1.00 20.00           N  
ATOM   4345  CA  GLY A 331      -6.208 -16.940  17.134  1.00 20.00           C  
ATOM   4346  C   GLY A 331      -5.422 -15.910  16.351  1.00 20.00           C  
ATOM   4347  O   GLY A 331      -5.997 -15.120  15.601  1.00 20.00           O  
ATOM   4348  H   GLY A 331      -5.285 -18.508  17.877  1.00 20.00           H  
ATOM   4349  HA2 GLY A 331      -7.109 -16.986  16.779  1.00 20.00           H  
ATOM   4350  HA3 GLY A 331      -6.306 -16.634  18.049  1.00 20.00           H  
ATOM   4351  N   THR A 332      -4.107 -15.921  16.524  1.00 20.00           N  
ATOM   4352  CA  THR A 332      -3.231 -15.005  15.802  1.00 20.00           C  
ATOM   4353  CB  THR A 332      -1.790 -15.153  16.291  1.00 20.00           C  
ATOM   4354  OG1 THR A 332      -1.765 -15.015  17.712  1.00 20.00           O  
ATOM   4355  CG2 THR A 332      -0.856 -14.138  15.655  1.00 20.00           C  
ATOM   4356  C   THR A 332      -3.337 -15.222  14.296  1.00 20.00           C  
ATOM   4357  O   THR A 332      -3.333 -14.258  13.533  1.00 20.00           O  
ATOM   4358  H   THR A 332      -3.693 -16.452  17.059  1.00 20.00           H  
ATOM   4359  HA  THR A 332      -3.471 -14.078  16.008  1.00 20.00           H  
ATOM   4360  HB  THR A 332      -1.475 -16.046  16.082  1.00 20.00           H  
ATOM   4361  HG1 THR A 332      -1.997 -15.717  18.066  1.00 20.00           H  
ATOM   4362 HG21 THR A 332       0.039 -14.269  15.976  1.00 20.00           H  
ATOM   4363 HG22 THR A 332      -0.860 -14.241  14.700  1.00 20.00           H  
ATOM   4364 HG23 THR A 332      -1.139 -13.247  15.874  1.00 20.00           H  
ATOM   4365  N   MET A 333      -3.432 -16.483  13.865  1.00 20.00           N  
ATOM   4366  CA  MET A 333      -3.680 -16.797  12.462  1.00 20.00           C  
ATOM   4367  CB  MET A 333      -3.575 -18.310  12.221  1.00 20.00           C  
ATOM   4368  CG  MET A 333      -2.164 -18.834  12.329  1.00 20.00           C  
ATOM   4369  SD  MET A 333      -1.100 -18.228  11.001  1.00 20.00           S  
ATOM   4370  CE  MET A 333       0.250 -19.372  11.133  1.00 20.00           C  
ATOM   4371  C   MET A 333      -5.045 -16.282  12.019  1.00 20.00           C  
ATOM   4372  O   MET A 333      -5.166 -15.704  10.941  1.00 20.00           O  
ATOM   4373  H   MET A 333      -3.357 -17.174  14.371  1.00 20.00           H  
ATOM   4374  HA  MET A 333      -2.988 -16.390  11.900  1.00 20.00           H  
ATOM   4375  HB2 MET A 333      -4.149 -18.771  12.852  1.00 20.00           H  
ATOM   4376  HB3 MET A 333      -3.902 -18.511  11.330  1.00 20.00           H  
ATOM   4377  HG2 MET A 333      -1.797 -18.580  13.190  1.00 20.00           H  
ATOM   4378  HG3 MET A 333      -2.183 -19.803  12.280  1.00 20.00           H  
ATOM   4379  HE1 MET A 333       0.915 -19.147  10.478  1.00 20.00           H  
ATOM   4380  HE2 MET A 333       0.626 -19.311  12.014  1.00 20.00           H  
ATOM   4381  HE3 MET A 333      -0.077 -20.261  10.976  1.00 20.00           H  
ATOM   4382  N   ALA A 334      -6.074 -16.488  12.847  1.00 20.00           N  
ATOM   4383  CA  ALA A 334      -7.422 -16.037  12.521  1.00 20.00           C  
ATOM   4384  CB  ALA A 334      -8.404 -16.520  13.576  1.00 20.00           C  
ATOM   4385  C   ALA A 334      -7.478 -14.517  12.410  1.00 20.00           C  
ATOM   4386  O   ALA A 334      -8.130 -13.987  11.514  1.00 20.00           O  
ATOM   4387  H   ALA A 334      -6.013 -16.889  13.605  1.00 20.00           H  
ATOM   4388  HA  ALA A 334      -7.711 -16.429  11.671  1.00 20.00           H  
ATOM   4389  HB1 ALA A 334      -9.281 -16.195  13.359  1.00 20.00           H  
ATOM   4390  HB2 ALA A 334      -8.406 -17.480  13.585  1.00 20.00           H  
ATOM   4391  HB3 ALA A 334      -8.132 -16.184  14.433  1.00 20.00           H  
ATOM   4392  N   GLY A 335      -6.795 -13.813  13.318  1.00 20.00           N  
ATOM   4393  CA  GLY A 335      -6.701 -12.361  13.254  1.00 20.00           C  
ATOM   4394  C   GLY A 335      -6.172 -11.858  11.928  1.00 20.00           C  
ATOM   4395  O   GLY A 335      -6.681 -10.877  11.382  1.00 20.00           O  
ATOM   4396  H   GLY A 335      -6.282 -14.165  13.912  1.00 20.00           H  
ATOM   4397  HA2 GLY A 335      -7.571 -11.965  13.419  1.00 20.00           H  
ATOM   4398  HA3 GLY A 335      -6.129 -12.034  13.967  1.00 20.00           H  
ATOM   4399  N   ASP A 336      -5.152 -12.529  11.411  1.00 20.00           N  
ATOM   4400  CA  ASP A 336      -4.570 -12.167  10.123  1.00 20.00           C  
ATOM   4401  CB  ASP A 336      -3.290 -12.973   9.864  1.00 20.00           C  
ATOM   4402  CG  ASP A 336      -2.591 -12.593   8.576  1.00 20.00           C  
ATOM   4403  OD1 ASP A 336      -1.979 -11.506   8.534  1.00 20.00           O  
ATOM   4404  OD2 ASP A 336      -2.712 -13.352   7.591  1.00 20.00           O  
ATOM   4405  C   ASP A 336      -5.570 -12.378   8.992  1.00 20.00           C  
ATOM   4406  O   ASP A 336      -5.649 -11.560   8.078  1.00 20.00           O  
ATOM   4407  H   ASP A 336      -4.776 -13.204  11.788  1.00 20.00           H  
ATOM   4408  HA  ASP A 336      -4.293 -11.227  10.133  1.00 20.00           H  
ATOM   4409  HB2 ASP A 336      -2.687 -12.859  10.615  1.00 20.00           H  
ATOM   4410  HB3 ASP A 336      -3.515 -13.916   9.816  1.00 20.00           H  
ATOM   4411  N   VAL A 337      -6.335 -13.473   9.049  1.00 20.00           N  
ATOM   4412  CA  VAL A 337      -7.321 -13.774   8.017  1.00 20.00           C  
ATOM   4413  CB  VAL A 337      -7.839 -15.222   8.135  1.00 20.00           C  
ATOM   4414  CG1 VAL A 337      -8.992 -15.468   7.170  1.00 20.00           C  
ATOM   4415  CG2 VAL A 337      -6.713 -16.223   7.902  1.00 20.00           C  
ATOM   4416  C   VAL A 337      -8.467 -12.769   8.047  1.00 20.00           C  
ATOM   4417  O   VAL A 337      -8.911 -12.308   6.997  1.00 20.00           O  
ATOM   4418  H   VAL A 337      -6.298 -14.057   9.679  1.00 20.00           H  
ATOM   4419  HA  VAL A 337      -6.899 -13.750   7.133  1.00 20.00           H  
ATOM   4420  HB  VAL A 337      -8.187 -15.364   9.040  1.00 20.00           H  
ATOM   4421 HG11 VAL A 337      -9.300 -16.371   7.274  1.00 20.00           H  
ATOM   4422 HG12 VAL A 337      -9.704 -14.856   7.371  1.00 20.00           H  
ATOM   4423 HG13 VAL A 337      -8.683 -15.328   6.272  1.00 20.00           H  
ATOM   4424 HG21 VAL A 337      -7.058 -17.112   8.007  1.00 20.00           H  
ATOM   4425 HG22 VAL A 337      -6.373 -16.109   7.012  1.00 20.00           H  
ATOM   4426 HG23 VAL A 337      -6.016 -16.063   8.542  1.00 20.00           H  
ATOM   4427  N   ILE A 338      -8.948 -12.427   9.246  1.00 20.00           N  
ATOM   4428  CA  ILE A 338     -10.018 -11.445   9.391  1.00 20.00           C  
ATOM   4429  CB  ILE A 338     -10.413 -11.279  10.874  1.00 20.00           C  
ATOM   4430  CG1 ILE A 338     -11.142 -12.528  11.393  1.00 20.00           C  
ATOM   4431  CG2 ILE A 338     -11.249 -10.022  11.077  1.00 20.00           C  
ATOM   4432  CD1 ILE A 338     -11.209 -12.615  12.888  1.00 20.00           C  
ATOM   4433  C   ILE A 338      -9.626 -10.112   8.762  1.00 20.00           C  
ATOM   4434  O   ILE A 338     -10.445  -9.478   8.101  1.00 20.00           O  
ATOM   4435  H   ILE A 338      -8.669 -12.752   9.991  1.00 20.00           H  
ATOM   4436  HA  ILE A 338     -10.835 -11.773   8.960  1.00 20.00           H  
ATOM   4437  HB  ILE A 338      -9.607 -11.212  11.410  1.00 20.00           H  
ATOM   4438 HG12 ILE A 338     -12.037 -12.548  11.019  1.00 20.00           H  
ATOM   4439 HG13 ILE A 338     -10.685 -13.319  11.066  1.00 20.00           H  
ATOM   4440 HG21 ILE A 338     -11.481  -9.947  12.006  1.00 20.00           H  
ATOM   4441 HG22 ILE A 338     -10.735  -9.257  10.807  1.00 20.00           H  
ATOM   4442 HG23 ILE A 338     -12.045 -10.087  10.544  1.00 20.00           H  
ATOM   4443 HD11 ILE A 338     -11.669 -13.421  13.134  1.00 20.00           H  
ATOM   4444 HD12 ILE A 338     -10.316 -12.630  13.241  1.00 20.00           H  
ATOM   4445 HD13 ILE A 338     -11.683 -11.851  13.225  1.00 20.00           H  
ATOM   4446  N   MET A 339      -8.376  -9.686   8.964  1.00 20.00           N  
ATOM   4447  CA  MET A 339      -7.933  -8.369   8.519  1.00 20.00           C  
ATOM   4448  CB  MET A 339      -6.589  -8.004   9.163  1.00 20.00           C  
ATOM   4449  CG  MET A 339      -5.949  -6.779   8.558  1.00 20.00           C  
ATOM   4450  SD  MET A 339      -4.503  -6.226   9.489  1.00 20.00           S  
ATOM   4451  CE  MET A 339      -4.187  -4.676   8.686  1.00 20.00           C  
ATOM   4452  C   MET A 339      -7.827  -8.313   6.998  1.00 20.00           C  
ATOM   4453  O   MET A 339      -8.256  -7.338   6.386  1.00 20.00           O  
ATOM   4454  H   MET A 339      -7.765 -10.145   9.358  1.00 20.00           H  
ATOM   4455  HA  MET A 339      -8.566  -7.684   8.819  1.00 20.00           H  
ATOM   4456  HB2 MET A 339      -6.720  -7.874  10.115  1.00 20.00           H  
ATOM   4457  HB3 MET A 339      -5.975  -8.748   9.055  1.00 20.00           H  
ATOM   4458  HG2 MET A 339      -5.699  -6.974   7.641  1.00 20.00           H  
ATOM   4459  HG3 MET A 339      -6.596  -6.056   8.551  1.00 20.00           H  
ATOM   4460  HE1 MET A 339      -3.398  -4.282   9.066  1.00 20.00           H  
ATOM   4461  HE2 MET A 339      -4.053  -4.831   7.748  1.00 20.00           H  
ATOM   4462  HE3 MET A 339      -4.940  -4.096   8.819  1.00 20.00           H  
ATOM   4463  N   GLN A 340      -7.256  -9.356   6.388  1.00 20.00           N  
ATOM   4464  CA  GLN A 340      -7.251  -9.484   4.934  1.00 20.00           C  
ATOM   4465  CB  GLN A 340      -6.527 -10.769   4.508  1.00 20.00           C  
ATOM   4466  CG  GLN A 340      -5.197 -10.511   3.817  1.00 20.00           C  
ATOM   4467  CD  GLN A 340      -5.388  -9.885   2.461  1.00 20.00           C  
ATOM   4468  OE1 GLN A 340      -6.497  -9.846   1.920  1.00 20.00           O  
ATOM   4469  NE2 GLN A 340      -4.294  -9.473   1.839  1.00 20.00           N  
ATOM   4470  C   GLN A 340      -8.671  -9.465   4.379  1.00 20.00           C  
ATOM   4471  O   GLN A 340      -8.908  -8.902   3.312  1.00 20.00           O  
ATOM   4472  H   GLN A 340      -6.865 -10.003   6.797  1.00 20.00           H  
ATOM   4473  HA  GLN A 340      -6.742  -8.748   4.535  1.00 20.00           H  
ATOM   4474  HB2 GLN A 340      -6.393 -11.329   5.288  1.00 20.00           H  
ATOM   4475  HB3 GLN A 340      -7.093 -11.261   3.894  1.00 20.00           H  
ATOM   4476  HG2 GLN A 340      -4.657  -9.932   4.378  1.00 20.00           H  
ATOM   4477  HG3 GLN A 340      -4.736 -11.356   3.695  1.00 20.00           H  
ATOM   4478 HE21 GLN A 340      -3.527  -9.552   2.221  1.00 20.00           H  
ATOM   4479 HE22 GLN A 340      -4.350  -9.128   1.054  1.00 20.00           H  
ATOM   4480  N   GLY A 341      -9.616 -10.076   5.098  1.00 20.00           N  
ATOM   4481  CA  GLY A 341     -11.017 -10.057   4.702  1.00 20.00           C  
ATOM   4482  C   GLY A 341     -11.600  -8.661   4.645  1.00 20.00           C  
ATOM   4483  O   GLY A 341     -12.218  -8.280   3.650  1.00 20.00           O  
ATOM   4484  H   GLY A 341      -9.484 -10.409   5.880  1.00 20.00           H  
ATOM   4485  HA2 GLY A 341     -11.123 -10.479   3.835  1.00 20.00           H  
ATOM   4486  HA3 GLY A 341     -11.543 -10.594   5.316  1.00 20.00           H  
ATOM   4487  N   PHE A 342     -11.401  -7.900   5.712  1.00 20.00           N  
ATOM   4488  CA  PHE A 342     -11.996  -6.573   5.829  1.00 20.00           C  
ATOM   4489  CB  PHE A 342     -11.933  -6.078   7.280  1.00 20.00           C  
ATOM   4490  CG  PHE A 342     -13.059  -6.585   8.148  1.00 20.00           C  
ATOM   4491  CD1 PHE A 342     -14.366  -6.203   7.907  1.00 20.00           C  
ATOM   4492  CD2 PHE A 342     -12.808  -7.443   9.203  1.00 20.00           C  
ATOM   4493  CE1 PHE A 342     -15.398  -6.672   8.708  1.00 20.00           C  
ATOM   4494  CE2 PHE A 342     -13.844  -7.910  10.001  1.00 20.00           C  
ATOM   4495  CZ  PHE A 342     -15.132  -7.521   9.748  1.00 20.00           C  
ATOM   4496  C   PHE A 342     -11.305  -5.581   4.899  1.00 20.00           C  
ATOM   4497  O   PHE A 342     -11.969  -4.763   4.266  1.00 20.00           O  
ATOM   4498  H   PHE A 342     -10.923  -8.130   6.389  1.00 20.00           H  
ATOM   4499  HA  PHE A 342     -12.949  -6.611   5.602  1.00 20.00           H  
ATOM   4500  HB2 PHE A 342     -11.079  -6.332   7.664  1.00 20.00           H  
ATOM   4501  HB3 PHE A 342     -11.964  -5.109   7.285  1.00 20.00           H  
ATOM   4502  HD1 PHE A 342     -14.553  -5.626   7.202  1.00 20.00           H  
ATOM   4503  HD2 PHE A 342     -11.936  -7.711   9.380  1.00 20.00           H  
ATOM   4504  HE1 PHE A 342     -16.273  -6.408   8.536  1.00 20.00           H  
ATOM   4505  HE2 PHE A 342     -13.663  -8.486  10.708  1.00 20.00           H  
ATOM   4506  HZ  PHE A 342     -15.826  -7.833  10.283  1.00 20.00           H  
ATOM   4507  N   MET A 343      -9.973  -5.650   4.813  1.00 20.00           N  
ATOM   4508  CA  MET A 343      -9.174  -4.517   4.360  1.00 20.00           C  
ATOM   4509  CB  MET A 343      -8.127  -4.136   5.416  1.00 20.00           C  
ATOM   4510  CG  MET A 343      -8.731  -3.774   6.751  1.00 20.00           C  
ATOM   4511  SD  MET A 343      -9.819  -2.336   6.647  1.00 20.00           S  
ATOM   4512  CE  MET A 343      -8.665  -1.108   6.093  1.00 20.00           C  
ATOM   4513  C   MET A 343      -8.498  -4.824   3.028  1.00 20.00           C  
ATOM   4514  O   MET A 343      -8.110  -3.906   2.307  1.00 20.00           O  
ATOM   4515  H   MET A 343      -9.510  -6.346   5.014  1.00 20.00           H  
ATOM   4516  HA  MET A 343      -9.743  -3.726   4.254  1.00 20.00           H  
ATOM   4517  HB2 MET A 343      -7.504  -4.872   5.522  1.00 20.00           H  
ATOM   4518  HB3 MET A 343      -7.622  -3.372   5.099  1.00 20.00           H  
ATOM   4519  HG2 MET A 343      -9.222  -4.538   7.093  1.00 20.00           H  
ATOM   4520  HG3 MET A 343      -8.018  -3.566   7.374  1.00 20.00           H  
ATOM   4521  HE1 MET A 343      -9.118  -0.265   6.018  1.00 20.00           H  
ATOM   4522  HE2 MET A 343      -7.952  -1.038   6.732  1.00 20.00           H  
ATOM   4523  HE3 MET A 343      -8.316  -1.370   5.239  1.00 20.00           H  
ATOM   4524  N   GLY A 344      -8.355  -6.110   2.697  1.00 20.00           N  
ATOM   4525  CA  GLY A 344      -7.669  -6.521   1.480  1.00 20.00           C  
ATOM   4526  C   GLY A 344      -6.163  -6.411   1.581  1.00 20.00           C  
ATOM   4527  O   GLY A 344      -5.454  -6.571   0.586  1.00 20.00           O  
ATOM   4528  H   GLY A 344      -8.546  -6.764   3.222  1.00 20.00           H  
ATOM   4529  HA2 GLY A 344      -7.905  -7.435   1.259  1.00 20.00           H  
ATOM   4530  HA3 GLY A 344      -7.975  -5.986   0.731  1.00 20.00           H  
ATOM   4531  N   PHE A 345      -5.675  -6.137   2.784  1.00 20.00           N  
ATOM   4532  CA  PHE A 345      -4.255  -6.282   3.086  1.00 20.00           C  
ATOM   4533  CB  PHE A 345      -3.504  -4.977   2.789  1.00 20.00           C  
ATOM   4534  CG  PHE A 345      -3.954  -3.808   3.629  1.00 20.00           C  
ATOM   4535  CD1 PHE A 345      -3.281  -3.467   4.788  1.00 20.00           C  
ATOM   4536  CD2 PHE A 345      -5.050  -3.049   3.258  1.00 20.00           C  
ATOM   4537  CE1 PHE A 345      -3.700  -2.391   5.558  1.00 20.00           C  
ATOM   4538  CE2 PHE A 345      -5.464  -1.973   4.030  1.00 20.00           C  
ATOM   4539  CZ  PHE A 345      -4.786  -1.651   5.175  1.00 20.00           C  
ATOM   4540  C   PHE A 345      -4.045  -6.698   4.539  1.00 20.00           C  
ATOM   4541  O   PHE A 345      -4.966  -6.600   5.347  1.00 20.00           O  
ATOM   4542  H   PHE A 345      -6.148  -5.864   3.448  1.00 20.00           H  
ATOM   4543  HA  PHE A 345      -3.855  -6.958   2.500  1.00 20.00           H  
ATOM   4544  HB2 PHE A 345      -2.553  -5.126   2.910  1.00 20.00           H  
ATOM   4545  HB3 PHE A 345      -3.632  -4.744   1.856  1.00 20.00           H  
ATOM   4546  HD1 PHE A 345      -2.542  -3.965   5.053  1.00 20.00           H  
ATOM   4547  HD2 PHE A 345      -5.514  -3.263   2.481  1.00 20.00           H  
ATOM   4548  HE1 PHE A 345      -3.239  -2.172   6.336  1.00 20.00           H  
ATOM   4549  HE2 PHE A 345      -6.202  -1.471   3.770  1.00 20.00           H  
ATOM   4550  HZ  PHE A 345      -5.064  -0.930   5.693  1.00 20.00           H  
ATOM   4551  N   HIS A 346      -2.838  -7.160   4.873  1.00 20.00           N  
ATOM   4552  CA  HIS A 346      -2.522  -7.563   6.240  1.00 20.00           C  
ATOM   4553  CB  HIS A 346      -2.406  -9.090   6.340  1.00 20.00           C  
ATOM   4554  CG  HIS A 346      -1.443  -9.681   5.366  1.00 20.00           C  
ATOM   4555  ND1 HIS A 346      -0.102  -9.353   5.357  1.00 20.00           N  
ATOM   4556  CE1 HIS A 346       0.503 -10.026   4.393  1.00 20.00           C  
ATOM   4557  NE2 HIS A 346      -0.391 -10.774   3.780  1.00 20.00           N  
ATOM   4558  CD2 HIS A 346      -1.616 -10.578   4.367  1.00 20.00           C  
ATOM   4559  C   HIS A 346      -1.236  -6.899   6.722  1.00 20.00           C  
ATOM   4560  O   HIS A 346      -0.448  -6.420   5.909  1.00 20.00           O  
ATOM   4561  H   HIS A 346      -2.183  -7.250   4.322  1.00 20.00           H  
ATOM   4562  HA  HIS A 346      -3.255  -7.312   6.840  1.00 20.00           H  
ATOM   4563  HB2 HIS A 346      -2.152  -9.329   7.245  1.00 20.00           H  
ATOM   4564  HB3 HIS A 346      -3.277  -9.484   6.177  1.00 20.00           H  
ATOM   4565  HD2 HIS A 346      -2.416 -10.986   4.124  1.00 20.00           H  
ATOM   4566  HE1 HIS A 346       1.408  -9.978   4.184  1.00 20.00           H  
ATOM   4567  N   ILE A 347      -1.022  -6.870   8.040  1.00 20.00           N  
ATOM   4568  CA  ILE A 347       0.287  -6.541   8.596  1.00 20.00           C  
ATOM   4569  CB  ILE A 347       0.139  -5.803   9.944  1.00 20.00           C  
ATOM   4570  CG1 ILE A 347      -0.441  -6.732  11.020  1.00 20.00           C  
ATOM   4571  CG2 ILE A 347      -0.703  -4.543   9.785  1.00 20.00           C  
ATOM   4572  CD1 ILE A 347      -0.494  -6.120  12.389  1.00 20.00           C  
ATOM   4573  C   ILE A 347       1.152  -7.789   8.731  1.00 20.00           C  
ATOM   4574  O   ILE A 347       0.627  -8.897   8.812  1.00 20.00           O  
ATOM   4575  H   ILE A 347      -1.622  -7.037   8.633  1.00 20.00           H  
ATOM   4576  HA  ILE A 347       0.745  -5.896   8.018  1.00 20.00           H  
ATOM   4577  HB  ILE A 347       1.020  -5.555  10.267  1.00 20.00           H  
ATOM   4578 HG12 ILE A 347      -1.329  -7.015  10.749  1.00 20.00           H  
ATOM   4579 HG13 ILE A 347       0.102  -7.534  11.072  1.00 20.00           H  
ATOM   4580 HG21 ILE A 347      -0.770  -4.102  10.635  1.00 20.00           H  
ATOM   4581 HG22 ILE A 347      -0.278  -3.961   9.150  1.00 20.00           H  
ATOM   4582 HG23 ILE A 347      -1.577  -4.788   9.472  1.00 20.00           H  
ATOM   4583 HD11 ILE A 347      -0.851  -6.763  13.006  1.00 20.00           H  
ATOM   4584 HD12 ILE A 347       0.394  -5.872  12.654  1.00 20.00           H  
ATOM   4585 HD13 ILE A 347      -1.058  -5.343  12.362  1.00 20.00           H  
ATOM   4586  N   PRO A 348       2.477  -7.614   8.757  1.00 20.00           N  
ATOM   4587  CA  PRO A 348       3.333  -8.750   8.967  1.00 20.00           C  
ATOM   4588  CB  PRO A 348       4.754  -8.232   9.031  1.00 20.00           C  
ATOM   4589  CG  PRO A 348       4.725  -6.979   8.205  1.00 20.00           C  
ATOM   4590  CD  PRO A 348       3.300  -6.443   8.408  1.00 20.00           C  
ATOM   4591  C   PRO A 348       2.928  -9.594  10.184  1.00 20.00           C  
ATOM   4592  O   PRO A 348       2.405  -9.044  11.150  1.00 20.00           O  
ATOM   4593  HA  PRO A 348       3.343  -9.350   8.179  1.00 20.00           H  
ATOM   4594  HB2 PRO A 348       5.364  -8.876   8.639  1.00 20.00           H  
ATOM   4595  HB3 PRO A 348       4.992  -8.021   9.948  1.00 20.00           H  
ATOM   4596  HG2 PRO A 348       4.876  -7.189   7.270  1.00 20.00           H  
ATOM   4597  HG3 PRO A 348       5.375  -6.341   8.537  1.00 20.00           H  
ATOM   4598  HD2 PRO A 348       3.294  -5.812   9.145  1.00 20.00           H  
ATOM   4599  HD3 PRO A 348       2.979  -6.056   7.578  1.00 20.00           H  
ATOM   4600  N   LEU A 349       2.877 -10.922  10.034  1.00 20.00           N  
ATOM   4601  CA  LEU A 349       2.338 -11.791  11.075  1.00 20.00           C  
ATOM   4602  CB  LEU A 349       2.296 -13.245  10.590  1.00 20.00           C  
ATOM   4603  CG  LEU A 349       1.413 -14.177  11.404  1.00 20.00           C  
ATOM   4604  CD1 LEU A 349      -0.028 -13.710  11.389  1.00 20.00           C  
ATOM   4605  CD2 LEU A 349       1.514 -15.600  10.898  1.00 20.00           C  
ATOM   4606  C   LEU A 349       3.162 -11.687  12.354  1.00 20.00           C  
ATOM   4607  O   LEU A 349       2.621 -11.824  13.449  1.00 20.00           O  
ATOM   4608  H   LEU A 349       3.150 -11.342   9.335  1.00 20.00           H  
ATOM   4609  HA  LEU A 349       1.411 -11.543  11.273  1.00 20.00           H  
ATOM   4610  HB2 LEU A 349       2.024 -13.259   9.659  1.00 20.00           H  
ATOM   4611  HB3 LEU A 349       3.197 -13.605  10.594  1.00 20.00           H  
ATOM   4612  HG  LEU A 349       1.709 -14.165  12.328  1.00 20.00           H  
ATOM   4613 HD11 LEU A 349      -0.559 -14.321  11.905  1.00 20.00           H  
ATOM   4614 HD12 LEU A 349      -0.075 -12.832  11.774  1.00 20.00           H  
ATOM   4615 HD13 LEU A 349      -0.340 -13.689  10.482  1.00 20.00           H  
ATOM   4616 HD21 LEU A 349       0.958 -16.165  11.440  1.00 20.00           H  
ATOM   4617 HD22 LEU A 349       1.218 -15.629   9.986  1.00 20.00           H  
ATOM   4618 HD23 LEU A 349       2.428 -15.888  10.956  1.00 20.00           H  
ATOM   4619  N   TRP A 350       4.469 -11.445  12.221  1.00 20.00           N  
ATOM   4620  CA  TRP A 350       5.326 -11.198  13.376  1.00 20.00           C  
ATOM   4621  CB  TRP A 350       6.797 -11.103  12.948  1.00 20.00           C  
ATOM   4622  CG  TRP A 350       7.095  -9.924  12.074  1.00 20.00           C  
ATOM   4623  CD1 TRP A 350       7.166  -9.909  10.712  1.00 20.00           C  
ATOM   4624  NE1 TRP A 350       7.462  -8.640  10.271  1.00 20.00           N  
ATOM   4625  CE2 TRP A 350       7.587  -7.808  11.354  1.00 20.00           C  
ATOM   4626  CZ2 TRP A 350       7.878  -6.446  11.416  1.00 20.00           C  
ATOM   4627  CH2 TRP A 350       7.939  -5.873  12.658  1.00 20.00           C  
ATOM   4628  CZ3 TRP A 350       7.721  -6.617  13.818  1.00 20.00           C  
ATOM   4629  CE3 TRP A 350       7.433  -7.965  13.759  1.00 20.00           C  
ATOM   4630  CD2 TRP A 350       7.362  -8.585  12.507  1.00 20.00           C  
ATOM   4631  C   TRP A 350       4.902  -9.928  14.108  1.00 20.00           C  
ATOM   4632  O   TRP A 350       4.990  -9.865  15.332  1.00 20.00           O  
ATOM   4633  H   TRP A 350       4.883 -11.419  11.467  1.00 20.00           H  
ATOM   4634  HA  TRP A 350       5.278 -11.955  13.996  1.00 20.00           H  
ATOM   4635  HB2 TRP A 350       7.355 -11.078  13.740  1.00 20.00           H  
ATOM   4636  HB3 TRP A 350       7.035 -11.906  12.459  1.00 20.00           H  
ATOM   4637  HD1 TRP A 350       7.034 -10.648  10.165  1.00 20.00           H  
ATOM   4638  HE1 TRP A 350       7.553  -8.406   9.448  1.00 20.00           H  
ATOM   4639  HE3 TRP A 350       7.289  -8.453  14.538  1.00 20.00           H  
ATOM   4640  HZ2 TRP A 350       8.025  -5.946  10.645  1.00 20.00           H  
ATOM   4641  HZ3 TRP A 350       7.770  -6.197  14.646  1.00 20.00           H  
ATOM   4642  HH2 TRP A 350       8.132  -4.966  12.730  1.00 20.00           H  
ATOM   4643  N   LEU A 351       4.443  -8.918  13.364  1.00 20.00           N  
ATOM   4644  CA  LEU A 351       4.059  -7.642  13.957  1.00 20.00           C  
ATOM   4645  CB  LEU A 351       3.982  -6.554  12.879  1.00 20.00           C  
ATOM   4646  CG  LEU A 351       3.602  -5.169  13.380  1.00 20.00           C  
ATOM   4647  CD1 LEU A 351       4.695  -4.588  14.251  1.00 20.00           C  
ATOM   4648  CD2 LEU A 351       3.294  -4.240  12.225  1.00 20.00           C  
ATOM   4649  C   LEU A 351       2.725  -7.757  14.685  1.00 20.00           C  
ATOM   4650  O   LEU A 351       2.544  -7.154  15.740  1.00 20.00           O  
ATOM   4651  H   LEU A 351       4.346  -8.951  12.510  1.00 20.00           H  
ATOM   4652  HA  LEU A 351       4.745  -7.348  14.592  1.00 20.00           H  
ATOM   4653  HB2 LEU A 351       4.829  -6.515  12.408  1.00 20.00           H  
ATOM   4654  HB3 LEU A 351       3.333  -6.819  12.209  1.00 20.00           H  
ATOM   4655  HG  LEU A 351       2.805  -5.239  13.929  1.00 20.00           H  
ATOM   4656 HD11 LEU A 351       4.435  -3.709  14.535  1.00 20.00           H  
ATOM   4657 HD12 LEU A 351       4.819  -5.154  15.017  1.00 20.00           H  
ATOM   4658 HD13 LEU A 351       5.508  -4.541  13.743  1.00 20.00           H  
ATOM   4659 HD21 LEU A 351       3.063  -3.375  12.573  1.00 20.00           H  
ATOM   4660 HD22 LEU A 351       4.071  -4.168  11.666  1.00 20.00           H  
ATOM   4661 HD23 LEU A 351       2.559  -4.599  11.722  1.00 20.00           H  
ATOM   4662  N   ARG A 352       1.789  -8.531  14.127  1.00 20.00           N  
ATOM   4663  CA  ARG A 352       0.546  -8.852  14.820  1.00 20.00           C  
ATOM   4664  CB  ARG A 352      -0.371  -9.694  13.923  1.00 20.00           C  
ATOM   4665  CG  ARG A 352      -1.664 -10.113  14.604  1.00 20.00           C  
ATOM   4666  CD  ARG A 352      -2.595 -10.827  13.645  1.00 20.00           C  
ATOM   4667  NE  ARG A 352      -3.156  -9.914  12.654  1.00 20.00           N  
ATOM   4668  CZ  ARG A 352      -4.151  -9.075  12.910  1.00 20.00           C  
ATOM   4669  NH1 ARG A 352      -4.800  -9.140  14.064  1.00 20.00           N  
ATOM   4670  NH2 ARG A 352      -4.507  -8.166  12.013  1.00 20.00           N  
ATOM   4671  C   ARG A 352       0.824  -9.581  16.130  1.00 20.00           C  
ATOM   4672  O   ARG A 352       0.247  -9.240  17.160  1.00 20.00           O  
ATOM   4673  H   ARG A 352       1.854  -8.881  13.345  1.00 20.00           H  
ATOM   4674  HA  ARG A 352       0.053  -8.039  15.010  1.00 20.00           H  
ATOM   4675  HB2 ARG A 352      -0.570  -9.189  13.107  1.00 20.00           H  
ATOM   4676  HB3 ARG A 352       0.101 -10.498  13.655  1.00 20.00           H  
ATOM   4677  HG2 ARG A 352      -1.453 -10.692  15.354  1.00 20.00           H  
ATOM   4678  HG3 ARG A 352      -2.120  -9.322  14.931  1.00 20.00           H  
ATOM   4679  HD2 ARG A 352      -2.106 -11.538  13.201  1.00 20.00           H  
ATOM   4680  HD3 ARG A 352      -3.329 -11.214  14.146  1.00 20.00           H  
ATOM   4681  HE  ARG A 352      -2.906 -10.004  11.836  1.00 20.00           H  
ATOM   4682 HH11 ARG A 352      -4.574  -9.724  14.653  1.00 20.00           H  
ATOM   4683 HH12 ARG A 352      -5.448  -8.596  14.224  1.00 20.00           H  
ATOM   4684 HH21 ARG A 352      -4.089  -8.115  11.263  1.00 20.00           H  
ATOM   4685 HH22 ARG A 352      -5.156  -7.627  12.181  1.00 20.00           H  
ATOM   4686  N   ARG A 353       1.706 -10.585  16.096  1.00 20.00           N  
ATOM   4687  CA  ARG A 353       2.118 -11.285  17.307  1.00 20.00           C  
ATOM   4688  CB  ARG A 353       3.151 -12.371  16.978  1.00 20.00           C  
ATOM   4689  CG  ARG A 353       3.681 -13.094  18.207  1.00 20.00           C  
ATOM   4690  CD  ARG A 353       2.615 -13.960  18.847  1.00 20.00           C  
ATOM   4691  NE  ARG A 353       1.826 -13.216  19.824  1.00 20.00           N  
ATOM   4692  CZ  ARG A 353       0.827 -13.746  20.517  1.00 20.00           C  
ATOM   4693  NH1 ARG A 353       0.577 -15.046  20.443  1.00 20.00           N  
ATOM   4694  NH2 ARG A 353       0.069 -12.980  21.290  1.00 20.00           N  
ATOM   4695  C   ARG A 353       2.679 -10.312  18.338  1.00 20.00           C  
ATOM   4696  O   ARG A 353       2.362 -10.415  19.520  1.00 20.00           O  
ATOM   4697  H   ARG A 353       2.079 -10.877  15.378  1.00 20.00           H  
ATOM   4698  HA  ARG A 353       1.361 -11.753  17.694  1.00 20.00           H  
ATOM   4699  HB2 ARG A 353       2.751 -13.015  16.357  1.00 20.00           H  
ATOM   4700  HB3 ARG A 353       3.904 -11.963  16.523  1.00 20.00           H  
ATOM   4701  HG2 ARG A 353       4.441 -13.639  17.950  1.00 20.00           H  
ATOM   4702  HG3 ARG A 353       3.966 -12.437  18.861  1.00 20.00           H  
ATOM   4703  HD2 ARG A 353       2.037 -14.313  18.153  1.00 20.00           H  
ATOM   4704  HD3 ARG A 353       3.043 -14.699  19.307  1.00 20.00           H  
ATOM   4705  HE  ARG A 353       1.942 -12.365  19.870  1.00 20.00           H  
ATOM   4706 HH11 ARG A 353       1.058 -15.548  19.937  1.00 20.00           H  
ATOM   4707 HH12 ARG A 353      -0.066 -15.386  20.901  1.00 20.00           H  
ATOM   4708 HH21 ARG A 353       0.218 -12.134  21.335  1.00 20.00           H  
ATOM   4709 HH22 ARG A 353      -0.571 -13.329  21.745  1.00 20.00           H  
ATOM   4710  N   LEU A 354       3.513  -9.367  17.894  1.00 20.00           N  
ATOM   4711  CA  LEU A 354       4.223  -8.480  18.809  1.00 20.00           C  
ATOM   4712  CB  LEU A 354       5.302  -7.690  18.058  1.00 20.00           C  
ATOM   4713  CG  LEU A 354       6.511  -7.290  18.890  1.00 20.00           C  
ATOM   4714  CD1 LEU A 354       7.714  -7.031  18.008  1.00 20.00           C  
ATOM   4715  CD2 LEU A 354       6.207  -6.076  19.741  1.00 20.00           C  
ATOM   4716  C   LEU A 354       3.259  -7.524  19.504  1.00 20.00           C  
ATOM   4717  O   LEU A 354       3.389  -7.279  20.701  1.00 20.00           O  
ATOM   4718  H   LEU A 354       3.682  -9.221  17.063  1.00 20.00           H  
ATOM   4719  HA  LEU A 354       4.695  -9.007  19.488  1.00 20.00           H  
ATOM   4720  HB2 LEU A 354       5.586  -8.201  17.284  1.00 20.00           H  
ATOM   4721  HB3 LEU A 354       4.907  -6.882  17.696  1.00 20.00           H  
ATOM   4722  HG  LEU A 354       6.743  -8.022  19.483  1.00 20.00           H  
ATOM   4723 HD11 LEU A 354       8.456  -6.771  18.559  1.00 20.00           H  
ATOM   4724 HD12 LEU A 354       7.930  -7.834  17.529  1.00 20.00           H  
ATOM   4725 HD13 LEU A 354       7.502  -6.327  17.390  1.00 20.00           H  
ATOM   4726 HD21 LEU A 354       6.999  -5.824  20.221  1.00 20.00           H  
ATOM   4727 HD22 LEU A 354       5.929  -5.356  19.171  1.00 20.00           H  
ATOM   4728 HD23 LEU A 354       5.505  -6.296  20.359  1.00 20.00           H  
ATOM   4729  N   ILE A 355       2.291  -6.984  18.758  1.00 20.00           N  
ATOM   4730  CA  ILE A 355       1.345  -6.021  19.310  1.00 20.00           C  
ATOM   4731  CB  ILE A 355       0.543  -5.333  18.184  1.00 20.00           C  
ATOM   4732  CG1 ILE A 355       1.430  -4.359  17.393  1.00 20.00           C  
ATOM   4733  CG2 ILE A 355      -0.690  -4.633  18.743  1.00 20.00           C  
ATOM   4734  CD1 ILE A 355       0.841  -3.929  16.082  1.00 20.00           C  
ATOM   4735  C   ILE A 355       0.425  -6.682  20.330  1.00 20.00           C  
ATOM   4736  O   ILE A 355       0.188  -6.124  21.399  1.00 20.00           O  
ATOM   4737  H   ILE A 355       2.164  -7.163  17.926  1.00 20.00           H  
ATOM   4738  HA  ILE A 355       1.828  -5.287  19.744  1.00 20.00           H  
ATOM   4739  HB  ILE A 355       0.262  -6.003  17.541  1.00 20.00           H  
ATOM   4740 HG12 ILE A 355       1.615  -3.583  17.944  1.00 20.00           H  
ATOM   4741 HG13 ILE A 355       2.283  -4.784  17.213  1.00 20.00           H  
ATOM   4742 HG21 ILE A 355      -1.169  -4.220  18.022  1.00 20.00           H  
ATOM   4743 HG22 ILE A 355      -1.249  -5.283  19.176  1.00 20.00           H  
ATOM   4744 HG23 ILE A 355      -0.411  -3.967  19.376  1.00 20.00           H  
ATOM   4745 HD11 ILE A 355       1.458  -3.342  15.640  1.00 20.00           H  
ATOM   4746 HD12 ILE A 355       0.685  -4.705  15.540  1.00 20.00           H  
ATOM   4747 HD13 ILE A 355       0.013  -3.471  16.247  1.00 20.00           H  
ATOM   4748  N   THR A 356      -0.094  -7.870  20.006  1.00 20.00           N  
ATOM   4749  CA  THR A 356      -1.104  -8.518  20.836  1.00 20.00           C  
ATOM   4750  CB  THR A 356      -1.754  -9.674  20.075  1.00 20.00           C  
ATOM   4751  OG1 THR A 356      -0.743 -10.608  19.696  1.00 20.00           O  
ATOM   4752  CG2 THR A 356      -2.514  -9.203  18.847  1.00 20.00           C  
ATOM   4753  C   THR A 356      -0.506  -8.983  22.160  1.00 20.00           C  
ATOM   4754  O   THR A 356      -1.241  -9.255  23.106  1.00 20.00           O  
ATOM   4755  H   THR A 356       0.125  -8.319  19.307  1.00 20.00           H  
ATOM   4756  HA  THR A 356      -1.838  -7.895  21.019  1.00 20.00           H  
ATOM   4757  HB  THR A 356      -2.367 -10.137  20.668  1.00 20.00           H  
ATOM   4758  HG1 THR A 356      -0.420 -10.393  18.973  1.00 20.00           H  
ATOM   4759 HG21 THR A 356      -2.908  -9.954  18.398  1.00 20.00           H  
ATOM   4760 HG22 THR A 356      -3.212  -8.596  19.106  1.00 20.00           H  
ATOM   4761 HG23 THR A 356      -1.917  -8.755  18.244  1.00 20.00           H  
ATOM   4762  N   MET A 357       0.825  -9.074  22.231  1.00 20.00           N  
ATOM   4763  CA  MET A 357       1.504  -9.438  23.470  1.00 20.00           C  
ATOM   4764  CB  MET A 357       2.962  -9.830  23.192  1.00 20.00           C  
ATOM   4765  CG  MET A 357       3.103 -11.192  22.557  1.00 20.00           C  
ATOM   4766  SD  MET A 357       4.821 -11.749  22.498  1.00 20.00           S  
ATOM   4767  CE  MET A 357       5.661 -10.199  22.692  1.00 20.00           C  
ATOM   4768  C   MET A 357       1.444  -8.298  24.481  1.00 20.00           C  
ATOM   4769  O   MET A 357       1.386  -8.543  25.684  1.00 20.00           O  
ATOM   4770  H   MET A 357       1.356  -8.929  21.570  1.00 20.00           H  
ATOM   4771  HA  MET A 357       1.085 -10.233  23.860  1.00 20.00           H  
ATOM   4772  HB2 MET A 357       3.367  -9.156  22.624  1.00 20.00           H  
ATOM   4773  HB3 MET A 357       3.452  -9.837  24.029  1.00 20.00           H  
ATOM   4774  HG2 MET A 357       2.564 -11.829  23.053  1.00 20.00           H  
ATOM   4775  HG3 MET A 357       2.769 -11.153  21.648  1.00 20.00           H  
ATOM   4776  HE1 MET A 357       6.608 -10.349  22.650  1.00 20.00           H  
ATOM   4777  HE2 MET A 357       5.394  -9.608  21.984  1.00 20.00           H  
ATOM   4778  HE3 MET A 357       5.426  -9.820  23.542  1.00 20.00           H  
ATOM   4779  N   LEU A 358       1.457  -7.052  23.998  1.00 20.00           N  
ATOM   4780  CA  LEU A 358       1.780  -5.906  24.841  1.00 20.00           C  
ATOM   4781  CB  LEU A 358       1.830  -4.623  24.003  1.00 20.00           C  
ATOM   4782  CG  LEU A 358       2.962  -4.552  22.990  1.00 20.00           C  
ATOM   4783  CD1 LEU A 358       2.973  -3.213  22.282  1.00 20.00           C  
ATOM   4784  CD2 LEU A 358       4.299  -4.812  23.652  1.00 20.00           C  
ATOM   4785  C   LEU A 358       0.769  -5.758  25.973  1.00 20.00           C  
ATOM   4786  O   LEU A 358       1.149  -5.472  27.106  1.00 20.00           O  
ATOM   4787  H   LEU A 358       1.281  -6.847  23.181  1.00 20.00           H  
ATOM   4788  HA  LEU A 358       2.675  -6.015  25.225  1.00 20.00           H  
ATOM   4789  HB2 LEU A 358       0.977  -4.505  23.557  1.00 20.00           H  
ATOM   4790  HB3 LEU A 358       1.911  -3.861  24.598  1.00 20.00           H  
ATOM   4791  HG  LEU A 358       2.824  -5.233  22.314  1.00 20.00           H  
ATOM   4792 HD11 LEU A 358       3.706  -3.193  21.663  1.00 20.00           H  
ATOM   4793 HD12 LEU A 358       2.144  -3.104  21.809  1.00 20.00           H  
ATOM   4794 HD13 LEU A 358       3.074  -2.516  22.934  1.00 20.00           H  
ATOM   4795 HD21 LEU A 358       4.991  -4.761  22.988  1.00 20.00           H  
ATOM   4796 HD22 LEU A 358       4.448  -4.147  24.328  1.00 20.00           H  
ATOM   4797 HD23 LEU A 358       4.287  -5.686  24.048  1.00 20.00           H  
ATOM   4798  N   PRO A 359      -0.518  -5.951  25.670  1.00 20.00           N  
ATOM   4799  CA  PRO A 359      -1.500  -5.922  26.721  1.00 20.00           C  
ATOM   4800  CB  PRO A 359      -2.835  -6.265  26.088  1.00 20.00           C  
ATOM   4801  CG  PRO A 359      -2.693  -5.777  24.672  1.00 20.00           C  
ATOM   4802  CD  PRO A 359      -1.203  -6.010  24.366  1.00 20.00           C  
ATOM   4803  C   PRO A 359      -1.192  -6.902  27.862  1.00 20.00           C  
ATOM   4804  O   PRO A 359      -1.592  -6.693  29.004  1.00 20.00           O  
ATOM   4805  HA  PRO A 359      -1.583  -5.018  27.118  1.00 20.00           H  
ATOM   4806  HB2 PRO A 359      -3.553  -5.792  26.537  1.00 20.00           H  
ATOM   4807  HB3 PRO A 359      -2.977  -7.225  26.101  1.00 20.00           H  
ATOM   4808  HG2 PRO A 359      -2.908  -4.833  24.615  1.00 20.00           H  
ATOM   4809  HG3 PRO A 359      -3.248  -6.303  24.074  1.00 20.00           H  
ATOM   4810  HD2 PRO A 359      -1.085  -6.890  23.977  1.00 20.00           H  
ATOM   4811  HD3 PRO A 359      -0.874  -5.300  23.794  1.00 20.00           H  
ATOM   4812  N   ALA A 360      -0.725  -8.103  27.502  1.00 20.00           N  
ATOM   4813  CA  ALA A 360      -0.482  -9.156  28.482  1.00 20.00           C  
ATOM   4814  CB  ALA A 360      -0.226 -10.478  27.776  1.00 20.00           C  
ATOM   4815  C   ALA A 360       0.699  -8.805  29.381  1.00 20.00           C  
ATOM   4816  O   ALA A 360       0.627  -8.989  30.594  1.00 20.00           O  
ATOM   4817  H   ALA A 360      -0.541  -8.329  26.693  1.00 20.00           H  
ATOM   4818  HA  ALA A 360      -1.278  -9.287  29.038  1.00 20.00           H  
ATOM   4819  HB1 ALA A 360      -0.055 -11.156  28.434  1.00 20.00           H  
ATOM   4820  HB2 ALA A 360      -1.002 -10.712  27.261  1.00 20.00           H  
ATOM   4821  HB3 ALA A 360       0.535 -10.381  27.198  1.00 20.00           H  
ATOM   4822  N   PHE A 361       1.786  -8.300  28.791  1.00 20.00           N  
ATOM   4823  CA  PHE A 361       2.931  -7.831  29.565  1.00 20.00           C  
ATOM   4824  CB  PHE A 361       4.088  -7.440  28.635  1.00 20.00           C  
ATOM   4825  CG  PHE A 361       4.893  -8.614  28.134  1.00 20.00           C  
ATOM   4826  CD1 PHE A 361       5.922  -9.142  28.891  1.00 20.00           C  
ATOM   4827  CD2 PHE A 361       4.618  -9.188  26.906  1.00 20.00           C  
ATOM   4828  CE1 PHE A 361       6.660 -10.221  28.426  1.00 20.00           C  
ATOM   4829  CE2 PHE A 361       5.358 -10.267  26.445  1.00 20.00           C  
ATOM   4830  CZ  PHE A 361       6.374 -10.777  27.208  1.00 20.00           C  
ATOM   4831  C   PHE A 361       2.543  -6.655  30.455  1.00 20.00           C  
ATOM   4832  O   PHE A 361       2.847  -6.657  31.646  1.00 20.00           O  
ATOM   4833  H   PHE A 361       1.883  -8.219  27.940  1.00 20.00           H  
ATOM   4834  HA  PHE A 361       3.275  -8.556  30.127  1.00 20.00           H  
ATOM   4835  HB2 PHE A 361       3.734  -6.936  27.886  1.00 20.00           H  
ATOM   4836  HB3 PHE A 361       4.689  -6.846  29.112  1.00 20.00           H  
ATOM   4837  HD1 PHE A 361       6.121  -8.769  29.720  1.00 20.00           H  
ATOM   4838  HD2 PHE A 361       3.929  -8.846  26.383  1.00 20.00           H  
ATOM   4839  HE1 PHE A 361       7.351 -10.567  28.944  1.00 20.00           H  
ATOM   4840  HE2 PHE A 361       5.164 -10.645  25.617  1.00 20.00           H  
ATOM   4841  HZ  PHE A 361       6.871 -11.500  26.898  1.00 20.00           H  
ATOM   4842  N   ILE A 362       1.873  -5.651  29.883  1.00 20.00           N  
ATOM   4843  CA  ILE A 362       1.367  -4.525  30.661  1.00 20.00           C  
ATOM   4844  CB  ILE A 362       0.509  -3.591  29.780  1.00 20.00           C  
ATOM   4845  CG1 ILE A 362       1.361  -2.932  28.686  1.00 20.00           C  
ATOM   4846  CG2 ILE A 362      -0.208  -2.550  30.631  1.00 20.00           C  
ATOM   4847  CD1 ILE A 362       0.558  -2.354  27.557  1.00 20.00           C  
ATOM   4848  C   ILE A 362       0.595  -5.010  31.884  1.00 20.00           C  
ATOM   4849  O   ILE A 362       0.861  -4.563  32.998  1.00 20.00           O  
ATOM   4850  H   ILE A 362       1.700  -5.601  29.042  1.00 20.00           H  
ATOM   4851  HA  ILE A 362       2.111  -3.960  30.957  1.00 20.00           H  
ATOM   4852  HB  ILE A 362      -0.151  -4.122  29.307  1.00 20.00           H  
ATOM   4853 HG12 ILE A 362       1.913  -2.242  29.087  1.00 20.00           H  
ATOM   4854 HG13 ILE A 362       1.966  -3.593  28.315  1.00 20.00           H  
ATOM   4855 HG21 ILE A 362      -0.743  -1.994  30.059  1.00 20.00           H  
ATOM   4856 HG22 ILE A 362      -0.770  -2.998  31.267  1.00 20.00           H  
ATOM   4857 HG23 ILE A 362       0.445  -2.016  31.088  1.00 20.00           H  
ATOM   4858 HD11 ILE A 362       1.156  -1.954  26.921  1.00 20.00           H  
ATOM   4859 HD12 ILE A 362       0.058  -3.057  27.137  1.00 20.00           H  
ATOM   4860 HD13 ILE A 362      -0.040  -1.690  27.907  1.00 20.00           H  
ATOM   4861  N   VAL A 363      -0.360  -5.922  31.681  1.00 20.00           N  
ATOM   4862  CA  VAL A 363      -1.175  -6.435  32.777  1.00 20.00           C  
ATOM   4863  CB  VAL A 363      -2.257  -7.411  32.269  1.00 20.00           C  
ATOM   4864  CG1 VAL A 363      -2.798  -8.264  33.409  1.00 20.00           C  
ATOM   4865  CG2 VAL A 363      -3.383  -6.658  31.571  1.00 20.00           C  
ATOM   4866  C   VAL A 363      -0.304  -7.080  33.850  1.00 20.00           C  
ATOM   4867  O   VAL A 363      -0.568  -6.917  35.039  1.00 20.00           O  
ATOM   4868  H   VAL A 363      -0.554  -6.259  30.914  1.00 20.00           H  
ATOM   4869  HA  VAL A 363      -1.691  -5.706  33.181  1.00 20.00           H  
ATOM   4870  HB  VAL A 363      -1.854  -8.023  31.619  1.00 20.00           H  
ATOM   4871 HG11 VAL A 363      -3.469  -8.858  33.064  1.00 20.00           H  
ATOM   4872 HG12 VAL A 363      -2.078  -8.773  33.788  1.00 20.00           H  
ATOM   4873 HG13 VAL A 363      -3.181  -7.689  34.076  1.00 20.00           H  
ATOM   4874 HG21 VAL A 363      -4.007  -7.292  31.210  1.00 20.00           H  
ATOM   4875 HG22 VAL A 363      -3.825  -6.094  32.210  1.00 20.00           H  
ATOM   4876 HG23 VAL A 363      -3.012  -6.124  30.865  1.00 20.00           H  
ATOM   4877  N   ILE A 364       0.734  -7.812  33.436  1.00 20.00           N  
ATOM   4878  CA  ILE A 364       1.637  -8.465  34.378  1.00 20.00           C  
ATOM   4879  CB  ILE A 364       2.597  -9.425  33.642  1.00 20.00           C  
ATOM   4880  CG1 ILE A 364       1.842 -10.648  33.099  1.00 20.00           C  
ATOM   4881  CG2 ILE A 364       3.750  -9.840  34.548  1.00 20.00           C  
ATOM   4882  CD1 ILE A 364       2.596 -11.410  32.050  1.00 20.00           C  
ATOM   4883  C   ILE A 364       2.398  -7.436  35.207  1.00 20.00           C  
ATOM   4884  O   ILE A 364       2.486  -7.569  36.426  1.00 20.00           O  
ATOM   4885  H   ILE A 364       0.935  -7.945  32.610  1.00 20.00           H  
ATOM   4886  HA  ILE A 364       1.129  -9.047  34.980  1.00 20.00           H  
ATOM   4887  HB  ILE A 364       2.955  -8.976  32.860  1.00 20.00           H  
ATOM   4888 HG12 ILE A 364       1.618 -11.234  33.838  1.00 20.00           H  
ATOM   4889 HG13 ILE A 364       1.003 -10.354  32.711  1.00 20.00           H  
ATOM   4890 HG21 ILE A 364       4.334 -10.426  34.061  1.00 20.00           H  
ATOM   4891 HG22 ILE A 364       4.231  -9.055  34.821  1.00 20.00           H  
ATOM   4892 HG23 ILE A 364       3.396 -10.293  35.316  1.00 20.00           H  
ATOM   4893 HD11 ILE A 364       2.058 -12.147  31.752  1.00 20.00           H  
ATOM   4894 HD12 ILE A 364       2.783 -10.825  31.312  1.00 20.00           H  
ATOM   4895 HD13 ILE A 364       3.417 -11.734  32.428  1.00 20.00           H  
ATOM   4896  N   LEU A 365       2.949  -6.410  34.552  1.00 20.00           N  
ATOM   4897  CA  LEU A 365       3.747  -5.401  35.239  1.00 20.00           C  
ATOM   4898  CB  LEU A 365       4.461  -4.501  34.224  1.00 20.00           C  
ATOM   4899  CG  LEU A 365       5.391  -5.220  33.259  1.00 20.00           C  
ATOM   4900  CD1 LEU A 365       6.050  -4.242  32.310  1.00 20.00           C  
ATOM   4901  CD2 LEU A 365       6.438  -6.019  34.008  1.00 20.00           C  
ATOM   4902  C   LEU A 365       2.881  -4.560  36.170  1.00 20.00           C  
ATOM   4903  O   LEU A 365       3.395  -3.941  37.100  1.00 20.00           O  
ATOM   4904  H   LEU A 365       2.873  -6.279  33.705  1.00 20.00           H  
ATOM   4905  HA  LEU A 365       4.454  -5.833  35.764  1.00 20.00           H  
ATOM   4906  HB2 LEU A 365       3.798  -3.995  33.730  1.00 20.00           H  
ATOM   4907  HB3 LEU A 365       4.981  -3.836  34.702  1.00 20.00           H  
ATOM   4908  HG  LEU A 365       4.872  -5.838  32.720  1.00 20.00           H  
ATOM   4909 HD11 LEU A 365       6.645  -4.722  31.729  1.00 20.00           H  
ATOM   4910 HD12 LEU A 365       5.371  -3.805  31.790  1.00 20.00           H  
ATOM   4911 HD13 LEU A 365       6.541  -3.594  32.820  1.00 20.00           H  
ATOM   4912 HD21 LEU A 365       7.012  -6.454  33.373  1.00 20.00           H  
ATOM   4913 HD22 LEU A 365       6.952  -5.423  34.557  1.00 20.00           H  
ATOM   4914 HD23 LEU A 365       5.998  -6.673  34.556  1.00 20.00           H  
ATOM   4915  N   LEU A 366       1.567  -4.535  35.926  1.00 20.00           N  
ATOM   4916  CA  LEU A 366       0.636  -3.839  36.808  1.00 20.00           C  
ATOM   4917  CB  LEU A 366      -0.649  -3.483  36.053  1.00 20.00           C  
ATOM   4918  CG  LEU A 366      -0.504  -2.395  34.999  1.00 20.00           C  
ATOM   4919  CD1 LEU A 366      -1.801  -2.195  34.244  1.00 20.00           C  
ATOM   4920  CD2 LEU A 366      -0.047  -1.093  35.623  1.00 20.00           C  
ATOM   4921  C   LEU A 366       0.310  -4.684  38.034  1.00 20.00           C  
ATOM   4922  O   LEU A 366      -0.269  -4.180  38.994  1.00 20.00           O  
ATOM   4923  H   LEU A 366       1.193  -4.917  35.252  1.00 20.00           H  
ATOM   4924  HA  LEU A 366       1.025  -2.989  37.101  1.00 20.00           H  
ATOM   4925  HB2 LEU A 366      -1.013  -4.287  35.651  1.00 20.00           H  
ATOM   4926  HB3 LEU A 366      -1.320  -3.194  36.691  1.00 20.00           H  
ATOM   4927  HG  LEU A 366       0.166  -2.668  34.353  1.00 20.00           H  
ATOM   4928 HD11 LEU A 366      -1.673  -1.515  33.578  1.00 20.00           H  
ATOM   4929 HD12 LEU A 366      -2.047  -3.021  33.822  1.00 20.00           H  
ATOM   4930 HD13 LEU A 366      -2.484  -1.925  34.862  1.00 20.00           H  
ATOM   4931 HD21 LEU A 366       0.031  -0.428  34.936  1.00 20.00           H  
ATOM   4932 HD22 LEU A 366      -0.696  -0.814  36.274  1.00 20.00           H  
ATOM   4933 HD23 LEU A 366       0.804  -1.230  36.045  1.00 20.00           H  
ATOM   4934  N   GLY A 367       0.678  -5.968  38.007  1.00 20.00           N  
ATOM   4935  CA  GLY A 367       0.453  -6.857  39.138  1.00 20.00           C
[truncated: 49,070,773 more chars]
