# Supplementary material for: Calculation of minimum energy pathways in transport proteins
Source: Commun Chem. 2025 Nov 25;8:377. doi: 10.1038/s42004-025-01754-1 (PMC12657958; doi:10.1038/s42004-025-01754-1)
Supplement: Supplementary file 9 — Supplementary Data 3 [file 42004_2025_1754_MOESM9_ESM.txt]

NUMMDL    101                                                                   
CRYST1    1.000    1.000    1.000  90.00  90.00  90.00 P 1                      
MODEL        1                                                                  
ATOM      1  N   LYS A  17      12.542  60.116  -9.739  1.00 20.00           N  
ATOM      2  CA  LYS A  17      11.898  60.011  -8.434  1.00 20.00           C  
ATOM      3  CB  LYS A  17      11.627  61.404  -7.851  1.00 20.00           C  
ATOM      4  CG  LYS A  17      12.891  62.139  -7.431  1.00 20.00           C  
ATOM      5  CD  LYS A  17      12.678  62.936  -6.155  1.00 20.00           C  
ATOM      6  CE  LYS A  17      13.970  63.506  -5.625  1.00 20.00           C  
ATOM      7  NZ  LYS A  17      14.371  64.734  -6.360  1.00 20.00           N  
ATOM      8  C   LYS A  17      10.601  59.213  -8.528  1.00 20.00           C  
ATOM      9  O   LYS A  17       9.522  59.797  -8.605  1.00 20.00           O  
ATOM     10  HA  LYS A  17      12.498  59.569  -7.798  1.00 20.00           H  
ATOM     11  HB2 LYS A  17      11.139  61.930  -8.503  1.00 20.00           H  
ATOM     12  HB3 LYS A  17      11.059  61.315  -7.069  1.00 20.00           H  
ATOM     13  HG2 LYS A  17      13.604  61.494  -7.305  1.00 20.00           H  
ATOM     14  HG3 LYS A  17      13.144  62.760  -8.133  1.00 20.00           H  
ATOM     15  HD2 LYS A  17      12.047  63.651  -6.330  1.00 20.00           H  
ATOM     16  HD3 LYS A  17      12.308  62.351  -5.475  1.00 20.00           H  
ATOM     17  HE2 LYS A  17      13.864  63.704  -4.681  1.00 20.00           H  
ATOM     18  HE3 LYS A  17      14.674  62.848  -5.734  1.00 20.00           H  
ATOM     19  HZ1 LYS A  17      15.194  65.076  -6.004  1.00 20.00           H  
ATOM     20  HZ2 LYS A  17      14.496  64.533  -7.291  1.00 20.00           H  
ATOM     21  HZ3 LYS A  17      13.690  65.405  -6.274  1.00 20.00           H  
ATOM     22  N   LYS A  18      10.702  57.881  -8.520  1.00 20.00           N  
ATOM     23  CA  LYS A  18       9.541  57.023  -8.734  1.00 20.00           C  
ATOM     24  CB  LYS A  18       9.027  57.159 -10.174  1.00 20.00           C  
ATOM     25  CG  LYS A  18       7.624  56.604 -10.369  1.00 20.00           C  
ATOM     26  CD  LYS A  18       7.629  55.373 -11.261  1.00 20.00           C  
ATOM     27  CE  LYS A  18       7.917  55.722 -12.700  1.00 20.00           C  
ATOM     28  NZ  LYS A  18       7.705  54.558 -13.600  1.00 20.00           N  
ATOM     29  C   LYS A  18       9.872  55.567  -8.423  1.00 20.00           C  
ATOM     30  O   LYS A  18      10.790  55.295  -7.652  1.00 20.00           O  
ATOM     31  H   LYS A  18      11.435  57.451  -8.393  1.00 20.00           H  
ATOM     32  HA  LYS A  18       8.801  57.311  -8.160  1.00 20.00           H  
ATOM     33  HB2 LYS A  18       9.052  58.094 -10.431  1.00 20.00           H  
ATOM     34  HB3 LYS A  18       9.624  56.681 -10.769  1.00 20.00           H  
ATOM     35  HG2 LYS A  18       7.248  56.384  -9.503  1.00 20.00           H  
ATOM     36  HG3 LYS A  18       7.073  57.279 -10.795  1.00 20.00           H  
ATOM     37  HD2 LYS A  18       8.294  54.747 -10.932  1.00 20.00           H  
ATOM     38  HD3 LYS A  18       6.756  54.952 -11.223  1.00 20.00           H  
ATOM     39  HE2 LYS A  18       7.343  56.456 -12.967  1.00 20.00           H  
ATOM     40  HE3 LYS A  18       8.843  55.997 -12.779  1.00 20.00           H  
ATOM     41  HZ1 LYS A  18       8.261  54.640 -14.378  1.00 20.00           H  
ATOM     42  HZ2 LYS A  18       7.930  53.744 -13.143  1.00 20.00           H  
ATOM     43  HZ3 LYS A  18       6.786  54.518 -13.875  1.00 20.00           H  
ATOM     44  N   ALA A  19       9.130  54.631  -9.021  1.00 20.00           N  
ATOM     45  CA  ALA A  19       9.496  53.219  -8.977  1.00 20.00           C  
ATOM     46  CB  ALA A  19       8.294  52.357  -9.327  1.00 20.00           C  
ATOM     47  C   ALA A  19      10.649  52.923  -9.931  1.00 20.00           C  
ATOM     48  O   ALA A  19      11.229  51.841  -9.878  1.00 20.00           O  
ATOM     49  H   ALA A  19       8.408  54.792  -9.460  1.00 20.00           H  
ATOM     50  HA  ALA A  19       9.762  52.970  -8.068  1.00 20.00           H  
ATOM     51  HB1 ALA A  19       8.571  51.439  -9.375  1.00 20.00           H  
ATOM     52  HB2 ALA A  19       7.626  52.461  -8.645  1.00 20.00           H  
ATOM     53  HB3 ALA A  19       7.943  52.639 -10.175  1.00 20.00           H  
ATOM     54  N   ILE A  20      10.982  53.880 -10.801  1.00 20.00           N  
ATOM     55  CA  ILE A  20      12.025  53.677 -11.802  1.00 20.00           C  
ATOM     56  CB  ILE A  20      11.802  54.598 -13.020  1.00 20.00           C  
ATOM     57  CG1 ILE A  20      11.853  56.077 -12.608  1.00 20.00           C  
ATOM     58  CG2 ILE A  20      10.494  54.261 -13.725  1.00 20.00           C  
ATOM     59  CD1 ILE A  20      12.169  57.012 -13.738  1.00 20.00           C  
ATOM     60  C   ILE A  20      13.410  53.872 -11.195  1.00 20.00           C  
ATOM     61  O   ILE A  20      14.381  53.292 -11.675  1.00 20.00           O  
ATOM     62  H   ILE A  20      10.616  54.658 -10.831  1.00 20.00           H  
ATOM     63  HA  ILE A  20      11.963  52.771 -12.171  1.00 20.00           H  
ATOM     64  HB  ILE A  20      12.536  54.480 -13.643  1.00 20.00           H  
ATOM     65 HG12 ILE A  20      11.006  56.321 -12.203  1.00 20.00           H  
ATOM     66 HG13 ILE A  20      12.531  56.192 -11.925  1.00 20.00           H  
ATOM     67 HG21 ILE A  20      10.384  54.848 -14.477  1.00 20.00           H  
ATOM     68 HG22 ILE A  20      10.526  53.350 -14.025  1.00 20.00           H  
ATOM     69 HG23 ILE A  20       9.767  54.379 -13.109  1.00 20.00           H  
ATOM     70 HD11 ILE A  20      12.104  57.917 -13.422  1.00 20.00           H  
ATOM     71 HD12 ILE A  20      13.061  56.838 -14.047  1.00 20.00           H  
ATOM     72 HD13 ILE A  20      11.541  56.867 -14.449  1.00 20.00           H  
ATOM     73  N   VAL A  21      13.505  54.688 -10.141  1.00 20.00           N  
ATOM     74  CA  VAL A  21      14.779  54.931  -9.472  1.00 20.00           C  
ATOM     75  CB  VAL A  21      14.657  56.044  -8.410  1.00 20.00           C  
ATOM     76  CG1 VAL A  21      13.494  55.768  -7.465  1.00 20.00           C  
ATOM     77  CG2 VAL A  21      15.961  56.202  -7.637  1.00 20.00           C  
ATOM     78  C   VAL A  21      15.333  53.644  -8.869  1.00 20.00           C  
ATOM     79  O   VAL A  21      16.520  53.570  -8.559  1.00 20.00           O  
ATOM     80  H   VAL A  21      12.842  55.113  -9.796  1.00 20.00           H  
ATOM     81  HA  VAL A  21      15.430  55.290 -10.111  1.00 20.00           H  
ATOM     82  HB  VAL A  21      14.466  56.893  -8.859  1.00 20.00           H  
ATOM     83 HG11 VAL A  21      13.193  56.599  -7.090  1.00 20.00           H  
ATOM     84 HG12 VAL A  21      12.781  55.356  -7.958  1.00 20.00           H  
ATOM     85 HG13 VAL A  21      13.792  55.181  -6.766  1.00 20.00           H  
ATOM     86 HG21 VAL A  21      16.437  56.962  -7.980  1.00 20.00           H  
ATOM     87 HG22 VAL A  21      15.759  56.336  -6.708  1.00 20.00           H  
ATOM     88 HG23 VAL A  21      16.488  55.408  -7.747  1.00 20.00           H  
ATOM     89  N   ARG A  22      14.479  52.631  -8.701  1.00 20.00           N  
ATOM     90  CA  ARG A  22      14.911  51.344  -8.166  1.00 20.00           C  
ATOM     91  CB  ARG A  22      13.707  50.539  -7.656  1.00 20.00           C  
ATOM     92  CG  ARG A  22      12.952  51.229  -6.530  1.00 20.00           C  
ATOM     93  CD  ARG A  22      13.696  51.123  -5.214  1.00 20.00           C  
ATOM     94  NE  ARG A  22      14.808  52.067  -5.143  1.00 20.00           N  
ATOM     95  CZ  ARG A  22      16.079  51.697  -5.060  1.00 20.00           C  
ATOM     96  NH1 ARG A  22      16.395  50.421  -4.886  1.00 20.00           N  
ATOM     97  NH2 ARG A  22      17.045  52.601  -5.150  1.00 20.00           N  
ATOM     98  C   ARG A  22      15.678  50.546  -9.214  1.00 20.00           C  
ATOM     99  O   ARG A  22      16.542  49.743  -8.868  1.00 20.00           O  
ATOM    100  H   ARG A  22      13.641  52.667  -8.891  1.00 20.00           H  
ATOM    101  HA  ARG A  22      15.481  51.481  -7.393  1.00 20.00           H  
ATOM    102  HB2 ARG A  22      13.101  50.362  -8.406  1.00 20.00           H  
ATOM    103  HB3 ARG A  22      14.017  49.681  -7.328  1.00 20.00           H  
ATOM    104  HG2 ARG A  22      12.820  52.161  -6.763  1.00 20.00           H  
ATOM    105  HG3 ARG A  22      12.088  50.802  -6.421  1.00 20.00           H  
ATOM    106  HD2 ARG A  22      13.075  51.287  -4.487  1.00 20.00           H  
ATOM    107  HD3 ARG A  22      14.056  50.227  -5.126  1.00 20.00           H  
ATOM    108  HE  ARG A  22      14.623  52.899  -5.035  1.00 20.00           H  
ATOM    109 HH11 ARG A  22      15.775  49.826  -4.850  1.00 20.00           H  
ATOM    110 HH12 ARG A  22      17.219  50.189  -4.809  1.00 20.00           H  
ATOM    111 HH21 ARG A  22      16.850  53.427  -5.286  1.00 20.00           H  
ATOM    112 HH22 ARG A  22      17.867  52.361  -5.073  1.00 20.00           H  
ATOM    113  N   LEU A  23      15.368  50.764 -10.495  1.00 20.00           N  
ATOM    114  CA  LEU A  23      16.081  50.099 -11.581  1.00 20.00           C  
ATOM    115  CB  LEU A  23      15.150  49.886 -12.780  1.00 20.00           C  
ATOM    116  CG  LEU A  23      14.001  48.917 -12.547  1.00 20.00           C  
ATOM    117  CD1 LEU A  23      12.992  48.991 -13.673  1.00 20.00           C  
ATOM    118  CD2 LEU A  23      14.510  47.500 -12.384  1.00 20.00           C  
ATOM    119  C   LEU A  23      17.307  50.901 -12.002  1.00 20.00           C  
ATOM    120  O   LEU A  23      18.295  50.326 -12.454  1.00 20.00           O  
ATOM    121  H   LEU A  23      14.746  51.296 -10.760  1.00 20.00           H  
ATOM    122  HA  LEU A  23      16.366  49.206 -11.296  1.00 20.00           H  
ATOM    123  HB2 LEU A  23      14.805  50.745 -13.069  1.00 20.00           H  
ATOM    124  HB3 LEU A  23      15.671  49.558 -13.530  1.00 20.00           H  
ATOM    125  HG  LEU A  23      13.539  49.165 -11.731  1.00 20.00           H  
ATOM    126 HD11 LEU A  23      12.280  48.372 -13.496  1.00 20.00           H  
ATOM    127 HD12 LEU A  23      12.642  49.884 -13.721  1.00 20.00           H  
ATOM    128 HD13 LEU A  23      13.427  48.764 -14.498  1.00 20.00           H  
ATOM    129 HD21 LEU A  23      13.763  46.914 -12.241  1.00 20.00           H  
ATOM    130 HD22 LEU A  23      14.979  47.243 -13.181  1.00 20.00           H  
ATOM    131 HD23 LEU A  23      15.103  47.466 -11.629  1.00 20.00           H  
ATOM    132  N   SER A  24      17.249  52.228 -11.856  1.00 20.00           N  
ATOM    133  CA  SER A  24      18.236  53.111 -12.469  1.00 20.00           C  
ATOM    134  CB  SER A  24      17.725  54.548 -12.491  1.00 20.00           C  
ATOM    135  OG  SER A  24      18.761  55.454 -12.833  1.00 20.00           O  
ATOM    136  C   SER A  24      19.567  53.039 -11.729  1.00 20.00           C  
ATOM    137  O   SER A  24      20.623  53.163 -12.346  1.00 20.00           O  
ATOM    138  H   SER A  24      16.643  52.640 -11.405  1.00 20.00           H  
ATOM    139  HA  SER A  24      18.377  52.858 -13.405  1.00 20.00           H  
ATOM    140  HB2 SER A  24      17.001  54.616 -13.132  1.00 20.00           H  
ATOM    141  HB3 SER A  24      17.384  54.775 -11.612  1.00 20.00           H  
ATOM    142  HG  SER A  24      18.468  56.220 -12.855  1.00 20.00           H  
ATOM    143  N   ILE A  25      19.522  52.839 -10.409  1.00 20.00           N  
ATOM    144  CA  ILE A  25      20.689  53.056  -9.560  1.00 20.00           C  
ATOM    145  CB  ILE A  25      20.309  53.867  -8.303  1.00 20.00           C  
ATOM    146  CG1 ILE A  25      19.469  55.098  -8.675  1.00 20.00           C  
ATOM    147  CG2 ILE A  25      21.553  54.260  -7.514  1.00 20.00           C  
ATOM    148  CD1 ILE A  25      20.121  55.996  -9.683  1.00 20.00           C  
ATOM    149  C   ILE A  25      21.353  51.732  -9.195  1.00 20.00           C  
ATOM    150  O   ILE A  25      22.561  51.688  -8.976  1.00 20.00           O  
ATOM    151  H   ILE A  25      18.823  52.577  -9.982  1.00 20.00           H  
ATOM    152  HA  ILE A  25      21.341  53.622 -10.024  1.00 20.00           H  
ATOM    153  HB  ILE A  25      19.736  53.325  -7.738  1.00 20.00           H  
ATOM    154 HG12 ILE A  25      18.605  54.803  -9.002  1.00 20.00           H  
ATOM    155 HG13 ILE A  25      19.300  55.619  -7.874  1.00 20.00           H  
ATOM    156 HG21 ILE A  25      21.289  54.794  -6.760  1.00 20.00           H  
ATOM    157 HG22 ILE A  25      21.995  53.464  -7.210  1.00 20.00           H  
ATOM    158 HG23 ILE A  25      22.138  54.765  -8.084  1.00 20.00           H  
ATOM    159 HD11 ILE A  25      19.536  56.735  -9.868  1.00 20.00           H  
ATOM    160 HD12 ILE A  25      20.950  56.320  -9.324  1.00 20.00           H  
ATOM    161 HD13 ILE A  25      20.283  55.498 -10.487  1.00 20.00           H  
ATOM    162  N   PRO A  26      20.567  50.653  -9.129  1.00 20.00           N  
ATOM    163  CA  PRO A  26      21.143  49.382  -8.759  1.00 20.00           C  
ATOM    164  CB  PRO A  26      19.958  48.612  -8.105  1.00 20.00           C  
ATOM    165  CG  PRO A  26      18.876  48.965  -9.169  1.00 20.00           C  
ATOM    166  CD  PRO A  26      19.098  50.519  -9.182  1.00 20.00           C  
ATOM    167  C   PRO A  26      21.930  48.727  -9.900  1.00 20.00           C  
ATOM    168  O   PRO A  26      21.452  47.783 -10.523  1.00 20.00           O  
ATOM    169  HA  PRO A  26      21.752  49.475  -7.986  1.00 20.00           H  
ATOM    170  HB2 PRO A  26      19.737  48.943  -7.220  1.00 20.00           H  
ATOM    171  HB3 PRO A  26      20.122  47.658  -8.036  1.00 20.00           H  
ATOM    172  HG2 PRO A  26      17.981  48.716  -8.891  1.00 20.00           H  
ATOM    173  HG3 PRO A  26      19.050  48.554 -10.031  1.00 20.00           H  
ATOM    174  HD2 PRO A  26      18.752  50.905 -10.002  1.00 20.00           H  
ATOM    175  HD3 PRO A  26      18.692  50.926  -8.401  1.00 20.00           H  
ATOM    176  N   MET A  27      22.979  49.409 -10.375  1.00 20.00           N  
ATOM    177  CA  MET A  27      23.783  48.904 -11.483  1.00 20.00           C  
ATOM    178  CB  MET A  27      24.451  50.062 -12.237  1.00 20.00           C  
ATOM    179  CG  MET A  27      23.500  51.185 -12.569  1.00 20.00           C  
ATOM    180  SD  MET A  27      21.877  50.583 -13.090  1.00 20.00           S  
ATOM    181  CE  MET A  27      22.333  49.663 -14.536  1.00 20.00           C  
ATOM    182  C   MET A  27      24.834  47.915 -10.989  1.00 20.00           C  
ATOM    183  O   MET A  27      25.366  47.137 -11.777  1.00 20.00           O  
ATOM    184  H   MET A  27      23.242  50.168 -10.069  1.00 20.00           H  
ATOM    185  HA  MET A  27      23.208  48.457 -12.139  1.00 20.00           H  
ATOM    186  HB2 MET A  27      25.191  50.398 -11.708  1.00 20.00           H  
ATOM    187  HB3 MET A  27      24.819  49.726 -13.069  1.00 20.00           H  
ATOM    188  HG2 MET A  27      23.407  51.760 -11.793  1.00 20.00           H  
ATOM    189  HG3 MET A  27      23.872  51.710 -13.295  1.00 20.00           H  
ATOM    190  HE1 MET A  27      21.603  49.678 -15.159  1.00 20.00           H  
ATOM    191  HE2 MET A  27      23.107  50.069 -14.934  1.00 20.00           H  
ATOM    192  HE3 MET A  27      22.530  48.759 -14.282  1.00 20.00           H  
ATOM    193  N   MET A  28      25.133  47.942  -9.688  1.00 20.00           N  
ATOM    194  CA  MET A  28      26.103  47.020  -9.105  1.00 20.00           C  
ATOM    195  CB  MET A  28      25.652  45.566  -9.302  1.00 20.00           C  
ATOM    196  CG  MET A  28      26.516  44.569  -8.570  1.00 20.00           C  
ATOM    197  SD  MET A  28      25.542  43.294  -7.739  1.00 20.00           S  
ATOM    198  CE  MET A  28      26.566  42.990  -6.322  1.00 20.00           C  
ATOM    199  C   MET A  28      27.489  47.233  -9.705  1.00 20.00           C  
ATOM    200  O   MET A  28      27.762  46.763 -10.807  1.00 20.00           O  
ATOM    201  H   MET A  28      24.786  48.488  -9.121  1.00 20.00           H  
ATOM    202  HA  MET A  28      26.151  47.153  -8.135  1.00 20.00           H  
ATOM    203  HB2 MET A  28      24.730  45.480  -9.016  1.00 20.00           H  
ATOM    204  HB3 MET A  28      25.683  45.352 -10.248  1.00 20.00           H  
ATOM    205  HG2 MET A  28      27.130  44.159  -9.200  1.00 20.00           H  
ATOM    206  HG3 MET A  28      27.036  45.035  -7.897  1.00 20.00           H  
ATOM    207  HE1 MET A  28      26.290  43.568  -5.607  1.00 20.00           H  
ATOM    208  HE2 MET A  28      26.468  42.073  -6.056  1.00 20.00           H  
ATOM    209  HE3 MET A  28      27.481  43.168  -6.554  1.00 20.00           H  
ATOM    210  N   ILE A  29      28.364  47.940  -8.985  1.00 20.00           N  
ATOM    211  CA  ILE A  29      29.756  48.086  -9.397  1.00 20.00           C  
ATOM    212  CB  ILE A  29      30.462  49.180  -8.567  1.00 20.00           C  
ATOM    213  CG1 ILE A  29      31.687  49.731  -9.312  1.00 20.00           C  
ATOM    214  CG2 ILE A  29      30.838  48.657  -7.186  1.00 20.00           C  
ATOM    215  CD1 ILE A  29      32.074  51.121  -8.901  1.00 20.00           C  
ATOM    216  C   ILE A  29      30.493  46.754  -9.313  1.00 20.00           C  
ATOM    217  O   ILE A  29      29.931  45.767  -8.845  1.00 20.00           O  
ATOM    218  H   ILE A  29      28.172  48.346  -8.251  1.00 20.00           H  
ATOM    219  HA  ILE A  29      29.799  48.417 -10.318  1.00 20.00           H  
ATOM    220  HB  ILE A  29      29.862  49.936  -8.466  1.00 20.00           H  
ATOM    221 HG12 ILE A  29      32.434  49.126  -9.180  1.00 20.00           H  
ATOM    222 HG13 ILE A  29      31.501  49.740 -10.263  1.00 20.00           H  
ATOM    223 HG21 ILE A  29      30.712  49.357  -6.542  1.00 20.00           H  
ATOM    224 HG22 ILE A  29      30.275  47.910  -6.971  1.00 20.00           H  
ATOM    225 HG23 ILE A  29      31.758  48.383  -7.196  1.00 20.00           H  
ATOM    226 HD11 ILE A  29      32.480  51.566  -9.649  1.00 20.00           H  
ATOM    227 HD12 ILE A  29      31.286  51.597  -8.628  1.00 20.00           H  
ATOM    228 HD13 ILE A  29      32.696  51.070  -8.172  1.00 20.00           H  
ATOM    229  N   GLY A  30      31.751  46.723  -9.763  1.00 20.00           N  
ATOM    230  CA  GLY A  30      32.590  45.542  -9.620  1.00 20.00           C  
ATOM    231  C   GLY A  30      32.389  44.826  -8.301  1.00 20.00           C  
ATOM    232  O   GLY A  30      32.361  43.596  -8.252  1.00 20.00           O  
ATOM    233  H   GLY A  30      32.099  47.335 -10.257  1.00 20.00           H  
ATOM    234  HA2 GLY A  30      32.416  44.921 -10.345  1.00 20.00           H  
ATOM    235  HA3 GLY A  30      33.524  45.786  -9.708  1.00 20.00           H  
ATOM    236  N   MET A  31      32.250  45.598  -7.232  1.00 20.00           N  
ATOM    237  CA  MET A  31      31.968  45.039  -5.914  1.00 20.00           C  
ATOM    238  CB  MET A  31      30.772  44.079  -5.979  1.00 20.00           C  
ATOM    239  CG  MET A  31      31.153  42.636  -5.753  1.00 20.00           C  
ATOM    240  SD  MET A  31      29.945  41.488  -6.450  1.00 20.00           S  
ATOM    241  CE  MET A  31      29.016  41.087  -4.993  1.00 20.00           C  
ATOM    242  C   MET A  31      33.192  44.327  -5.349  1.00 20.00           C  
ATOM    243  O   MET A  31      34.131  44.037  -6.086  1.00 20.00           O  
ATOM    244  H   MET A  31      32.314  46.456  -7.241  1.00 20.00           H  
ATOM    245  HA  MET A  31      31.701  45.753  -5.297  1.00 20.00           H  
ATOM    246  HB2 MET A  31      30.110  44.353  -5.326  1.00 20.00           H  
ATOM    247  HB3 MET A  31      30.360  44.146  -6.855  1.00 20.00           H  
ATOM    248  HG2 MET A  31      32.027  42.475  -6.143  1.00 20.00           H  
ATOM    249  HG3 MET A  31      31.209  42.470  -4.799  1.00 20.00           H  
ATOM    250  HE1 MET A  31      28.193  40.665  -5.253  1.00 20.00           H  
ATOM    251  HE2 MET A  31      29.531  40.487  -4.449  1.00 20.00           H  
ATOM    252  HE3 MET A  31      28.832  41.894  -4.508  1.00 20.00           H  
ATOM    253  N   SER A  32      33.185  44.044  -4.043  1.00 20.00           N  
ATOM    254  CA  SER A  32      34.351  43.474  -3.376  1.00 20.00           C  
ATOM    255  CB  SER A  32      34.856  44.414  -2.287  1.00 20.00           C  
ATOM    256  OG  SER A  32      35.483  45.556  -2.845  1.00 20.00           O  
ATOM    257  C   SER A  32      34.027  42.108  -2.781  1.00 20.00           C  
ATOM    258  O   SER A  32      33.627  42.019  -1.623  1.00 20.00           O  
ATOM    259  H   SER A  32      32.513  44.174  -3.522  1.00 20.00           H  
ATOM    260  HA  SER A  32      35.088  43.377  -4.015  1.00 20.00           H  
ATOM    261  HB2 SER A  32      34.108  44.684  -1.731  1.00 20.00           H  
ATOM    262  HB3 SER A  32      35.497  43.940  -1.733  1.00 20.00           H  
ATOM    263  HG  SER A  32      35.536  45.477  -3.660  1.00 20.00           H  
ATOM    264  N   VAL A  33      34.199  41.042  -3.569  1.00 20.00           N  
ATOM    265  CA  VAL A  33      34.050  39.682  -3.062  1.00 20.00           C  
ATOM    266  CB  VAL A  33      33.128  38.839  -3.968  1.00 20.00           C  
ATOM    267  CG1 VAL A  33      32.442  37.736  -3.170  1.00 20.00           C  
ATOM    268  CG2 VAL A  33      32.102  39.720  -4.671  1.00 20.00           C  
ATOM    269  C   VAL A  33      35.409  39.016  -2.877  1.00 20.00           C  
ATOM    270  O   VAL A  33      36.055  38.652  -3.856  1.00 20.00           O  
ATOM    271  H   VAL A  33      34.403  41.084  -4.403  1.00 20.00           H  
ATOM    272  HA  VAL A  33      33.580  39.695  -2.202  1.00 20.00           H  
ATOM    273  HB  VAL A  33      33.671  38.400  -4.655  1.00 20.00           H  
ATOM    274 HG11 VAL A  33      31.882  37.226  -3.760  1.00 20.00           H  
ATOM    275 HG12 VAL A  33      33.112  37.167  -2.784  1.00 20.00           H  
ATOM    276 HG13 VAL A  33      31.912  38.136  -2.477  1.00 20.00           H  
ATOM    277 HG21 VAL A  33      31.540  39.168  -5.219  1.00 20.00           H  
ATOM    278 HG22 VAL A  33      31.571  40.170  -4.009  1.00 20.00           H  
ATOM    279 HG23 VAL A  33      32.563  40.363  -5.215  1.00 20.00           H  
ATOM    280  N   GLN A  34      35.844  38.854  -1.624  1.00 20.00           N  
ATOM    281  CA  GLN A  34      37.058  38.102  -1.325  1.00 20.00           C  
ATOM    282  CB  GLN A  34      37.733  38.648  -0.059  1.00 20.00           C  
ATOM    283  CG  GLN A  34      37.833  40.166  -0.034  1.00 20.00           C  
ATOM    284  CD  GLN A  34      38.514  40.656   1.216  1.00 20.00           C  
ATOM    285  OE1 GLN A  34      39.699  40.400   1.448  1.00 20.00           O  
ATOM    286  NE2 GLN A  34      37.751  41.285   2.098  1.00 20.00           N  
ATOM    287  C   GLN A  34      36.755  36.616  -1.167  1.00 20.00           C  
ATOM    288  O   GLN A  34      37.674  35.808  -1.054  1.00 20.00           O  
ATOM    289  H   GLN A  34      35.450  39.173  -0.929  1.00 20.00           H  
ATOM    290  HA  GLN A  34      37.711  38.220  -2.046  1.00 20.00           H  
ATOM    291  HB2 GLN A  34      37.246  38.335   0.719  1.00 20.00           H  
ATOM    292  HB3 GLN A  34      38.632  38.288   0.000  1.00 20.00           H  
ATOM    293  HG2 GLN A  34      38.322  40.463  -0.817  1.00 20.00           H  
ATOM    294  HG3 GLN A  34      36.939  40.541  -0.056  1.00 20.00           H  
ATOM    295 HE21 GLN A  34      36.930  41.458   1.910  1.00 20.00           H  
ATOM    296 HE22 GLN A  34      38.077  41.519   2.858  1.00 20.00           H  
ATOM    297  N   THR A  35      35.469  36.252  -1.159  1.00 20.00           N  
ATOM    298  CA  THR A  35      35.068  34.859  -0.994  1.00 20.00           C  
ATOM    299  CB  THR A  35      33.574  34.771  -0.680  1.00 20.00           C  
ATOM    300  OG1 THR A  35      33.312  33.537  -0.011  1.00 20.00           O  
ATOM    301  CG2 THR A  35      32.713  34.880  -1.927  1.00 20.00           C  
ATOM    302  C   THR A  35      35.432  34.037  -2.226  1.00 20.00           C  
ATOM    303  O   THR A  35      35.569  32.819  -2.135  1.00 20.00           O  
ATOM    304  H   THR A  35      34.811  36.798  -1.247  1.00 20.00           H  
ATOM    305  HA  THR A  35      35.511  34.473  -0.210  1.00 20.00           H  
ATOM    306  HB  THR A  35      33.337  35.487  -0.070  1.00 20.00           H  
ATOM    307  HG1 THR A  35      32.904  33.678   0.686  1.00 20.00           H  
ATOM    308 HG21 THR A  35      31.785  34.812  -1.692  1.00 20.00           H  
ATOM    309 HG22 THR A  35      32.863  35.725  -2.357  1.00 20.00           H  
ATOM    310 HG23 THR A  35      32.933  34.174  -2.540  1.00 20.00           H  
ATOM    311  N   LEU A  36      35.590  34.697  -3.377  1.00 20.00           N  
ATOM    312  CA  LEU A  36      36.025  34.021  -4.594  1.00 20.00           C  
ATOM    313  CB  LEU A  36      36.142  35.024  -5.749  1.00 20.00           C  
ATOM    314  CG  LEU A  36      34.918  35.127  -6.646  1.00 20.00           C  
ATOM    315  CD1 LEU A  36      34.677  33.829  -7.388  1.00 20.00           C  
ATOM    316  CD2 LEU A  36      33.691  35.517  -5.848  1.00 20.00           C  
ATOM    317  C   LEU A  36      37.356  33.309  -4.379  1.00 20.00           C  
ATOM    318  O   LEU A  36      37.676  32.368  -5.101  1.00 20.00           O  
ATOM    319  H   LEU A  36      35.450  35.540  -3.475  1.00 20.00           H  
ATOM    320  HA  LEU A  36      35.353  33.364  -4.872  1.00 20.00           H  
ATOM    321  HB2 LEU A  36      36.363  35.896  -5.388  1.00 20.00           H  
ATOM    322  HB3 LEU A  36      36.900  34.780  -6.303  1.00 20.00           H  
ATOM    323  HG  LEU A  36      35.072  35.814  -7.313  1.00 20.00           H  
ATOM    324 HD11 LEU A  36      33.897  33.924  -7.938  1.00 20.00           H  
ATOM    325 HD12 LEU A  36      35.441  33.637  -7.936  1.00 20.00           H  
ATOM    326 HD13 LEU A  36      34.546  33.124  -6.750  1.00 20.00           H  
ATOM    327 HD21 LEU A  36      32.936  35.565  -6.439  1.00 20.00           H  
ATOM    328 HD22 LEU A  36      33.534  34.853  -5.172  1.00 20.00           H  
ATOM    329 HD23 LEU A  36      33.843  36.372  -5.439  1.00 20.00           H  
ATOM    330  N   TYR A  37      38.133  33.754  -3.387  1.00 20.00           N  
ATOM    331  CA  TYR A  37      39.299  33.006  -2.932  1.00 20.00           C  
ATOM    332  CB  TYR A  37      40.019  33.759  -1.805  1.00 20.00           C  
ATOM    333  CG  TYR A  37      41.053  34.743  -2.306  1.00 20.00           C  
ATOM    334  CD1 TYR A  37      42.274  34.308  -2.798  1.00 20.00           C  
ATOM    335  CD2 TYR A  37      40.807  36.108  -2.286  1.00 20.00           C  
ATOM    336  CE1 TYR A  37      43.224  35.204  -3.258  1.00 20.00           C  
ATOM    337  CE2 TYR A  37      41.753  37.016  -2.745  1.00 20.00           C  
ATOM    338  CZ  TYR A  37      42.963  36.560  -3.231  1.00 20.00           C  
ATOM    339  OH  TYR A  37      43.903  37.452  -3.686  1.00 20.00           O  
ATOM    340  C   TYR A  37      38.905  31.607  -2.468  1.00 20.00           C  
ATOM    341  O   TYR A  37      39.484  30.622  -2.920  1.00 20.00           O  
ATOM    342  H   TYR A  37      38.002  34.491  -2.962  1.00 20.00           H  
ATOM    343  HA  TYR A  37      39.953  32.928  -3.659  1.00 20.00           H  
ATOM    344  HB2 TYR A  37      39.360  34.218  -1.261  1.00 20.00           H  
ATOM    345  HB3 TYR A  37      40.469  33.118  -1.233  1.00 20.00           H  
ATOM    346  HD1 TYR A  37      42.459  33.397  -2.820  1.00 20.00           H  
ATOM    347  HD2 TYR A  37      39.995  36.422  -1.960  1.00 20.00           H  
ATOM    348  HE1 TYR A  37      44.037  34.891  -3.584  1.00 20.00           H  
ATOM    349  HE2 TYR A  37      41.573  37.928  -2.725  1.00 20.00           H  
ATOM    350  HH  TYR A  37      43.640  38.220  -3.571  1.00 20.00           H  
ATOM    351  N   ASN A  38      37.920  31.517  -1.569  1.00 20.00           N  
ATOM    352  CA  ASN A  38      37.527  30.238  -0.989  1.00 20.00           C  
ATOM    353  CB  ASN A  38      36.620  30.453   0.220  1.00 20.00           C  
ATOM    354  CG  ASN A  38      37.314  31.120   1.378  1.00 20.00           C  
ATOM    355  OD1 ASN A  38      36.864  32.148   1.894  1.00 20.00           O  
ATOM    356  ND2 ASN A  38      38.368  30.493   1.877  1.00 20.00           N  
ATOM    357  C   ASN A  38      36.834  29.358  -2.024  1.00 20.00           C  
ATOM    358  O   ASN A  38      37.043  28.147  -2.043  1.00 20.00           O  
ATOM    359  H   ASN A  38      37.465  32.187  -1.280  1.00 20.00           H  
ATOM    360  HA  ASN A  38      38.316  29.768  -0.648  1.00 20.00           H  
ATOM    361  HB2 ASN A  38      35.850  30.977  -0.051  1.00 20.00           H  
ATOM    362  HB3 ASN A  38      36.289  29.593   0.524  1.00 20.00           H  
ATOM    363 HD21 ASN A  38      38.782  30.821   2.557  1.00 20.00           H  
ATOM    364 HD22 ASN A  38      38.639  29.758   1.523  1.00 20.00           H  
ATOM    365  N   LEU A  39      36.009  29.962  -2.884  1.00 20.00           N  
ATOM    366  CA  LEU A  39      35.305  29.217  -3.922  1.00 20.00           C  
ATOM    367  CB  LEU A  39      34.258  30.107  -4.602  1.00 20.00           C  
ATOM    368  CG  LEU A  39      33.426  29.426  -5.678  1.00 20.00           C  
ATOM    369  CD1 LEU A  39      32.601  28.299  -5.093  1.00 20.00           C  
ATOM    370  CD2 LEU A  39      32.534  30.423  -6.386  1.00 20.00           C  
ATOM    371  C   LEU A  39      36.281  28.667  -4.957  1.00 20.00           C  
ATOM    372  O   LEU A  39      36.099  27.553  -5.445  1.00 20.00           O  
ATOM    373  H   LEU A  39      35.843  30.806  -2.885  1.00 20.00           H  
ATOM    374  HA  LEU A  39      34.810  28.471  -3.523  1.00 20.00           H  
ATOM    375  HB2 LEU A  39      33.678  30.486  -3.924  1.00 20.00           H  
ATOM    376  HB3 LEU A  39      34.705  30.868  -5.006  1.00 20.00           H  
ATOM    377  HG  LEU A  39      34.020  29.034  -6.337  1.00 20.00           H  
ATOM    378 HD11 LEU A  39      32.105  27.876  -5.798  1.00 20.00           H  
ATOM    379 HD12 LEU A  39      33.189  27.662  -4.681  1.00 20.00           H  
ATOM    380 HD13 LEU A  39      31.998  28.660  -4.439  1.00 20.00           H  
ATOM    381 HD21 LEU A  39      32.019  29.963  -7.053  1.00 20.00           H  
ATOM    382 HD22 LEU A  39      31.947  30.829  -5.744  1.00 20.00           H  
ATOM    383 HD23 LEU A  39      33.083  31.094  -6.800  1.00 20.00           H  
ATOM    384  N   ALA A  40      37.315  29.442  -5.295  1.00 20.00           N  
ATOM    385  CA  ALA A  40      38.338  28.991  -6.232  1.00 20.00           C  
ATOM    386  CB  ALA A  40      39.163  30.173  -6.713  1.00 20.00           C  
ATOM    387  C   ALA A  40      39.244  27.946  -5.591  1.00 20.00           C  
ATOM    388  O   ALA A  40      39.629  26.979  -6.245  1.00 20.00           O  
ATOM    389  H   ALA A  40      37.444  30.236  -4.991  1.00 20.00           H  
ATOM    390  HA  ALA A  40      37.916  28.603  -7.027  1.00 20.00           H  
ATOM    391  HB1 ALA A  40      39.822  29.861  -7.338  1.00 20.00           H  
ATOM    392  HB2 ALA A  40      38.582  30.806  -7.142  1.00 20.00           H  
ATOM    393  HB3 ALA A  40      39.593  30.582  -5.959  1.00 20.00           H  
ATOM    394  N   ASP A  41      39.585  28.135  -4.313  1.00 20.00           N  
ATOM    395  CA  ASP A  41      40.329  27.129  -3.561  1.00 20.00           C  
ATOM    396  CB  ASP A  41      40.728  27.672  -2.182  1.00 20.00           C  
ATOM    397  CG  ASP A  41      41.899  28.629  -2.228  1.00 20.00           C  
ATOM    398  OD1 ASP A  41      42.207  29.135  -3.328  1.00 20.00           O  
ATOM    399  OD2 ASP A  41      42.549  28.821  -1.179  1.00 20.00           O  
ATOM    400  C   ASP A  41      39.517  25.847  -3.413  1.00 20.00           C  
ATOM    401  O   ASP A  41      40.088  24.760  -3.354  1.00 20.00           O  
ATOM    402  H   ASP A  41      39.396  28.841  -3.860  1.00 20.00           H  
ATOM    403  HA  ASP A  41      41.171  26.923  -4.019  1.00 20.00           H  
ATOM    404  HB2 ASP A  41      39.960  28.107  -1.779  1.00 20.00           H  
ATOM    405  HB3 ASP A  41      40.971  26.929  -1.608  1.00 20.00           H  
ATOM    406  N   GLY A  42      38.188  25.968  -3.354  1.00 20.00           N  
ATOM    407  CA  GLY A  42      37.314  24.809  -3.243  1.00 20.00           C  
ATOM    408  C   GLY A  42      37.259  23.983  -4.510  1.00 20.00           C  
ATOM    409  O   GLY A  42      37.444  22.765  -4.473  1.00 20.00           O  
ATOM    410  H   GLY A  42      37.767  26.705  -3.494  1.00 20.00           H  
ATOM    411  HA2 GLY A  42      37.603  24.244  -2.510  1.00 20.00           H  
ATOM    412  HA3 GLY A  42      36.415  25.093  -3.012  1.00 20.00           H  
ATOM    413  N   ILE A  43      37.006  24.645  -5.631  1.00 20.00           N  
ATOM    414  CA  ILE A  43      36.896  23.963  -6.916  1.00 20.00           C  
ATOM    415  CB  ILE A  43      36.495  24.954  -8.030  1.00 20.00           C  
ATOM    416  CG1 ILE A  43      35.084  25.510  -7.790  1.00 20.00           C  
ATOM    417  CG2 ILE A  43      36.611  24.304  -9.404  1.00 20.00           C  
ATOM    418  CD1 ILE A  43      34.578  26.385  -8.899  1.00 20.00           C  
ATOM    419  C   ILE A  43      38.188  23.228  -7.257  1.00 20.00           C  
ATOM    420  O   ILE A  43      38.151  22.057  -7.628  1.00 20.00           O  
ATOM    421  H   ILE A  43      36.893  25.496  -5.676  1.00 20.00           H  
ATOM    422  HA  ILE A  43      36.159  23.318  -6.891  1.00 20.00           H  
ATOM    423  HB  ILE A  43      37.084  25.724  -7.995  1.00 20.00           H  
ATOM    424 HG12 ILE A  43      34.473  24.771  -7.646  1.00 20.00           H  
ATOM    425 HG13 ILE A  43      35.085  26.033  -6.973  1.00 20.00           H  
ATOM    426 HG21 ILE A  43      36.359  24.944 -10.074  1.00 20.00           H  
ATOM    427 HG22 ILE A  43      37.519  24.027  -9.543  1.00 20.00           H  
ATOM    428 HG23 ILE A  43      36.026  23.544  -9.440  1.00 20.00           H  
ATOM    429 HD11 ILE A  43      33.698  26.696  -8.676  1.00 20.00           H  
ATOM    430 HD12 ILE A  43      35.171  27.133  -9.003  1.00 20.00           H  
ATOM    431 HD13 ILE A  43      34.549  25.874  -9.712  1.00 20.00           H  
ATOM    432  N   TRP A  44      39.330  23.911  -7.133  1.00 20.00           N  
ATOM    433  CA  TRP A  44      40.605  23.360  -7.581  1.00 20.00           C  
ATOM    434  CB  TRP A  44      41.651  24.473  -7.731  1.00 20.00           C  
ATOM    435  CG  TRP A  44      41.413  25.369  -8.908  1.00 20.00           C  
ATOM    436  CD1 TRP A  44      41.239  26.720  -8.888  1.00 20.00           C  
ATOM    437  NE1 TRP A  44      41.046  27.188 -10.167  1.00 20.00           N  
ATOM    438  CE2 TRP A  44      41.093  26.133 -11.041  1.00 20.00           C  
ATOM    439  CZ2 TRP A  44      40.953  26.103 -12.428  1.00 20.00           C  
ATOM    440  CH2 TRP A  44      41.048  24.884 -13.043  1.00 20.00           C  
ATOM    441  CZ3 TRP A  44      41.276  23.714 -12.316  1.00 20.00           C  
ATOM    442  CE3 TRP A  44      41.414  23.741 -10.943  1.00 20.00           C  
ATOM    443  CD2 TRP A  44      41.323  24.969 -10.280  1.00 20.00           C  
ATOM    444  C   TRP A  44      41.104  22.287  -6.620  1.00 20.00           C  
ATOM    445  O   TRP A  44      41.936  21.463  -6.993  1.00 20.00           O  
ATOM    446  H   TRP A  44      39.389  24.698  -6.792  1.00 20.00           H  
ATOM    447  HA  TRP A  44      40.505  22.967  -8.474  1.00 20.00           H  
ATOM    448  HB2 TRP A  44      41.674  24.997  -6.915  1.00 20.00           H  
ATOM    449  HB3 TRP A  44      42.528  24.071  -7.833  1.00 20.00           H  
ATOM    450  HD1 TRP A  44      41.250  27.247  -8.122  1.00 20.00           H  
ATOM    451  HE1 TRP A  44      40.917  28.011 -10.384  1.00 20.00           H  
ATOM    452  HE3 TRP A  44      41.565  22.956 -10.467  1.00 20.00           H  
ATOM    453  HZ2 TRP A  44      40.801  26.880 -12.916  1.00 20.00           H  
ATOM    454  HZ3 TRP A  44      41.335  22.901 -12.765  1.00 20.00           H  
ATOM    455  HH2 TRP A  44      40.959  24.833 -13.967  1.00 20.00           H  
ATOM    456  N   VAL A  45      40.599  22.292  -5.383  1.00 20.00           N  
ATOM    457  CA  VAL A  45      41.020  21.321  -4.379  1.00 20.00           C  
ATOM    458  CB  VAL A  45      40.966  21.918  -2.957  1.00 20.00           C  
ATOM    459  CG1 VAL A  45      40.816  20.819  -1.911  1.00 20.00           C  
ATOM    460  CG2 VAL A  45      42.200  22.769  -2.678  1.00 20.00           C  
ATOM    461  C   VAL A  45      40.195  20.042  -4.477  1.00 20.00           C  
ATOM    462  O   VAL A  45      40.689  18.964  -4.152  1.00 20.00           O  
ATOM    463  H   VAL A  45      40.010  22.852  -5.102  1.00 20.00           H  
ATOM    464  HA  VAL A  45      41.967  21.100  -4.502  1.00 20.00           H  
ATOM    465  HB  VAL A  45      40.177  22.494  -2.882  1.00 20.00           H  
ATOM    466 HG11 VAL A  45      40.801  21.219  -1.038  1.00 20.00           H  
ATOM    467 HG12 VAL A  45      39.993  20.349  -2.068  1.00 20.00           H  
ATOM    468 HG13 VAL A  45      41.558  20.215  -1.984  1.00 20.00           H  
ATOM    469 HG21 VAL A  45      42.131  23.137  -1.794  1.00 20.00           H  
ATOM    470 HG22 VAL A  45      42.982  22.215  -2.740  1.00 20.00           H  
ATOM    471 HG23 VAL A  45      42.245  23.476  -3.325  1.00 20.00           H  
ATOM    472  N   SER A  46      38.941  20.156  -4.923  1.00 20.00           N  
ATOM    473  CA  SER A  46      37.999  19.044  -4.856  1.00 20.00           C  
ATOM    474  CB  SER A  46      36.638  19.464  -5.402  1.00 20.00           C  
ATOM    475  OG  SER A  46      36.760  20.050  -6.687  1.00 20.00           O  
ATOM    476  C   SER A  46      38.523  17.837  -5.626  1.00 20.00           C  
ATOM    477  O   SER A  46      38.250  16.700  -5.249  1.00 20.00           O  
ATOM    478  H   SER A  46      38.614  20.872  -5.269  1.00 20.00           H  
ATOM    479  HA  SER A  46      37.850  18.787  -3.922  1.00 20.00           H  
ATOM    480  HB2 SER A  46      36.062  18.685  -5.445  1.00 20.00           H  
ATOM    481  HB3 SER A  46      36.240  20.109  -4.796  1.00 20.00           H  
ATOM    482  HG  SER A  46      37.117  20.786  -6.627  1.00 20.00           H  
ATOM    483  N   GLY A  47      39.275  18.079  -6.703  1.00 20.00           N  
ATOM    484  CA  GLY A  47      39.772  17.006  -7.552  1.00 20.00           C  
ATOM    485  C   GLY A  47      40.716  16.067  -6.831  1.00 20.00           C  
ATOM    486  O   GLY A  47      40.868  14.908  -7.221  1.00 20.00           O  
ATOM    487  H   GLY A  47      39.413  18.865  -7.026  1.00 20.00           H  
ATOM    488  HA2 GLY A  47      39.029  16.494  -7.909  1.00 20.00           H  
ATOM    489  HA3 GLY A  47      40.225  17.377  -8.326  1.00 20.00           H  
ATOM    490  N   LEU A  48      41.350  16.568  -5.780  1.00 20.00           N  
ATOM    491  CA  LEU A  48      42.182  15.735  -4.918  1.00 20.00           C  
ATOM    492  CB  LEU A  48      42.998  16.608  -3.957  1.00 20.00           C  
ATOM    493  CG  LEU A  48      44.136  17.389  -4.596  1.00 20.00           C  
ATOM    494  CD1 LEU A  48      44.639  18.473  -3.667  1.00 20.00           C  
ATOM    495  CD2 LEU A  48      45.268  16.467  -4.996  1.00 20.00           C  
ATOM    496  C   LEU A  48      41.332  14.742  -4.133  1.00 20.00           C  
ATOM    497  O   LEU A  48      41.782  13.633  -3.851  1.00 20.00           O  
ATOM    498  H   LEU A  48      41.316  17.394  -5.541  1.00 20.00           H  
ATOM    499  HA  LEU A  48      42.834  15.241  -5.457  1.00 20.00           H  
ATOM    500  HB2 LEU A  48      42.398  17.214  -3.495  1.00 20.00           H  
ATOM    501  HB3 LEU A  48      43.373  16.046  -3.261  1.00 20.00           H  
ATOM    502  HG  LEU A  48      43.808  17.826  -5.397  1.00 20.00           H  
ATOM    503 HD11 LEU A  48      45.347  18.953  -4.101  1.00 20.00           H  
ATOM    504 HD12 LEU A  48      43.916  19.072  -3.466  1.00 20.00           H  
ATOM    505 HD13 LEU A  48      44.963  18.068  -2.860  1.00 20.00           H  
ATOM    506 HD21 LEU A  48      45.976  16.989  -5.379  1.00 20.00           H  
ATOM    507 HD22 LEU A  48      45.589  16.008  -4.216  1.00 20.00           H  
ATOM    508 HD23 LEU A  48      44.943  15.833  -5.639  1.00 20.00           H  
ATOM    509  N   GLY A  49      40.104  15.133  -3.780  1.00 20.00           N  
ATOM    510  CA  GLY A  49      39.179  14.241  -3.095  1.00 20.00           C  
ATOM    511  C   GLY A  49      38.335  14.947  -2.055  1.00 20.00           C  
ATOM    512  O   GLY A  49      38.568  16.116  -1.746  1.00 20.00           O  
ATOM    513  H   GLY A  49      39.829  15.947  -3.825  1.00 20.00           H  
ATOM    514  HA2 GLY A  49      38.594  13.812  -3.739  1.00 20.00           H  
ATOM    515  HA3 GLY A  49      39.668  13.520  -2.669  1.00 20.00           H  
ATOM    516  N   PRO A  50      37.354  14.235  -1.517  1.00 20.00           N  
ATOM    517  CA  PRO A  50      36.481  14.853  -0.562  1.00 20.00           C  
ATOM    518  CB  PRO A  50      35.404  13.858  -0.205  1.00 20.00           C  
ATOM    519  CG  PRO A  50      35.357  12.921  -1.380  1.00 20.00           C  
ATOM    520  CD  PRO A  50      36.826  12.894  -1.857  1.00 20.00           C  
ATOM    521  C   PRO A  50      37.200  15.293   0.723  1.00 20.00           C  
ATOM    522  O   PRO A  50      36.708  16.131   1.474  1.00 20.00           O  
ATOM    523  HA  PRO A  50      36.030  15.653  -0.938  1.00 20.00           H  
ATOM    524  HB2 PRO A  50      34.552  14.311  -0.106  1.00 20.00           H  
ATOM    525  HB3 PRO A  50      35.653  13.373   0.597  1.00 20.00           H  
ATOM    526  HG2 PRO A  50      34.778  13.273  -2.074  1.00 20.00           H  
ATOM    527  HG3 PRO A  50      35.071  12.037  -1.101  1.00 20.00           H  
ATOM    528  HD2 PRO A  50      37.319  12.211  -1.375  1.00 20.00           H  
ATOM    529  HD3 PRO A  50      36.860  12.758  -2.817  1.00 20.00           H  
ATOM    530  N   GLU A  51      38.222  14.526   1.118  1.00 20.00           N  
ATOM    531  CA  GLU A  51      38.948  14.793   2.356  1.00 20.00           C  
ATOM    532  CB  GLU A  51      39.997  13.702   2.613  1.00 20.00           C  
ATOM    533  CG  GLU A  51      39.502  12.304   2.296  1.00 20.00           C  
ATOM    534  CD  GLU A  51      39.574  11.938   0.827  1.00 20.00           C  
ATOM    535  OE1 GLU A  51      40.612  12.231   0.193  1.00 20.00           O  
ATOM    536  OE2 GLU A  51      38.620  11.299   0.328  1.00 20.00           O  
ATOM    537  C   GLU A  51      39.608  16.167   2.316  1.00 20.00           C  
ATOM    538  O   GLU A  51      39.583  16.892   3.309  1.00 20.00           O  
ATOM    539  H   GLU A  51      38.513  13.844   0.683  1.00 20.00           H  
ATOM    540  HA  GLU A  51      38.334  14.756   3.119  1.00 20.00           H  
ATOM    541  HB2 GLU A  51      40.791  13.899   2.093  1.00 20.00           H  
ATOM    542  HB3 GLU A  51      40.253  13.725   3.548  1.00 20.00           H  
ATOM    543  HG2 GLU A  51      40.006  11.664   2.822  1.00 20.00           H  
ATOM    544  HG3 GLU A  51      38.578  12.224   2.580  1.00 20.00           H  
ATOM    545  N   SER A  52      40.199  16.528   1.174  1.00 20.00           N  
ATOM    546  CA  SER A  52      40.886  17.808   1.037  1.00 20.00           C  
ATOM    547  CB  SER A  52      41.887  17.756  -0.112  1.00 20.00           C  
ATOM    548  OG  SER A  52      41.531  16.762  -1.059  1.00 20.00           O  
ATOM    549  C   SER A  52      39.892  18.942   0.815  1.00 20.00           C  
ATOM    550  O   SER A  52      40.131  20.066   1.251  1.00 20.00           O  
ATOM    551  H   SER A  52      40.213  16.046   0.462  1.00 20.00           H  
ATOM    552  HA  SER A  52      41.409  17.995   1.845  1.00 20.00           H  
ATOM    553  HB2 SER A  52      41.921  18.626  -0.541  1.00 20.00           H  
ATOM    554  HB3 SER A  52      42.767  17.552   0.243  1.00 20.00           H  
ATOM    555  HG  SER A  52      42.188  16.313  -1.255  1.00 20.00           H  
ATOM    556  N   LEU A  53      38.776  18.652   0.140  1.00 20.00           N  
ATOM    557  CA  LEU A  53      37.691  19.618   0.001  1.00 20.00           C  
ATOM    558  CB  LEU A  53      36.612  19.077  -0.944  1.00 20.00           C  
ATOM    559  CG  LEU A  53      35.347  19.916  -1.034  1.00 20.00           C  
ATOM    560  CD1 LEU A  53      35.679  21.377  -1.256  1.00 20.00           C  
ATOM    561  CD2 LEU A  53      34.435  19.407  -2.130  1.00 20.00           C  
ATOM    562  C   LEU A  53      37.081  19.953   1.358  1.00 20.00           C  
ATOM    563  O   LEU A  53      36.870  21.124   1.667  1.00 20.00           O  
ATOM    564  H   LEU A  53      38.626  17.899  -0.248  1.00 20.00           H  
ATOM    565  HA  LEU A  53      38.026  20.442  -0.411  1.00 20.00           H  
ATOM    566  HB2 LEU A  53      36.996  18.961  -1.828  1.00 20.00           H  
ATOM    567  HB3 LEU A  53      36.361  18.185  -0.659  1.00 20.00           H  
ATOM    568  HG  LEU A  53      34.867  19.856  -0.193  1.00 20.00           H  
ATOM    569 HD11 LEU A  53      34.862  21.879  -1.302  1.00 20.00           H  
ATOM    570 HD12 LEU A  53      36.213  21.691  -0.523  1.00 20.00           H  
ATOM    571 HD13 LEU A  53      36.165  21.465  -2.079  1.00 20.00           H  
ATOM    572 HD21 LEU A  53      33.649  19.958  -2.164  1.00 20.00           H  
ATOM    573 HD22 LEU A  53      34.899  19.451  -2.969  1.00 20.00           H  
ATOM    574 HD23 LEU A  53      34.191  18.499  -1.937  1.00 20.00           H  
ATOM    575  N   ALA A  54      36.798  18.931   2.170  1.00 20.00           N  
ATOM    576  CA  ALA A  54      36.391  19.142   3.555  1.00 20.00           C  
ATOM    577  CB  ALA A  54      36.230  17.806   4.262  1.00 20.00           C  
ATOM    578  C   ALA A  54      37.404  20.008   4.297  1.00 20.00           C  
ATOM    579  O   ALA A  54      37.018  20.910   5.038  1.00 20.00           O  
ATOM    580  H   ALA A  54      36.836  18.104   1.939  1.00 20.00           H  
ATOM    581  HA  ALA A  54      35.515  19.580   3.584  1.00 20.00           H  
ATOM    582  HB1 ALA A  54      35.953  17.963   5.168  1.00 20.00           H  
ATOM    583  HB2 ALA A  54      35.564  17.288   3.803  1.00 20.00           H  
ATOM    584  HB3 ALA A  54      37.071  17.343   4.251  1.00 20.00           H  
ATOM    585  N   ALA A  55      38.698  19.739   4.101  1.00 20.00           N  
ATOM    586  CA  ALA A  55      39.743  20.380   4.891  1.00 20.00           C  
ATOM    587  CB  ALA A  55      41.111  19.890   4.444  1.00 20.00           C  
ATOM    588  C   ALA A  55      39.665  21.899   4.770  1.00 20.00           C  
ATOM    589  O   ALA A  55      39.640  22.597   5.781  1.00 20.00           O  
ATOM    590  H   ALA A  55      38.994  19.185   3.513  1.00 20.00           H  
ATOM    591  HA  ALA A  55      39.651  20.130   5.834  1.00 20.00           H  
ATOM    592  HB1 ALA A  55      41.787  20.355   4.942  1.00 20.00           H  
ATOM    593  HB2 ALA A  55      41.174  18.947   4.611  1.00 20.00           H  
ATOM    594  HB3 ALA A  55      41.214  20.065   3.506  1.00 20.00           H  
ATOM    595  N   VAL A  56      39.627  22.412   3.537  1.00 20.00           N  
ATOM    596  CA  VAL A  56      39.543  23.850   3.308  1.00 20.00           C  
ATOM    597  CB  VAL A  56      39.784  24.202   1.825  1.00 20.00           C  
ATOM    598  CG1 VAL A  56      41.138  23.683   1.357  1.00 20.00           C  
ATOM    599  CG2 VAL A  56      38.662  23.660   0.949  1.00 20.00           C  
ATOM    600  C   VAL A  56      38.211  24.406   3.802  1.00 20.00           C  
ATOM    601  O   VAL A  56      38.160  25.525   4.307  1.00 20.00           O  
ATOM    602  H   VAL A  56      39.648  21.944   2.817  1.00 20.00           H  
ATOM    603  HA  VAL A  56      40.273  24.307   3.776  1.00 20.00           H  
ATOM    604  HB  VAL A  56      39.801  25.177   1.727  1.00 20.00           H  
ATOM    605 HG11 VAL A  56      41.263  23.921   0.435  1.00 20.00           H  
ATOM    606 HG12 VAL A  56      41.828  24.083   1.892  1.00 20.00           H  
ATOM    607 HG13 VAL A  56      41.159  22.729   1.455  1.00 20.00           H  
ATOM    608 HG21 VAL A  56      38.833  23.903   0.036  1.00 20.00           H  
ATOM    609 HG22 VAL A  56      38.635  22.704   1.031  1.00 20.00           H  
ATOM    610 HG23 VAL A  56      37.828  24.038   1.238  1.00 20.00           H  
ATOM    611  N   GLY A  57      37.135  23.628   3.660  1.00 20.00           N  
ATOM    612  CA  GLY A  57      35.836  24.005   4.199  1.00 20.00           C  
ATOM    613  C   GLY A  57      35.863  24.258   5.692  1.00 20.00           C  
ATOM    614  O   GLY A  57      35.188  25.162   6.187  1.00 20.00           O  
ATOM    615  H   GLY A  57      37.160  22.824   3.355  1.00 20.00           H  
ATOM    616  HA2 GLY A  57      35.508  24.800   3.750  1.00 20.00           H  
ATOM    617  HA3 GLY A  57      35.183  23.313   4.008  1.00 20.00           H  
ATOM    618  N   LEU A  58      36.645  23.460   6.406  1.00 20.00           N  
ATOM    619  CA  LEU A  58      36.758  23.594   7.855  1.00 20.00           C  
ATOM    620  CB  LEU A  58      37.607  22.456   8.432  1.00 20.00           C  
ATOM    621  CG  LEU A  58      36.902  21.113   8.548  1.00 20.00           C  
ATOM    622  CD1 LEU A  58      37.840  20.053   9.085  1.00 20.00           C  
ATOM    623  CD2 LEU A  58      35.669  21.221   9.419  1.00 20.00           C  
ATOM    624  C   LEU A  58      37.358  24.944   8.233  1.00 20.00           C  
ATOM    625  O   LEU A  58      37.074  25.465   9.310  1.00 20.00           O  
ATOM    626  H   LEU A  58      37.124  22.828   6.075  1.00 20.00           H  
ATOM    627  HA  LEU A  58      35.873  23.511   8.269  1.00 20.00           H  
ATOM    628  HB2 LEU A  58      38.413  22.363   7.901  1.00 20.00           H  
ATOM    629  HB3 LEU A  58      37.916  22.710   9.316  1.00 20.00           H  
ATOM    630  HG  LEU A  58      36.621  20.827   7.665  1.00 20.00           H  
ATOM    631 HD11 LEU A  58      37.369  19.218   9.139  1.00 20.00           H  
ATOM    632 HD12 LEU A  58      38.588  19.967   8.489  1.00 20.00           H  
ATOM    633 HD13 LEU A  58      38.142  20.316   9.957  1.00 20.00           H  
ATOM    634 HD21 LEU A  58      35.244  20.362   9.467  1.00 20.00           H  
ATOM    635 HD22 LEU A  58      35.931  21.504  10.298  1.00 20.00           H  
ATOM    636 HD23 LEU A  58      35.068  21.863   9.033  1.00 20.00           H  
ATOM    637  N   PHE A  59      38.187  25.512   7.353  1.00 20.00           N  
ATOM    638  CA  PHE A  59      38.917  26.736   7.666  1.00 20.00           C  
ATOM    639  CB  PHE A  59      40.352  26.662   7.128  1.00 20.00           C  
ATOM    640  CG  PHE A  59      41.204  27.854   7.490  1.00 20.00           C  
ATOM    641  CD1 PHE A  59      41.575  28.087   8.802  1.00 20.00           C  
ATOM    642  CD2 PHE A  59      41.631  28.741   6.519  1.00 20.00           C  
ATOM    643  CE1 PHE A  59      42.359  29.184   9.131  1.00 20.00           C  
ATOM    644  CE2 PHE A  59      42.413  29.837   6.852  1.00 20.00           C  
ATOM    645  CZ  PHE A  59      42.772  30.052   8.156  1.00 20.00           C  
ATOM    646  C   PHE A  59      38.200  27.959   7.103  1.00 20.00           C  
ATOM    647  O   PHE A  59      38.436  29.075   7.559  1.00 20.00           O  
ATOM    648  H   PHE A  59      38.343  25.204   6.565  1.00 20.00           H  
ATOM    649  HA  PHE A  59      39.003  26.836   8.637  1.00 20.00           H  
ATOM    650  HB2 PHE A  59      40.769  25.847   7.450  1.00 20.00           H  
ATOM    651  HB3 PHE A  59      40.324  26.597   6.160  1.00 20.00           H  
ATOM    652  HD1 PHE A  59      41.297  27.501   9.469  1.00 20.00           H  
ATOM    653  HD2 PHE A  59      41.390  28.601   5.631  1.00 20.00           H  
ATOM    654  HE1 PHE A  59      42.602  29.330  10.016  1.00 20.00           H  
ATOM    655  HE2 PHE A  59      42.694  30.427   6.189  1.00 20.00           H  
ATOM    656  HZ  PHE A  59      43.297  30.786   8.379  1.00 20.00           H  
ATOM    657  N   PHE A  60      37.326  27.752   6.114  1.00 20.00           N  
ATOM    658  CA  PHE A  60      36.628  28.857   5.466  1.00 20.00           C  
ATOM    659  CB  PHE A  60      35.525  28.328   4.538  1.00 20.00           C  
ATOM    660  CG  PHE A  60      36.037  27.780   3.229  1.00 20.00           C  
ATOM    661  CD1 PHE A  60      37.384  27.833   2.918  1.00 20.00           C  
ATOM    662  CD2 PHE A  60      35.172  27.213   2.311  1.00 20.00           C  
ATOM    663  CE1 PHE A  60      37.851  27.328   1.712  1.00 20.00           C  
ATOM    664  CE2 PHE A  60      35.643  26.709   1.107  1.00 20.00           C  
ATOM    665  CZ  PHE A  60      36.979  26.770   0.816  1.00 20.00           C  
ATOM    666  C   PHE A  60      36.041  29.814   6.498  1.00 20.00           C  
ATOM    667  O   PHE A  60      36.171  31.028   6.356  1.00 20.00           O  
ATOM    668  H   PHE A  60      37.121  26.978   5.802  1.00 20.00           H  
ATOM    669  HA  PHE A  60      37.246  29.351   4.887  1.00 20.00           H  
ATOM    670  HB2 PHE A  60      35.017  27.647   5.007  1.00 20.00           H  
ATOM    671  HB3 PHE A  60      34.906  29.049   4.340  1.00 20.00           H  
ATOM    672  HD1 PHE A  60      37.980  28.211   3.523  1.00 20.00           H  
ATOM    673  HD2 PHE A  60      34.263  27.168   2.504  1.00 20.00           H  
ATOM    674  HE1 PHE A  60      38.758  27.370   1.514  1.00 20.00           H  
ATOM    675  HE2 PHE A  60      35.051  26.330   0.498  1.00 20.00           H  
ATOM    676  HZ  PHE A  60      37.295  26.432   0.009  1.00 20.00           H  
ATOM    677  N   PRO A  61      35.397  29.273   7.535  1.00 20.00           N  
ATOM    678  CA  PRO A  61      34.776  30.134   8.503  1.00 20.00           C  
ATOM    679  CB  PRO A  61      34.135  29.251   9.551  1.00 20.00           C  
ATOM    680  CG  PRO A  61      33.858  27.964   8.827  1.00 20.00           C  
ATOM    681  CD  PRO A  61      35.012  27.875   7.810  1.00 20.00           C  
ATOM    682  C   PRO A  61      35.776  31.040   9.237  1.00 20.00           C  
ATOM    683  O   PRO A  61      35.413  32.080   9.780  1.00 20.00           O  
ATOM    684  HA  PRO A  61      34.093  30.720   8.088  1.00 20.00           H  
ATOM    685  HB2 PRO A  61      33.305  29.647   9.858  1.00 20.00           H  
ATOM    686  HB3 PRO A  61      34.754  29.097  10.281  1.00 20.00           H  
ATOM    687  HG2 PRO A  61      33.005  28.009   8.369  1.00 20.00           H  
ATOM    688  HG3 PRO A  61      33.890  27.215   9.442  1.00 20.00           H  
ATOM    689  HD2 PRO A  61      35.760  27.401   8.205  1.00 20.00           H  
ATOM    690  HD3 PRO A  61      34.696  27.456   6.994  1.00 20.00           H  
ATOM    691  N   VAL A  62      36.977  30.509   9.495  1.00 20.00           N  
ATOM    692  CA  VAL A  62      38.016  31.262  10.188  1.00 20.00           C  
ATOM    693  CB  VAL A  62      39.102  30.329  10.764  1.00 20.00           C  
ATOM    694  CG1 VAL A  62      40.103  31.114  11.603  1.00 20.00           C  
ATOM    695  CG2 VAL A  62      38.476  29.202  11.576  1.00 20.00           C  
ATOM    696  C   VAL A  62      38.620  32.325   9.277  1.00 20.00           C  
ATOM    697  O   VAL A  62      38.793  33.468   9.693  1.00 20.00           O  
ATOM    698  H   VAL A  62      37.210  29.710   9.276  1.00 20.00           H  
ATOM    699  HA  VAL A  62      37.641  31.698  10.982  1.00 20.00           H  
ATOM    700  HB  VAL A  62      39.602  29.927  10.023  1.00 20.00           H  
ATOM    701 HG11 VAL A  62      40.787  30.516  11.914  1.00 20.00           H  
ATOM    702 HG12 VAL A  62      40.495  31.802  11.060  1.00 20.00           H  
ATOM    703 HG13 VAL A  62      39.645  31.506  12.350  1.00 20.00           H  
ATOM    704 HG21 VAL A  62      39.172  28.620  11.890  1.00 20.00           H  
ATOM    705 HG22 VAL A  62      38.006  29.579  12.323  1.00 20.00           H  
ATOM    706 HG23 VAL A  62      37.867  28.715  11.017  1.00 20.00           H  
ATOM    707  N   PHE A  63      38.943  31.953   8.035  1.00 20.00           N  
ATOM    708  CA  PHE A  63      39.286  32.930   7.007  1.00 20.00           C  
ATOM    709  CB  PHE A  63      39.365  32.258   5.629  1.00 20.00           C  
ATOM    710  CG  PHE A  63      40.052  33.096   4.579  1.00 20.00           C  
ATOM    711  CD1 PHE A  63      41.422  33.283   4.607  1.00 20.00           C  
ATOM    712  CD2 PHE A  63      39.327  33.697   3.566  1.00 20.00           C  
ATOM    713  CE1 PHE A  63      42.050  34.054   3.638  1.00 20.00           C  
ATOM    714  CE2 PHE A  63      39.959  34.468   2.600  1.00 20.00           C  
ATOM    715  CZ  PHE A  63      41.316  34.641   2.643  1.00 20.00           C  
ATOM    716  C   PHE A  63      38.279  34.075   6.983  1.00 20.00           C  
ATOM    717  O   PHE A  63      38.671  35.240   6.967  1.00 20.00           O  
ATOM    718  H   PHE A  63      38.969  31.137   7.765  1.00 20.00           H  
ATOM    719  HA  PHE A  63      40.180  33.294   7.176  1.00 20.00           H  
ATOM    720  HB2 PHE A  63      39.817  31.404   5.719  1.00 20.00           H  
ATOM    721  HB3 PHE A  63      38.467  32.067   5.319  1.00 20.00           H  
ATOM    722  HD1 PHE A  63      41.927  32.887   5.281  1.00 20.00           H  
ATOM    723  HD2 PHE A  63      38.405  33.583   3.532  1.00 20.00           H  
ATOM    724  HE1 PHE A  63      42.972  34.172   3.667  1.00 20.00           H  
ATOM    725  HE2 PHE A  63      39.460  34.867   1.924  1.00 20.00           H  
ATOM    726  HZ  PHE A  63      41.740  35.158   1.996  1.00 20.00           H  
ATOM    727  N   MET A  64      36.984  33.749   6.981  1.00 20.00           N  
ATOM    728  CA  MET A  64      35.940  34.758   6.839  1.00 20.00           C  
ATOM    729  CB  MET A  64      34.592  34.099   6.511  1.00 20.00           C  
ATOM    730  CG  MET A  64      33.473  35.092   6.318  1.00 20.00           C  
ATOM    731  SD  MET A  64      31.892  34.289   5.972  1.00 20.00           S  
ATOM    732  CE  MET A  64      32.462  32.759   5.277  1.00 20.00           C  
ATOM    733  C   MET A  64      35.824  35.606   8.100  1.00 20.00           C  
ATOM    734  O   MET A  64      35.439  36.771   8.027  1.00 20.00           O  
ATOM    735  H   MET A  64      36.686  32.946   7.061  1.00 20.00           H  
ATOM    736  HA  MET A  64      36.140  35.343   6.078  1.00 20.00           H  
ATOM    737  HB2 MET A  64      34.693  33.553   5.716  1.00 20.00           H  
ATOM    738  HB3 MET A  64      34.346  33.507   7.239  1.00 20.00           H  
ATOM    739  HG2 MET A  64      33.399  35.643   7.113  1.00 20.00           H  
ATOM    740  HG3 MET A  64      33.688  35.667   5.567  1.00 20.00           H  
ATOM    741  HE1 MET A  64      31.736  32.130   5.269  1.00 20.00           H  
ATOM    742  HE2 MET A  64      32.765  32.918   4.380  1.00 20.00           H  
ATOM    743  HE3 MET A  64      33.183  32.422   5.813  1.00 20.00           H  
ATOM    744  N   GLY A  65      36.156  35.028   9.258  1.00 20.00           N  
ATOM    745  CA  GLY A  65      36.190  35.773  10.508  1.00 20.00           C  
ATOM    746  C   GLY A  65      37.310  36.791  10.562  1.00 20.00           C  
ATOM    747  O   GLY A  65      37.120  37.906  11.050  1.00 20.00           O  
ATOM    748  H   GLY A  65      36.251  34.179   9.360  1.00 20.00           H  
ATOM    749  HA2 GLY A  65      35.344  36.226  10.648  1.00 20.00           H  
ATOM    750  HA3 GLY A  65      36.283  35.162  11.256  1.00 20.00           H  
ATOM    751  N   ILE A  66      38.475  36.407  10.060  1.00 20.00           N  
ATOM    752  CA  ILE A  66      39.588  37.338   9.907  1.00 20.00           C  
ATOM    753  CB  ILE A  66      40.875  36.591   9.494  1.00 20.00           C  
ATOM    754  CG1 ILE A  66      41.350  35.653  10.615  1.00 20.00           C  
ATOM    755  CG2 ILE A  66      41.968  37.573   9.090  1.00 20.00           C  
ATOM    756  CD1 ILE A  66      42.348  34.627  10.166  1.00 20.00           C  
ATOM    757  C   ILE A  66      39.242  38.446   8.919  1.00 20.00           C  
ATOM    758  O   ILE A  66      39.548  39.611   9.167  1.00 20.00           O  
ATOM    759  H   ILE A  66      38.650  35.607   9.797  1.00 20.00           H  
ATOM    760  HA  ILE A  66      39.810  37.740  10.773  1.00 20.00           H  
ATOM    761  HB  ILE A  66      40.677  36.011   8.742  1.00 20.00           H  
ATOM    762 HG12 ILE A  66      41.724  36.186  11.335  1.00 20.00           H  
ATOM    763 HG13 ILE A  66      40.584  35.186  10.982  1.00 20.00           H  
ATOM    764 HG21 ILE A  66      42.747  37.080   8.821  1.00 20.00           H  
ATOM    765 HG22 ILE A  66      41.652  38.107   8.357  1.00 20.00           H  
ATOM    766 HG23 ILE A  66      42.177  38.134   9.840  1.00 20.00           H  
ATOM    767 HD11 ILE A  66      42.576  34.066  10.911  1.00 20.00           H  
ATOM    768 HD12 ILE A  66      41.957  34.096   9.467  1.00 20.00           H  
ATOM    769 HD13 ILE A  66      43.132  35.074   9.840  1.00 20.00           H  
ATOM    770  N   ILE A  67      38.604  38.090   7.800  1.00 20.00           N  
ATOM    771  CA  ILE A  67      38.106  39.082   6.852  1.00 20.00           C  
ATOM    772  CB  ILE A  67      37.453  38.395   5.633  1.00 20.00           C  
ATOM    773  CG1 ILE A  67      38.471  37.527   4.879  1.00 20.00           C  
ATOM    774  CG2 ILE A  67      36.808  39.423   4.711  1.00 20.00           C  
ATOM    775  CD1 ILE A  67      39.442  38.312   4.047  1.00 20.00           C  
ATOM    776  C   ILE A  67      37.146  40.052   7.531  1.00 20.00           C  
ATOM    777  O   ILE A  67      37.263  41.263   7.351  1.00 20.00           O  
ATOM    778  H   ILE A  67      38.449  37.277   7.569  1.00 20.00           H  
ATOM    779  HA  ILE A  67      38.855  39.587   6.472  1.00 20.00           H  
ATOM    780  HB  ILE A  67      36.772  37.780   5.945  1.00 20.00           H  
ATOM    781 HG12 ILE A  67      38.951  36.977   5.518  1.00 20.00           H  
ATOM    782 HG13 ILE A  67      37.995  36.920   4.292  1.00 20.00           H  
ATOM    783 HG21 ILE A  67      36.399  38.967   3.972  1.00 20.00           H  
ATOM    784 HG22 ILE A  67      36.142  39.910   5.203  1.00 20.00           H  
ATOM    785 HG23 ILE A  67      37.485  40.025   4.392  1.00 20.00           H  
ATOM    786 HD11 ILE A  67      40.023  37.703   3.586  1.00 20.00           H  
ATOM    787 HD12 ILE A  67      38.953  38.839   3.411  1.00 20.00           H  
ATOM    788 HD13 ILE A  67      39.955  38.884   4.622  1.00 20.00           H  
ATOM    789  N   ALA A  68      36.197  39.527   8.312  1.00 20.00           N  
ATOM    790  CA  ALA A  68      35.222  40.365   9.001  1.00 20.00           C  
ATOM    791  CB  ALA A  68      34.367  39.516   9.929  1.00 20.00           C  
ATOM    792  C   ALA A  68      35.912  41.471   9.792  1.00 20.00           C  
ATOM    793  O   ALA A  68      35.653  42.650   9.558  1.00 20.00           O  
ATOM    794  H   ALA A  68      36.100  38.685   8.456  1.00 20.00           H  
ATOM    795  HA  ALA A  68      34.610  40.771   8.352  1.00 20.00           H  
ATOM    796  HB1 ALA A  68      33.731  40.082  10.373  1.00 20.00           H  
ATOM    797  HB2 ALA A  68      33.906  38.853   9.409  1.00 20.00           H  
ATOM    798  HB3 ALA A  68      34.935  39.090  10.574  1.00 20.00           H  
ATOM    799  N   LEU A  69      36.791  41.097  10.726  1.00 20.00           N  
ATOM    800  CA  LEU A  69      37.467  42.070  11.577  1.00 20.00           C  
ATOM    801  CB  LEU A  69      38.381  41.359  12.581  1.00 20.00           C  
ATOM    802  CG  LEU A  69      37.666  40.533  13.639  1.00 20.00           C  
ATOM    803  CD1 LEU A  69      38.618  39.558  14.301  1.00 20.00           C  
ATOM    804  CD2 LEU A  69      37.015  41.424  14.675  1.00 20.00           C  
ATOM    805  C   LEU A  69      38.271  43.061  10.742  1.00 20.00           C  
ATOM    806  O   LEU A  69      38.145  44.269  10.928  1.00 20.00           O  
ATOM    807  H   LEU A  69      37.012  40.281  10.884  1.00 20.00           H  
ATOM    808  HA  LEU A  69      36.809  42.563  12.110  1.00 20.00           H  
ATOM    809  HB2 LEU A  69      39.011  40.804  12.096  1.00 20.00           H  
ATOM    810  HB3 LEU A  69      38.927  42.020  13.035  1.00 20.00           H  
ATOM    811  HG  LEU A  69      36.969  40.009  13.213  1.00 20.00           H  
ATOM    812 HD11 LEU A  69      38.136  39.047  14.955  1.00 20.00           H  
ATOM    813 HD12 LEU A  69      38.980  38.973  13.632  1.00 20.00           H  
ATOM    814 HD13 LEU A  69      39.324  40.051  14.724  1.00 20.00           H  
ATOM    815 HD21 LEU A  69      36.561  40.875  15.319  1.00 20.00           H  
ATOM    816 HD22 LEU A  69      37.694  41.944  15.111  1.00 20.00           H  
ATOM    817 HD23 LEU A  69      36.387  42.004  14.238  1.00 20.00           H  
ATOM    818  N   ALA A  70      39.098  42.555   9.822  1.00 20.00           N  
ATOM    819  CA  ALA A  70      39.957  43.409   9.010  1.00 20.00           C  
ATOM    820  CB  ALA A  70      40.841  42.559   8.112  1.00 20.00           C  
ATOM    821  C   ALA A  70      39.130  44.375   8.169  1.00 20.00           C  
ATOM    822  O   ALA A  70      39.366  45.581   8.204  1.00 20.00           O  
ATOM    823  H   ALA A  70      39.177  41.716   9.651  1.00 20.00           H  
ATOM    824  HA  ALA A  70      40.559  43.924   9.588  1.00 20.00           H  
ATOM    825  HB1 ALA A  70      41.390  43.137   7.577  1.00 20.00           H  
ATOM    826  HB2 ALA A  70      41.396  41.999   8.660  1.00 20.00           H  
ATOM    827  HB3 ALA A  70      40.284  42.018   7.547  1.00 20.00           H  
ATOM    828  N   ALA A  71      38.161  43.851   7.413  1.00 20.00           N  
ATOM    829  CA  ALA A  71      37.349  44.677   6.526  1.00 20.00           C  
ATOM    830  CB  ALA A  71      36.402  43.803   5.720  1.00 20.00           C  
ATOM    831  C   ALA A  71      36.560  45.715   7.317  1.00 20.00           C  
ATOM    832  O   ALA A  71      36.328  46.818   6.826  1.00 20.00           O  
ATOM    833  H   ALA A  71      37.956  43.016   7.399  1.00 20.00           H  
ATOM    834  HA  ALA A  71      37.923  45.138   5.879  1.00 20.00           H  
ATOM    835  HB1 ALA A  71      35.887  44.361   5.132  1.00 20.00           H  
ATOM    836  HB2 ALA A  71      36.917  43.176   5.206  1.00 20.00           H  
ATOM    837  HB3 ALA A  71      35.820  43.335   6.323  1.00 20.00           H  
ATOM    838  N   GLY A  72      36.146  45.368   8.538  1.00 20.00           N  
ATOM    839  CA  GLY A  72      35.505  46.320   9.434  1.00 20.00           C  
ATOM    840  C   GLY A  72      36.430  47.435   9.876  1.00 20.00           C  
ATOM    841  O   GLY A  72      36.050  48.607   9.864  1.00 20.00           O  
ATOM    842  H   GLY A  72      36.122  44.557   8.824  1.00 20.00           H  
ATOM    843  HA2 GLY A  72      34.727  46.707   9.004  1.00 20.00           H  
ATOM    844  HA3 GLY A  72      35.166  45.862  10.219  1.00 20.00           H  
ATOM    845  N   LEU A  73      37.644  47.069  10.264  1.00 20.00           N  
ATOM    846  CA  LEU A  73      38.687  48.050  10.546  1.00 20.00           C  
ATOM    847  CB  LEU A  73      40.000  47.345  10.906  1.00 20.00           C  
ATOM    848  CG  LEU A  73      41.094  48.250  11.453  1.00 20.00           C  
ATOM    849  CD1 LEU A  73      40.627  48.972  12.699  1.00 20.00           C  
ATOM    850  CD2 LEU A  73      42.356  47.463  11.737  1.00 20.00           C  
ATOM    851  C   LEU A  73      38.897  48.981   9.356  1.00 20.00           C  
ATOM    852  O   LEU A  73      39.020  50.190   9.534  1.00 20.00           O  
ATOM    853  H   LEU A  73      37.892  46.253  10.373  1.00 20.00           H  
ATOM    854  HA  LEU A  73      38.441  48.585  11.330  1.00 20.00           H  
ATOM    855  HB2 LEU A  73      39.813  46.632  11.536  1.00 20.00           H  
ATOM    856  HB3 LEU A  73      40.346  46.900  10.116  1.00 20.00           H  
ATOM    857  HG  LEU A  73      41.305  48.926  10.791  1.00 20.00           H  
ATOM    858 HD11 LEU A  73      41.349  49.507  13.038  1.00 20.00           H  
ATOM    859 HD12 LEU A  73      39.883  49.535  12.474  1.00 20.00           H  
ATOM    860 HD13 LEU A  73      40.362  48.324  13.355  1.00 20.00           H  
ATOM    861 HD21 LEU A  73      43.032  48.064  12.059  1.00 20.00           H  
ATOM    862 HD22 LEU A  73      42.167  46.799  12.403  1.00 20.00           H  
ATOM    863 HD23 LEU A  73      42.650  47.041  10.926  1.00 20.00           H  
ATOM    864  N   GLY A  74      38.939  48.422   8.143  1.00 20.00           N  
ATOM    865  CA  GLY A  74      39.031  49.222   6.930  1.00 20.00           C  
ATOM    866  C   GLY A  74      37.859  50.162   6.748  1.00 20.00           C  
ATOM    867  O   GLY A  74      38.039  51.330   6.401  1.00 20.00           O  
ATOM    868  H   GLY A  74      39.032  47.578   8.007  1.00 20.00           H  
ATOM    869  HA2 GLY A  74      39.852  49.738   6.935  1.00 20.00           H  
ATOM    870  HA3 GLY A  74      39.095  48.642   6.155  1.00 20.00           H  
ATOM    871  N   VAL A  75      36.657  49.651   6.982  1.00 20.00           N  
ATOM    872  CA  VAL A  75      35.445  50.451   6.845  1.00 20.00           C  
ATOM    873  CB  VAL A  75      34.178  49.605   7.093  1.00 20.00           C  
ATOM    874  CG1 VAL A  75      32.988  50.494   7.431  1.00 20.00           C  
ATOM    875  CG2 VAL A  75      33.872  48.720   5.891  1.00 20.00           C  
ATOM    876  C   VAL A  75      35.488  51.670   7.761  1.00 20.00           C  
ATOM    877  O   VAL A  75      35.181  52.778   7.327  1.00 20.00           O  
ATOM    878  H   VAL A  75      36.515  48.838   7.224  1.00 20.00           H  
ATOM    879  HA  VAL A  75      35.344  50.752   5.918  1.00 20.00           H  
ATOM    880  HB  VAL A  75      34.330  49.023   7.867  1.00 20.00           H  
ATOM    881 HG11 VAL A  75      32.218  49.941   7.584  1.00 20.00           H  
ATOM    882 HG12 VAL A  75      33.189  50.998   8.223  1.00 20.00           H  
ATOM    883 HG13 VAL A  75      32.824  51.089   6.696  1.00 20.00           H  
ATOM    884 HG21 VAL A  75      33.086  48.201   6.078  1.00 20.00           H  
ATOM    885 HG22 VAL A  75      33.720  49.276   5.124  1.00 20.00           H  
ATOM    886 HG23 VAL A  75      34.619  48.138   5.733  1.00 20.00           H  
ATOM    887  N   GLY A  76      35.868  51.470   9.026  1.00 20.00           N  
ATOM    888  CA  GLY A  76      36.020  52.572   9.966  1.00 20.00           C  
ATOM    889  C   GLY A  76      37.034  53.601   9.515  1.00 20.00           C  
ATOM    890  O   GLY A  76      36.790  54.805   9.610  1.00 20.00           O  
ATOM    891  H   GLY A  76      35.930  50.694   9.391  1.00 20.00           H  
ATOM    892  HA2 GLY A  76      35.166  53.009  10.106  1.00 20.00           H  
ATOM    893  HA3 GLY A  76      36.281  52.231  10.836  1.00 20.00           H  
ATOM    894  N   THR A  77      38.172  53.128   9.025  1.00 20.00           N  
ATOM    895  CA  THR A  77      39.207  54.011   8.499  1.00 20.00           C  
ATOM    896  CB  THR A  77      40.420  53.197   8.048  1.00 20.00           C  
ATOM    897  OG1 THR A  77      40.791  52.298   9.093  1.00 20.00           O  
ATOM    898  CG2 THR A  77      41.601  54.077   7.675  1.00 20.00           C  
ATOM    899  C   THR A  77      38.662  54.879   7.369  1.00 20.00           C  
ATOM    900  O   THR A  77      38.879  56.089   7.362  1.00 20.00           O  
ATOM    901  H   THR A  77      38.371  52.292   8.985  1.00 20.00           H  
ATOM    902  HA  THR A  77      39.546  54.591   9.211  1.00 20.00           H  
ATOM    903  HB  THR A  77      40.172  52.660   7.279  1.00 20.00           H  
ATOM    904  HG1 THR A  77      40.296  51.645   9.091  1.00 20.00           H  
ATOM    905 HG21 THR A  77      42.330  53.534   7.366  1.00 20.00           H  
ATOM    906 HG22 THR A  77      41.349  54.685   6.976  1.00 20.00           H  
ATOM    907 HG23 THR A  77      41.889  54.581   8.439  1.00 20.00           H  
ATOM    908  N   SER A  78      37.954  54.267   6.415  1.00 20.00           N  
ATOM    909  CA  SER A  78      37.460  54.986   5.246  1.00 20.00           C  
ATOM    910  CB  SER A  78      36.789  54.025   4.272  1.00 20.00           C  
ATOM    911  OG  SER A  78      37.496  52.798   4.194  1.00 20.00           O  
ATOM    912  C   SER A  78      36.484  56.085   5.653  1.00 20.00           C  
ATOM    913  O   SER A  78      36.545  57.192   5.121  1.00 20.00           O  
ATOM    914  H   SER A  78      37.748  53.432   6.425  1.00 20.00           H  
ATOM    915  HA  SER A  78      38.209  55.389   4.759  1.00 20.00           H  
ATOM    916  HB2 SER A  78      35.878  53.865   4.563  1.00 20.00           H  
ATOM    917  HB3 SER A  78      36.766  54.432   3.392  1.00 20.00           H  
ATOM    918  HG  SER A  78      37.374  52.360   4.876  1.00 20.00           H  
ATOM    919  N   SER A  79      35.586  55.786   6.596  1.00 20.00           N  
ATOM    920  CA  SER A  79      34.686  56.795   7.145  1.00 20.00           C  
ATOM    921  CB  SER A  79      33.761  56.175   8.187  1.00 20.00           C  
ATOM    922  OG  SER A  79      32.713  57.063   8.536  1.00 20.00           O  
ATOM    923  C   SER A  79      35.469  57.949   7.760  1.00 20.00           C  
ATOM    924  O   SER A  79      35.195  59.109   7.460  1.00 20.00           O  
ATOM    925  H   SER A  79      35.480  55.002   6.933  1.00 20.00           H  
ATOM    926  HA  SER A  79      34.104  57.145   6.439  1.00 20.00           H  
ATOM    927  HB2 SER A  79      33.393  55.350   7.832  1.00 20.00           H  
ATOM    928  HB3 SER A  79      34.276  55.966   8.982  1.00 20.00           H  
ATOM    929  HG  SER A  79      32.088  56.645   8.865  1.00 20.00           H  
ATOM    930  N   ALA A  80      36.443  57.637   8.620  1.00 20.00           N  
ATOM    931  CA  ALA A  80      37.124  58.656   9.411  1.00 20.00           C  
ATOM    932  CB  ALA A  80      37.963  58.002  10.496  1.00 20.00           C  
ATOM    933  C   ALA A  80      38.002  59.537   8.528  1.00 20.00           C  
ATOM    934  O   ALA A  80      38.154  60.726   8.800  1.00 20.00           O  
ATOM    935  H   ALA A  80      36.727  56.837   8.761  1.00 20.00           H  
ATOM    936  HA  ALA A  80      36.466  59.220   9.869  1.00 20.00           H  
ATOM    937  HB1 ALA A  80      38.427  58.684  10.986  1.00 20.00           H  
ATOM    938  HB2 ALA A  80      37.385  57.513  11.086  1.00 20.00           H  
ATOM    939  HB3 ALA A  80      38.594  57.405  10.086  1.00 20.00           H  
ATOM    940  N   ILE A  81      38.581  58.959   7.472  1.00 20.00           N  
ATOM    941  CA  ILE A  81      39.361  59.728   6.509  1.00 20.00           C  
ATOM    942  CB  ILE A  81      40.243  58.797   5.649  1.00 20.00           C  
ATOM    943  CG1 ILE A  81      41.426  58.252   6.463  1.00 20.00           C  
ATOM    944  CG2 ILE A  81      40.717  59.509   4.388  1.00 20.00           C  
ATOM    945  CD1 ILE A  81      42.320  57.327   5.692  1.00 20.00           C  
ATOM    946  C   ILE A  81      38.456  60.600   5.645  1.00 20.00           C  
ATOM    947  O   ILE A  81      38.810  61.733   5.329  1.00 20.00           O  
ATOM    948  H   ILE A  81      38.535  58.119   7.294  1.00 20.00           H  
ATOM    949  HA  ILE A  81      40.002  60.301   6.978  1.00 20.00           H  
ATOM    950  HB  ILE A  81      39.725  58.017   5.395  1.00 20.00           H  
ATOM    951 HG12 ILE A  81      41.940  58.998   6.810  1.00 20.00           H  
ATOM    952 HG13 ILE A  81      41.084  57.768   7.231  1.00 20.00           H  
ATOM    953 HG21 ILE A  81      41.254  58.905   3.870  1.00 20.00           H  
ATOM    954 HG22 ILE A  81      39.952  59.783   3.877  1.00 20.00           H  
ATOM    955 HG23 ILE A  81      41.236  60.277   4.639  1.00 20.00           H  
ATOM    956 HD11 ILE A  81      43.026  57.024   6.267  1.00 20.00           H  
ATOM    957 HD12 ILE A  81      41.804  56.577   5.387  1.00 20.00           H  
ATOM    958 HD13 ILE A  81      42.686  57.800   4.942  1.00 20.00           H  
ATOM    959  N   ALA A  82      37.288  60.075   5.262  1.00 20.00           N  
ATOM    960  CA  ALA A  82      36.392  60.782   4.352  1.00 20.00           C  
ATOM    961  CB  ALA A  82      35.218  59.891   3.979  1.00 20.00           C  
ATOM    962  C   ALA A  82      35.889  62.078   4.978  1.00 20.00           C  
ATOM    963  O   ALA A  82      35.831  63.105   4.305  1.00 20.00           O  
ATOM    964  H   ALA A  82      36.994  59.309   5.517  1.00 20.00           H  
ATOM    965  HA  ALA A  82      36.859  60.991   3.517  1.00 20.00           H  
ATOM    966  HB1 ALA A  82      34.634  60.374   3.390  1.00 20.00           H  
ATOM    967  HB2 ALA A  82      35.549  59.106   3.537  1.00 20.00           H  
ATOM    968  HB3 ALA A  82      34.747  59.644   4.778  1.00 20.00           H  
ATOM    969  N   ARG A  83      35.525  62.035   6.263  1.00 20.00           N  
ATOM    970  CA  ARG A  83      34.924  63.186   6.928  1.00 20.00           C  
ATOM    971  CB  ARG A  83      33.989  62.729   8.057  1.00 20.00           C  
ATOM    972  CG  ARG A  83      34.727  62.269   9.304  1.00 20.00           C  
ATOM    973  CD  ARG A  83      33.771  61.749  10.358  1.00 20.00           C  
ATOM    974  NE  ARG A  83      34.477  61.088  11.452  1.00 20.00           N  
ATOM    975  CZ  ARG A  83      34.430  59.781  11.671  1.00 20.00           C  
ATOM    976  NH1 ARG A  83      33.699  58.997  10.891  1.00 20.00           N  
ATOM    977  NH2 ARG A  83      35.114  59.245  12.673  1.00 20.00           N  
ATOM    978  C   ARG A  83      35.996  64.124   7.473  1.00 20.00           C  
ATOM    979  O   ARG A  83      35.676  65.200   7.974  1.00 20.00           O  
ATOM    980  H   ARG A  83      35.618  61.347   6.770  1.00 20.00           H  
ATOM    981  HA  ARG A  83      34.364  63.674   6.305  1.00 20.00           H  
ATOM    982  HB2 ARG A  83      33.377  63.461   8.280  1.00 20.00           H  
ATOM    983  HB3 ARG A  83      33.448  61.989   7.739  1.00 20.00           H  
ATOM    984  HG2 ARG A  83      35.360  61.576   9.059  1.00 20.00           H  
ATOM    985  HG3 ARG A  83      35.209  63.022   9.682  1.00 20.00           H  
ATOM    986  HD2 ARG A  83      33.247  62.490  10.702  1.00 20.00           H  
ATOM    987  HD3 ARG A  83      33.174  61.102   9.952  1.00 20.00           H  
ATOM    988  HE  ARG A  83      35.041  61.552  11.906  1.00 20.00           H  
ATOM    989 HH11 ARG A  83      33.233  59.339  10.253  1.00 20.00           H  
ATOM    990 HH12 ARG A  83      33.689  58.147  11.022  1.00 20.00           H  
ATOM    991 HH21 ARG A  83      35.573  59.749  13.198  1.00 20.00           H  
ATOM    992 HH22 ARG A  83      35.099  58.395  12.798  1.00 20.00           H  
ATOM    993  N   ARG A  84      37.266  63.721   7.377  1.00 20.00           N  
ATOM    994  CA  ARG A  84      38.378  64.610   7.696  1.00 20.00           C  
ATOM    995  CB  ARG A  84      39.483  63.846   8.438  1.00 20.00           C  
ATOM    996  CG  ARG A  84      39.183  63.633   9.914  1.00 20.00           C  
ATOM    997  CD  ARG A  84      40.444  63.346  10.704  1.00 20.00           C  
ATOM    998  NE  ARG A  84      40.159  63.122  12.118  1.00 20.00           N  
ATOM    999  CZ  ARG A  84      40.625  63.892  13.092  1.00 20.00           C  
ATOM   1000  NH1 ARG A  84      41.221  65.042  12.808  1.00 20.00           N  
ATOM   1001  NH2 ARG A  84      40.498  63.520  14.358  1.00 20.00           N  
ATOM   1002  C   ARG A  84      38.937  65.260   6.435  1.00 20.00           C  
ATOM   1003  O   ARG A  84      39.482  66.360   6.498  1.00 20.00           O  
ATOM   1004  H   ARG A  84      37.507  62.934   7.128  1.00 20.00           H  
ATOM   1005  HA  ARG A  84      38.084  65.304   8.305  1.00 20.00           H  
ATOM   1006  HB2 ARG A  84      39.627  62.983   7.997  1.00 20.00           H  
ATOM   1007  HB3 ARG A  84      40.312  64.345   8.370  1.00 20.00           H  
ATOM   1008  HG2 ARG A  84      38.745  64.425  10.265  1.00 20.00           H  
ATOM   1009  HG3 ARG A  84      38.590  62.872  10.009  1.00 20.00           H  
ATOM   1010  HD2 ARG A  84      40.883  62.567  10.326  1.00 20.00           H  
ATOM   1011  HD3 ARG A  84      41.040  64.108  10.635  1.00 20.00           H  
ATOM   1012  HE  ARG A  84      39.569  62.530  12.321  1.00 20.00           H  
ATOM   1013 HH11 ARG A  84      41.296  65.297  11.990  1.00 20.00           H  
ATOM   1014 HH12 ARG A  84      41.532  65.533  13.442  1.00 20.00           H  
ATOM   1015 HH21 ARG A  84      40.103  62.781  14.551  1.00 20.00           H  
ATOM   1016 HH22 ARG A  84      40.812  64.017  14.986  1.00 20.00           H  
ATOM   1017  N   ILE A  85      38.803  64.586   5.289  1.00 20.00           N  
ATOM   1018  CA  ILE A  85      39.062  65.212   3.996  1.00 20.00           C  
ATOM   1019  CB  ILE A  85      39.047  64.160   2.866  1.00 20.00           C  
ATOM   1020  CG1 ILE A  85      40.031  63.019   3.163  1.00 20.00           C  
ATOM   1021  CG2 ILE A  85      39.338  64.808   1.517  1.00 20.00           C  
ATOM   1022  CD1 ILE A  85      41.406  63.242   2.608  1.00 20.00           C  
ATOM   1023  C   ILE A  85      38.071  66.339   3.727  1.00 20.00           C  
ATOM   1024  O   ILE A  85      38.477  67.483   3.534  1.00 20.00           O  
ATOM   1025  H   ILE A  85      38.563  63.762   5.237  1.00 20.00           H  
ATOM   1026  HA  ILE A  85      39.972  65.575   3.976  1.00 20.00           H  
ATOM   1027  HB  ILE A  85      38.172  63.743   2.834  1.00 20.00           H  
ATOM   1028 HG12 ILE A  85      40.078  62.884   4.122  1.00 20.00           H  
ATOM   1029 HG13 ILE A  85      39.684  62.196   2.783  1.00 20.00           H  
ATOM   1030 HG21 ILE A  85      39.300  64.136   0.833  1.00 20.00           H  
ATOM   1031 HG22 ILE A  85      38.678  65.484   1.346  1.00 20.00           H  
ATOM   1032 HG23 ILE A  85      40.213  65.203   1.542  1.00 20.00           H  
ATOM   1033 HD11 ILE A  85      41.923  62.441   2.722  1.00 20.00           H  
ATOM   1034 HD12 ILE A  85      41.336  63.454   1.674  1.00 20.00           H  
ATOM   1035 HD13 ILE A  85      41.819  63.969   3.080  1.00 20.00           H  
ATOM   1036  N   GLY A  86      36.773  66.022   3.715  1.00 20.00           N  
ATOM   1037  CA  GLY A  86      35.742  66.986   4.070  1.00 20.00           C  
ATOM   1038  C   GLY A  86      35.926  67.570   5.455  1.00 20.00           C  
ATOM   1039  O   GLY A  86      36.249  66.850   6.401  1.00 20.00           O  
ATOM   1040  H   GLY A  86      36.476  65.221   3.616  1.00 20.00           H  
ATOM   1041  HA2 GLY A  86      35.725  67.708   3.423  1.00 20.00           H  
ATOM   1042  HA3 GLY A  86      34.867  66.571   4.016  1.00 20.00           H  
ATOM   1043  N   ALA A  87      35.720  68.874   5.573  1.00 20.00           N  
ATOM   1044  CA  ALA A  87      36.194  69.624   6.731  1.00 20.00           C  
ATOM   1045  CB  ALA A  87      36.078  68.775   7.986  1.00 20.00           C  
ATOM   1046  C   ALA A  87      37.637  70.077   6.536  1.00 20.00           C  
ATOM   1047  O   ALA A  87      38.116  70.942   7.266  1.00 20.00           O  
ATOM   1048  H   ALA A  87      35.305  69.354   4.991  1.00 20.00           H  
ATOM   1049  HA  ALA A  87      35.629  70.412   6.874  1.00 20.00           H  
ATOM   1050  HB1 ALA A  87      36.365  69.292   8.742  1.00 20.00           H  
ATOM   1051  HB2 ALA A  87      35.162  68.512   8.102  1.00 20.00           H  
ATOM   1052  HB3 ALA A  87      36.633  67.997   7.890  1.00 20.00           H  
ATOM   1053  N   ARG A  88      38.332  69.496   5.554  1.00 20.00           N  
ATOM   1054  CA  ARG A  88      39.614  70.027   5.104  1.00 20.00           C  
ATOM   1055  CB  ARG A  88      39.454  71.466   4.594  1.00 20.00           C  
ATOM   1056  CG  ARG A  88      38.355  71.619   3.554  1.00 20.00           C  
ATOM   1057  CD  ARG A  88      38.709  70.916   2.259  1.00 20.00           C  
ATOM   1058  NE  ARG A  88      37.640  71.026   1.272  1.00 20.00           N  
ATOM   1059  CZ  ARG A  88      37.037  69.980   0.724  1.00 20.00           C  
ATOM   1060  NH1 ARG A  88      37.029  68.810   1.347  1.00 20.00           N  
ATOM   1061  NH2 ARG A  88      36.437  70.095  -0.453  1.00 20.00           N  
ATOM   1062  C   ARG A  88      40.651  69.971   6.221  1.00 20.00           C  
ATOM   1063  O   ARG A  88      41.310  70.970   6.500  1.00 20.00           O  
ATOM   1064  H   ARG A  88      38.078  68.791   5.132  1.00 20.00           H  
ATOM   1065  HA  ARG A  88      39.938  69.514   4.347  1.00 20.00           H  
ATOM   1066  HB2 ARG A  88      39.280  72.057   5.356  1.00 20.00           H  
ATOM   1067  HB3 ARG A  88      40.289  71.753   4.192  1.00 20.00           H  
ATOM   1068  HG2 ARG A  88      37.529  71.257   3.912  1.00 20.00           H  
ATOM   1069  HG3 ARG A  88      38.233  72.561   3.360  1.00 20.00           H  
ATOM   1070  HD2 ARG A  88      39.528  71.299   1.906  1.00 20.00           H  
ATOM   1071  HD3 ARG A  88      38.854  69.974   2.441  1.00 20.00           H  
ATOM   1072  HE  ARG A  88      37.471  71.804   0.947  1.00 20.00           H  
ATOM   1073 HH11 ARG A  88      37.425  68.724   2.106  1.00 20.00           H  
ATOM   1074 HH12 ARG A  88      36.629  68.136   0.992  1.00 20.00           H  
ATOM   1075 HH21 ARG A  88      36.443  70.849  -0.867  1.00 20.00           H  
ATOM   1076 HH22 ARG A  88      36.041  69.416  -0.802  1.00 20.00           H  
ATOM   1077  N   ASP A  89      40.797  68.808   6.861  1.00 20.00           N  
ATOM   1078  CA  ASP A  89      41.855  68.601   7.845  1.00 20.00           C  
ATOM   1079  CB  ASP A  89      41.265  68.130   9.181  1.00 20.00           C  
ATOM   1080  CG  ASP A  89      42.303  67.963  10.270  1.00 20.00           C  
ATOM   1081  OD1 ASP A  89      43.488  68.257  10.009  1.00 20.00           O  
ATOM   1082  OD2 ASP A  89      41.942  67.475  11.362  1.00 20.00           O  
ATOM   1083  C   ASP A  89      42.886  67.600   7.336  1.00 20.00           C  
ATOM   1084  O   ASP A  89      42.726  66.397   7.531  1.00 20.00           O  
ATOM   1085  H   ASP A  89      40.293  68.121   6.740  1.00 20.00           H  
ATOM   1086  HA  ASP A  89      42.304  69.451   8.037  1.00 20.00           H  
ATOM   1087  HB2 ASP A  89      40.585  68.760   9.465  1.00 20.00           H  
ATOM   1088  HB3 ASP A  89      40.829  67.274   9.049  1.00 20.00           H  
ATOM   1089  N   LYS A  90      43.945  68.090   6.685  1.00 20.00           N  
ATOM   1090  CA  LYS A  90      44.929  67.217   6.053  1.00 20.00           C  
ATOM   1091  CB  LYS A  90      45.966  68.043   5.280  1.00 20.00           C  
ATOM   1092  CG  LYS A  90      46.831  67.208   4.349  1.00 20.00           C  
ATOM   1093  CD  LYS A  90      48.097  67.947   3.948  1.00 20.00           C  
ATOM   1094  CE  LYS A  90      48.859  67.215   2.872  1.00 20.00           C  
ATOM   1095  NZ  LYS A  90      50.018  68.006   2.384  1.00 20.00           N  
ATOM   1096  C   LYS A  90      45.617  66.332   7.087  1.00 20.00           C  
ATOM   1097  O   LYS A  90      45.583  65.109   6.971  1.00 20.00           O  
ATOM   1098  H   LYS A  90      44.113  68.929   6.597  1.00 20.00           H  
ATOM   1099  HA  LYS A  90      44.492  66.648   5.386  1.00 20.00           H  
ATOM   1100  HB2 LYS A  90      45.508  68.734   4.777  1.00 20.00           H  
ATOM   1101  HB3 LYS A  90      46.551  68.489   5.913  1.00 20.00           H  
ATOM   1102  HG2 LYS A  90      47.059  66.376   4.791  1.00 20.00           H  
ATOM   1103  HG3 LYS A  90      46.329  67.013   3.542  1.00 20.00           H  
ATOM   1104  HD2 LYS A  90      47.860  68.836   3.640  1.00 20.00           H  
ATOM   1105  HD3 LYS A  90      48.675  68.027   4.723  1.00 20.00           H  
ATOM   1106  HE2 LYS A  90      49.163  66.364   3.224  1.00 20.00           H  
ATOM   1107  HE3 LYS A  90      48.268  67.054   2.120  1.00 20.00           H  
ATOM   1108  HZ1 LYS A  90      50.478  67.524   1.693  1.00 20.00           H  
ATOM   1109  HZ2 LYS A  90      49.717  68.845   2.029  1.00 20.00           H  
ATOM   1110  HZ3 LYS A  90      50.629  68.174   3.106  1.00 20.00           H  
ATOM   1111  N   GLU A  91      46.242  66.945   8.096  1.00 20.00           N  
ATOM   1112  CA  GLU A  91      47.057  66.206   9.055  1.00 20.00           C  
ATOM   1113  CB  GLU A  91      47.845  67.171   9.951  1.00 20.00           C  
ATOM   1114  CG  GLU A  91      46.974  67.916  10.945  1.00 20.00           C  
ATOM   1115  CD  GLU A  91      47.744  68.805  11.901  1.00 20.00           C  
ATOM   1116  OE1 GLU A  91      48.994  68.812  11.829  1.00 20.00           O  
ATOM   1117  OE2 GLU A  91      47.102  69.442  12.766  1.00 20.00           O  
ATOM   1118  C   GLU A  91      46.195  65.276   9.903  1.00 20.00           C  
ATOM   1119  O   GLU A  91      46.685  64.265  10.400  1.00 20.00           O  
ATOM   1120  H   GLU A  91      46.207  67.791   8.246  1.00 20.00           H  
ATOM   1121  HA  GLU A  91      47.730  65.674   8.582  1.00 20.00           H  
ATOM   1122  HB2 GLU A  91      48.534  66.675  10.420  1.00 20.00           H  
ATOM   1123  HB3 GLU A  91      48.291  67.827   9.393  1.00 20.00           H  
ATOM   1124  HG2 GLU A  91      46.319  68.441  10.460  1.00 20.00           H  
ATOM   1125  HG3 GLU A  91      46.474  67.273  11.471  1.00 20.00           H  
ATOM   1126  N   GLY A  92      44.914  65.614  10.069  1.00 20.00           N  
ATOM   1127  CA  GLY A  92      43.946  64.698  10.656  1.00 20.00           C  
ATOM   1128  C   GLY A  92      43.740  63.444   9.833  1.00 20.00           C  
ATOM   1129  O   GLY A  92      43.789  62.332  10.361  1.00 20.00           O  
ATOM   1130  H   GLY A  92      44.559  66.326   9.742  1.00 20.00           H  
ATOM   1131  HA2 GLY A  92      44.227  64.447  11.550  1.00 20.00           H  
ATOM   1132  HA3 GLY A  92      43.093  65.145  10.770  1.00 20.00           H  
ATOM   1133  N   ALA A  93      43.511  63.624   8.540  1.00 20.00           N  
ATOM   1134  CA  ALA A  93      43.464  62.504   7.606  1.00 20.00           C  
ATOM   1135  CB  ALA A  93      43.253  63.013   6.190  1.00 20.00           C  
ATOM   1136  C   ALA A  93      44.743  61.677   7.680  1.00 20.00           C  
ATOM   1137  O   ALA A  93      44.687  60.475   7.930  1.00 20.00           O  
ATOM   1138  H   ALA A  93      43.378  64.391   8.173  1.00 20.00           H  
ATOM   1139  HA  ALA A  93      42.699  61.927   7.813  1.00 20.00           H  
ATOM   1140  HB1 ALA A  93      43.205  62.263   5.592  1.00 20.00           H  
ATOM   1141  HB2 ALA A  93      42.431  63.509   6.155  1.00 20.00           H  
ATOM   1142  HB3 ALA A  93      43.989  63.579   5.948  1.00 20.00           H  
ATOM   1143  N   ASP A  94      45.897  62.316   7.466  1.00 20.00           N  
ATOM   1144  CA  ASP A  94      47.183  61.635   7.574  1.00 20.00           C  
ATOM   1145  CB  ASP A  94      48.337  62.641   7.473  1.00 20.00           C  
ATOM   1146  CG  ASP A  94      48.322  63.447   6.193  1.00 20.00           C  
ATOM   1147  OD1 ASP A  94      47.457  63.177   5.334  1.00 20.00           O  
ATOM   1148  OD2 ASP A  94      49.131  64.391   6.078  1.00 20.00           O  
ATOM   1149  C   ASP A  94      47.276  60.848   8.877  1.00 20.00           C  
ATOM   1150  O   ASP A  94      47.741  59.710   8.878  1.00 20.00           O  
ATOM   1151  H   ASP A  94      45.958  63.148   7.255  1.00 20.00           H  
ATOM   1152  HA  ASP A  94      47.301  61.019   6.821  1.00 20.00           H  
ATOM   1153  HB2 ASP A  94      48.306  63.235   8.240  1.00 20.00           H  
ATOM   1154  HB3 ASP A  94      49.179  62.161   7.515  1.00 20.00           H  
ATOM   1155  N   ASN A  95      46.834  61.448   9.986  1.00 20.00           N  
ATOM   1156  CA  ASN A  95      46.938  60.812  11.295  1.00 20.00           C  
ATOM   1157  CB  ASN A  95      46.586  61.803  12.403  1.00 20.00           C  
ATOM   1158  CG  ASN A  95      47.116  61.402  13.754  1.00 20.00           C  
ATOM   1159  OD1 ASN A  95      48.068  60.624  13.869  1.00 20.00           O  
ATOM   1160  ND2 ASN A  95      46.445  61.842  14.808  1.00 20.00           N  
ATOM   1161  C   ASN A  95      46.041  59.582  11.378  1.00 20.00           C  
ATOM   1162  O   ASN A  95      46.468  58.539  11.868  1.00 20.00           O  
ATOM   1163  H   ASN A  95      46.469  62.227  10.003  1.00 20.00           H  
ATOM   1164  HA  ASN A  95      47.865  60.543  11.465  1.00 20.00           H  
ATOM   1165  HB2 ASN A  95      46.923  62.680  12.161  1.00 20.00           H  
ATOM   1166  HB3 ASN A  95      45.621  61.874  12.468  1.00 20.00           H  
ATOM   1167 HD21 ASN A  95      46.723  61.661  15.601  1.00 20.00           H  
ATOM   1168 HD22 ASN A  95      45.731  62.309  14.698  1.00 20.00           H  
ATOM   1169  N   VAL A  96      44.799  59.698  10.900  1.00 20.00           N  
ATOM   1170  CA  VAL A  96      43.891  58.557  10.837  1.00 20.00           C  
ATOM   1171  CB  VAL A  96      42.529  58.951  10.229  1.00 20.00           C  
ATOM   1172  CG1 VAL A  96      41.663  57.720   9.993  1.00 20.00           C  
ATOM   1173  CG2 VAL A  96      41.809  59.960  11.116  1.00 20.00           C  
ATOM   1174  C   VAL A  96      44.525  57.396  10.078  1.00 20.00           C  
ATOM   1175  O   VAL A  96      44.468  56.257  10.535  1.00 20.00           O  
ATOM   1176  H   VAL A  96      44.459  60.432  10.606  1.00 20.00           H  
ATOM   1177  HA  VAL A  96      43.663  58.260  11.743  1.00 20.00           H  
ATOM   1178  HB  VAL A  96      42.678  59.369   9.355  1.00 20.00           H  
ATOM   1179 HG11 VAL A  96      40.830  57.994   9.602  1.00 20.00           H  
ATOM   1180 HG12 VAL A  96      42.122  57.125   9.395  1.00 20.00           H  
ATOM   1181 HG13 VAL A  96      41.504  57.284  10.833  1.00 20.00           H  
ATOM   1182 HG21 VAL A  96      40.969  60.188  10.711  1.00 20.00           H  
ATOM   1183 HG22 VAL A  96      41.658  59.567  11.978  1.00 20.00           H  
ATOM   1184 HG23 VAL A  96      42.355  60.745  11.203  1.00 20.00           H  
ATOM   1185  N   ALA A  97      45.129  57.680   8.921  1.00 20.00           N  
ATOM   1186  CA  ALA A  97      45.772  56.646   8.118  1.00 20.00           C  
ATOM   1187  CB  ALA A  97      46.389  57.261   6.872  1.00 20.00           C  
ATOM   1188  C   ALA A  97      46.838  55.912   8.923  1.00 20.00           C  
ATOM   1189  O   ALA A  97      46.858  54.684   8.945  1.00 20.00           O  
ATOM   1190  H   ALA A  97      45.178  58.469   8.581  1.00 20.00           H  
ATOM   1191  HA  ALA A  97      45.104  55.999   7.808  1.00 20.00           H  
ATOM   1192  HB1 ALA A  97      46.802  56.566   6.353  1.00 20.00           H  
ATOM   1193  HB2 ALA A  97      45.698  57.684   6.357  1.00 20.00           H  
ATOM   1194  HB3 ALA A  97      47.046  57.908   7.135  1.00 20.00           H  
ATOM   1195  N   VAL A  98      47.725  56.660   9.586  1.00 20.00           N  
ATOM   1196  CA  VAL A  98      48.789  56.061  10.385  1.00 20.00           C  
ATOM   1197  CB  VAL A  98      49.729  57.134  10.971  1.00 20.00           C  
ATOM   1198  CG1 VAL A  98      50.780  56.501  11.876  1.00 20.00           C  
ATOM   1199  CG2 VAL A  98      50.385  57.948   9.862  1.00 20.00           C  
ATOM   1200  C   VAL A  98      48.214  55.167  11.478  1.00 20.00           C  
ATOM   1201  O   VAL A  98      48.597  54.004  11.589  1.00 20.00           O  
ATOM   1202  H   VAL A  98      47.730  57.520   9.587  1.00 20.00           H  
ATOM   1203  HA  VAL A  98      49.377  55.526   9.812  1.00 20.00           H  
ATOM   1204  HB  VAL A  98      49.205  57.748  11.527  1.00 20.00           H  
ATOM   1205 HG11 VAL A  98      51.340  57.193  12.236  1.00 20.00           H  
ATOM   1206 HG12 VAL A  98      50.338  56.035  12.589  1.00 20.00           H  
ATOM   1207 HG13 VAL A  98      51.307  55.887  11.360  1.00 20.00           H  
ATOM   1208 HG21 VAL A  98      50.965  58.604  10.257  1.00 20.00           H  
ATOM   1209 HG22 VAL A  98      50.895  57.358   9.302  1.00 20.00           H  
ATOM   1210 HG23 VAL A  98      49.701  58.381   9.346  1.00 20.00           H  
ATOM   1211  N   HIS A  99      47.294  55.704  12.285  1.00 20.00           N  
ATOM   1212  CA  HIS A  99      46.621  54.915  13.311  1.00 20.00           C  
ATOM   1213  CB  HIS A  99      45.429  55.690  13.891  1.00 20.00           C  
ATOM   1214  CG  HIS A  99      45.809  56.663  14.956  1.00 20.00           C  
ATOM   1215  ND1 HIS A  99      45.449  56.495  16.277  1.00 20.00           N  
ATOM   1216  CE1 HIS A  99      45.922  57.505  16.988  1.00 20.00           C  
ATOM   1217  NE2 HIS A  99      46.571  58.318  16.180  1.00 20.00           N  
ATOM   1218  CD2 HIS A  99      46.517  57.816  14.903  1.00 20.00           C  
ATOM   1219  C   HIS A  99      46.162  53.572  12.755  1.00 20.00           C  
ATOM   1220  O   HIS A  99      46.472  52.529  13.327  1.00 20.00           O  
ATOM   1221  H   HIS A  99      47.045  56.526  12.256  1.00 20.00           H  
ATOM   1222  HA  HIS A  99      47.227  54.758  14.065  1.00 20.00           H  
ATOM   1223  HB2 HIS A  99      44.970  56.149  13.170  1.00 20.00           H  
ATOM   1224  HB3 HIS A  99      44.798  55.059  14.273  1.00 20.00           H  
ATOM   1225  HD2 HIS A  99      46.896  58.197  14.144  1.00 20.00           H  
ATOM   1226  HE1 HIS A  99      45.813  57.621  17.904  1.00 20.00           H  
ATOM   1227  N   SER A 100      45.425  53.592  11.641  1.00 20.00           N  
ATOM   1228  CA  SER A 100      44.767  52.392  11.135  1.00 20.00           C  
ATOM   1229  CB  SER A 100      43.843  52.739   9.973  1.00 20.00           C  
ATOM   1230  OG  SER A 100      44.576  53.226   8.862  1.00 20.00           O  
ATOM   1231  C   SER A 100      45.791  51.350  10.697  1.00 20.00           C  
ATOM   1232  O   SER A 100      45.573  50.155  10.883  1.00 20.00           O  
ATOM   1233  H   SER A 100      45.292  54.292  11.160  1.00 20.00           H  
ATOM   1234  HA  SER A 100      44.196  52.004  11.831  1.00 20.00           H  
ATOM   1235  HB2 SER A 100      43.343  51.947   9.719  1.00 20.00           H  
ATOM   1236  HB3 SER A 100      43.216  53.421  10.261  1.00 20.00           H  
ATOM   1237  HG  SER A 100      45.241  53.631   9.120  1.00 20.00           H  
ATOM   1238  N   LEU A 101      46.908  51.798  10.116  1.00 20.00           N  
ATOM   1239  CA  LEU A 101      47.991  50.896   9.739  1.00 20.00           C  
ATOM   1240  CB  LEU A 101      49.068  51.654   8.955  1.00 20.00           C  
ATOM   1241  CG  LEU A 101      48.702  52.008   7.522  1.00 20.00           C  
ATOM   1242  CD1 LEU A 101      49.910  52.509   6.761  1.00 20.00           C  
ATOM   1243  CD2 LEU A 101      48.081  50.824   6.812  1.00 20.00           C  
ATOM   1244  C   LEU A 101      48.602  50.232  10.968  1.00 20.00           C  
ATOM   1245  O   LEU A 101      48.880  49.035  10.948  1.00 20.00           O  
ATOM   1246  H   LEU A 101      47.060  52.624   9.931  1.00 20.00           H  
ATOM   1247  HA  LEU A 101      47.653  50.202   9.136  1.00 20.00           H  
ATOM   1248  HB2 LEU A 101      49.309  52.456   9.444  1.00 20.00           H  
ATOM   1249  HB3 LEU A 101      49.878  51.120   8.934  1.00 20.00           H  
ATOM   1250  HG  LEU A 101      48.050  52.727   7.531  1.00 20.00           H  
ATOM   1251 HD11 LEU A 101      49.647  52.727   5.864  1.00 20.00           H  
ATOM   1252 HD12 LEU A 101      50.253  53.292   7.198  1.00 20.00           H  
ATOM   1253 HD13 LEU A 101      50.580  51.821   6.749  1.00 20.00           H  
ATOM   1254 HD21 LEU A 101      47.852  51.081   5.916  1.00 20.00           H  
ATOM   1255 HD22 LEU A 101      48.717  50.104   6.791  1.00 20.00           H  
ATOM   1256 HD23 LEU A 101      47.293  50.552   7.288  1.00 20.00           H  
ATOM   1257  N   ILE A 102      48.813  51.004  12.038  1.00 20.00           N  
ATOM   1258  CA  ILE A 102      49.275  50.449  13.305  1.00 20.00           C  
ATOM   1259  CB  ILE A 102      49.530  51.570  14.335  1.00 20.00           C  
ATOM   1260  CG1 ILE A 102      50.691  52.472  13.890  1.00 20.00           C  
ATOM   1261  CG2 ILE A 102      49.778  50.989  15.722  1.00 20.00           C  
ATOM   1262  CD1 ILE A 102      50.819  53.736  14.689  1.00 20.00           C  
ATOM   1263  C   ILE A 102      48.292  49.411  13.837  1.00 20.00           C  
ATOM   1264  O   ILE A 102      48.706  48.344  14.287  1.00 20.00           O  
ATOM   1265  H   ILE A 102      48.695  51.856  12.052  1.00 20.00           H  
ATOM   1266  HA  ILE A 102      50.152  50.027  13.187  1.00 20.00           H  
ATOM   1267  HB  ILE A 102      48.753  52.150  14.370  1.00 20.00           H  
ATOM   1268 HG12 ILE A 102      51.518  51.967  13.933  1.00 20.00           H  
ATOM   1269 HG13 ILE A 102      50.562  52.717  12.961  1.00 20.00           H  
ATOM   1270 HG21 ILE A 102      49.917  51.708  16.342  1.00 20.00           H  
ATOM   1271 HG22 ILE A 102      49.012  50.474  15.987  1.00 20.00           H  
ATOM   1272 HG23 ILE A 102      50.556  50.427  15.691  1.00 20.00           H  
ATOM   1273 HD11 ILE A 102      51.568  54.239  14.359  1.00 20.00           H  
ATOM   1274 HD12 ILE A 102      50.014  54.250  14.592  1.00 20.00           H  
ATOM   1275 HD13 ILE A 102      50.956  53.510  15.612  1.00 20.00           H  
ATOM   1276  N   LEU A 103      46.993  49.718  13.788  1.00 20.00           N  
ATOM   1277  CA  LEU A 103      45.966  48.783  14.234  1.00 20.00           C  
ATOM   1278  CB  LEU A 103      44.577  49.420  14.120  1.00 20.00           C  
ATOM   1279  CG  LEU A 103      44.287  50.530  15.118  1.00 20.00           C  
ATOM   1280  CD1 LEU A 103      43.011  51.263  14.759  1.00 20.00           C  
ATOM   1281  CD2 LEU A 103      44.205  49.984  16.528  1.00 20.00           C  
ATOM   1282  C   LEU A 103      46.020  47.488  13.430  1.00 20.00           C  
ATOM   1283  O   LEU A 103      45.829  46.409  13.985  1.00 20.00           O  
ATOM   1284  H   LEU A 103      46.683  50.466  13.499  1.00 20.00           H  
ATOM   1285  HA  LEU A 103      46.093  48.574  15.183  1.00 20.00           H  
ATOM   1286  HB2 LEU A 103      44.453  49.747  13.215  1.00 20.00           H  
ATOM   1287  HB3 LEU A 103      43.903  48.731  14.233  1.00 20.00           H  
ATOM   1288  HG  LEU A 103      45.008  51.178  15.089  1.00 20.00           H  
ATOM   1289 HD11 LEU A 103      42.848  51.945  15.414  1.00 20.00           H  
ATOM   1290 HD12 LEU A 103      43.114  51.662  13.892  1.00 20.00           H  
ATOM   1291 HD13 LEU A 103      42.283  50.637  14.749  1.00 20.00           H  
ATOM   1292 HD21 LEU A 103      44.013  50.705  17.132  1.00 20.00           H  
ATOM   1293 HD22 LEU A 103      43.504  49.329  16.570  1.00 20.00           H  
ATOM   1294 HD23 LEU A 103      45.046  49.579  16.756  1.00 20.00           H  
ATOM   1295  N   SER A 104      46.280  47.592  12.123  1.00 20.00           N  
ATOM   1296  CA  SER A 104      46.359  46.416  11.262  1.00 20.00           C  
ATOM   1297  CB  SER A 104      46.388  46.831   9.795  1.00 20.00           C  
ATOM   1298  OG  SER A 104      47.540  47.604   9.503  1.00 20.00           O  
ATOM   1299  C   SER A 104      47.587  45.577  11.594  1.00 20.00           C  
ATOM   1300  O   SER A 104      47.574  44.363  11.404  1.00 20.00           O  
ATOM   1301  H   SER A 104      46.414  48.335  11.713  1.00 20.00           H  
ATOM   1302  HA  SER A 104      45.556  45.865  11.373  1.00 20.00           H  
ATOM   1303  HB2 SER A 104      46.374  46.034   9.241  1.00 20.00           H  
ATOM   1304  HB3 SER A 104      45.597  47.357   9.599  1.00 20.00           H  
ATOM   1305  HG  SER A 104      47.848  47.920  10.194  1.00 20.00           H  
ATOM   1306  N   LEU A 105      48.649  46.218  12.090  1.00 20.00           N  
ATOM   1307  CA  LEU A 105      49.820  45.498  12.579  1.00 20.00           C  
ATOM   1308  CB  LEU A 105      50.977  46.471  12.837  1.00 20.00           C  
ATOM   1309  CG  LEU A 105      52.329  45.821  13.087  1.00 20.00           C  
ATOM   1310  CD1 LEU A 105      52.899  45.246  11.808  1.00 20.00           C  
ATOM   1311  CD2 LEU A 105      53.299  46.808  13.703  1.00 20.00           C  
ATOM   1312  C   LEU A 105      49.493  44.720  13.849  1.00 20.00           C  
ATOM   1313  O   LEU A 105      49.726  43.515  13.910  1.00 20.00           O  
ATOM   1314  H   LEU A 105      48.713  47.073  12.154  1.00 20.00           H  
ATOM   1315  HA  LEU A 105      50.139  44.873  11.894  1.00 20.00           H  
ATOM   1316  HB2 LEU A 105      51.039  47.092  12.094  1.00 20.00           H  
ATOM   1317  HB3 LEU A 105      50.761  47.020  13.607  1.00 20.00           H  
ATOM   1318  HG  LEU A 105      52.216  45.085  13.708  1.00 20.00           H  
ATOM   1319 HD11 LEU A 105      53.748  44.840  11.999  1.00 20.00           H  
ATOM   1320 HD12 LEU A 105      52.293  44.585  11.465  1.00 20.00           H  
ATOM   1321 HD13 LEU A 105      53.010  45.954  11.169  1.00 20.00           H  
ATOM   1322 HD21 LEU A 105      54.143  46.372  13.839  1.00 20.00           H  
ATOM   1323 HD22 LEU A 105      53.409  47.552  13.106  1.00 20.00           H  
ATOM   1324 HD23 LEU A 105      52.946  47.110  14.543  1.00 20.00           H  
ATOM   1325  N   ILE A 106      48.954  45.403  14.862  1.00 20.00           N  
ATOM   1326  CA  ILE A 106      48.477  44.737  16.069  1.00 20.00           C  
ATOM   1327  CB  ILE A 106      47.817  45.749  17.030  1.00 20.00           C  
ATOM   1328  CG1 ILE A 106      48.817  46.834  17.457  1.00 20.00           C  
ATOM   1329  CG2 ILE A 106      47.217  45.040  18.238  1.00 20.00           C  
ATOM   1330  CD1 ILE A 106      48.200  47.955  18.240  1.00 20.00           C  
ATOM   1331  C   ILE A 106      47.530  43.592  15.723  1.00 20.00           C  
ATOM   1332  O   ILE A 106      47.749  42.461  16.151  1.00 20.00           O  
ATOM   1333  H   ILE A 106      48.854  46.257  14.871  1.00 20.00           H  
ATOM   1334  HA  ILE A 106      49.236  44.381  16.577  1.00 20.00           H  
ATOM   1335  HB  ILE A 106      47.113  46.220  16.558  1.00 20.00           H  
ATOM   1336 HG12 ILE A 106      49.529  46.423  17.972  1.00 20.00           H  
ATOM   1337 HG13 ILE A 106      49.229  47.213  16.665  1.00 20.00           H  
ATOM   1338 HG21 ILE A 106      46.815  45.692  18.816  1.00 20.00           H  
ATOM   1339 HG22 ILE A 106      46.551  44.418  17.936  1.00 20.00           H  
ATOM   1340 HG23 ILE A 106      47.914  44.573  18.705  1.00 20.00           H  
ATOM   1341 HD11 ILE A 106      48.883  48.587  18.473  1.00 20.00           H  
ATOM   1342 HD12 ILE A 106      47.531  48.383  17.700  1.00 20.00           H  
ATOM   1343 HD13 ILE A 106      47.799  47.596  19.036  1.00 20.00           H  
ATOM   1344  N   LEU A 107      46.480  43.881  14.950  1.00 20.00           N  
ATOM   1345  CA  LEU A 107      45.491  42.870  14.591  1.00 20.00           C  
ATOM   1346  CB  LEU A 107      44.436  43.464  13.652  1.00 20.00           C  
ATOM   1347  CG  LEU A 107      43.328  42.510  13.232  1.00 20.00           C  
ATOM   1348  CD1 LEU A 107      42.800  41.735  14.421  1.00 20.00           C  
ATOM   1349  CD2 LEU A 107      42.204  43.254  12.542  1.00 20.00           C  
ATOM   1350  C   LEU A 107      46.156  41.662  13.939  1.00 20.00           C  
ATOM   1351  O   LEU A 107      46.016  40.543  14.428  1.00 20.00           O  
ATOM   1352  H   LEU A 107      46.320  44.659  14.620  1.00 20.00           H  
ATOM   1353  HA  LEU A 107      45.008  42.575  15.391  1.00 20.00           H  
ATOM   1354  HB2 LEU A 107      44.054  44.254  14.065  1.00 20.00           H  
ATOM   1355  HB3 LEU A 107      44.874  43.787  12.849  1.00 20.00           H  
ATOM   1356  HG  LEU A 107      43.689  41.863  12.605  1.00 20.00           H  
ATOM   1357 HD11 LEU A 107      42.107  41.141  14.123  1.00 20.00           H  
ATOM   1358 HD12 LEU A 107      43.518  41.230  14.808  1.00 20.00           H  
ATOM   1359 HD13 LEU A 107      42.448  42.353  15.065  1.00 20.00           H  
ATOM   1360 HD21 LEU A 107      41.522  42.626  12.290  1.00 20.00           H  
ATOM   1361 HD22 LEU A 107      41.841  43.903  13.148  1.00 20.00           H  
ATOM   1362 HD23 LEU A 107      42.552  43.691  11.761  1.00 20.00           H  
ATOM   1363  N   GLY A 108      46.880  41.883  12.838  1.00 20.00           N  
ATOM   1364  CA  GLY A 108      47.592  40.811  12.157  1.00 20.00           C  
ATOM   1365  C   GLY A 108      48.448  39.981  13.089  1.00 20.00           C  
ATOM   1366  O   GLY A 108      48.379  38.751  13.075  1.00 20.00           O  
ATOM   1367  H   GLY A 108      47.066  42.667  12.536  1.00 20.00           H  
ATOM   1368  HA2 GLY A 108      46.961  40.230  11.705  1.00 20.00           H  
ATOM   1369  HA3 GLY A 108      48.153  41.179  11.456  1.00 20.00           H  
ATOM   1370  N   VAL A 109      49.253  40.653  13.900  1.00 20.00           N  
ATOM   1371  CA  VAL A 109      50.143  39.973  14.835  1.00 20.00           C  
ATOM   1372  CB  VAL A 109      51.095  40.966  15.534  1.00 20.00           C  
ATOM   1373  CG1 VAL A 109      51.811  40.300  16.704  1.00 20.00           C  
ATOM   1374  CG2 VAL A 109      52.096  41.548  14.544  1.00 20.00           C  
ATOM   1375  C   VAL A 109      49.349  39.155  15.848  1.00 20.00           C  
ATOM   1376  O   VAL A 109      49.645  37.982  16.061  1.00 20.00           O  
ATOM   1377  H   VAL A 109      49.305  41.511  13.929  1.00 20.00           H  
ATOM   1378  HA  VAL A 109      50.748  39.376  14.347  1.00 20.00           H  
ATOM   1379  HB  VAL A 109      50.569  41.705  15.904  1.00 20.00           H  
ATOM   1380 HG11 VAL A 109      52.390  40.942  17.121  1.00 20.00           H  
ATOM   1381 HG12 VAL A 109      51.157  39.992  17.336  1.00 20.00           H  
ATOM   1382 HG13 VAL A 109      52.325  39.559  16.375  1.00 20.00           H  
ATOM   1383 HG21 VAL A 109      52.671  42.163  15.006  1.00 20.00           H  
ATOM   1384 HG22 VAL A 109      52.617  40.834  14.170  1.00 20.00           H  
ATOM   1385 HG23 VAL A 109      51.618  42.005  13.848  1.00 20.00           H  
ATOM   1386  N   THR A 110      48.341  39.770  16.473  1.00 20.00           N  
ATOM   1387  CA  THR A 110      47.534  39.089  17.480  1.00 20.00           C  
ATOM   1388  CB  THR A 110      46.448  40.025  18.012  1.00 20.00           C  
ATOM   1389  OG1 THR A 110      47.052  41.255  18.416  1.00 20.00           O  
ATOM   1390  CG2 THR A 110      45.678  39.419  19.172  1.00 20.00           C  
ATOM   1391  C   THR A 110      46.939  37.800  16.923  1.00 20.00           C  
ATOM   1392  O   THR A 110      46.927  36.780  17.608  1.00 20.00           O  
ATOM   1393  H   THR A 110      48.106  40.585  16.330  1.00 20.00           H  
ATOM   1394  HA  THR A 110      48.084  38.875  18.262  1.00 20.00           H  
ATOM   1395  HB  THR A 110      45.829  40.230  17.295  1.00 20.00           H  
ATOM   1396  HG1 THR A 110      47.175  41.735  17.763  1.00 20.00           H  
ATOM   1397 HG21 THR A 110      44.989  40.022  19.460  1.00 20.00           H  
ATOM   1398 HG22 THR A 110      45.273  38.592  18.901  1.00 20.00           H  
ATOM   1399 HG23 THR A 110      46.272  39.249  19.907  1.00 20.00           H  
ATOM   1400  N   ILE A 111      46.447  37.841  15.682  1.00 20.00           N  
ATOM   1401  CA  ILE A 111      45.815  36.678  15.069  1.00 20.00           C  
ATOM   1402  CB  ILE A 111      45.176  37.051  13.714  1.00 20.00           C  
ATOM   1403  CG1 ILE A 111      43.979  37.994  13.910  1.00 20.00           C  
ATOM   1404  CG2 ILE A 111      44.777  35.801  12.938  1.00 20.00           C  
ATOM   1405  CD1 ILE A 111      43.471  38.605  12.638  1.00 20.00           C  
ATOM   1406  C   ILE A 111      46.808  35.529  14.924  1.00 20.00           C  
ATOM   1407  O   ILE A 111      46.495  34.395  15.281  1.00 20.00           O  
ATOM   1408  H   ILE A 111      46.468  38.535  15.175  1.00 20.00           H  
ATOM   1409  HA  ILE A 111      45.059  36.379  15.617  1.00 20.00           H  
ATOM   1410  HB  ILE A 111      45.817  37.556  13.190  1.00 20.00           H  
ATOM   1411 HG12 ILE A 111      43.265  37.510  14.354  1.00 20.00           H  
ATOM   1412 HG13 ILE A 111      44.239  38.714  14.506  1.00 20.00           H  
ATOM   1413 HG21 ILE A 111      44.385  36.064  12.102  1.00 20.00           H  
ATOM   1414 HG22 ILE A 111      45.560  35.270  12.777  1.00 20.00           H  
ATOM   1415 HG23 ILE A 111      44.141  35.302  13.455  1.00 20.00           H  
ATOM   1416 HD11 ILE A 111      42.729  39.179  12.842  1.00 20.00           H  
ATOM   1417 HD12 ILE A 111      44.176  39.115  12.233  1.00 20.00           H  
ATOM   1418 HD13 ILE A 111      43.190  37.904  12.045  1.00 20.00           H  
ATOM   1419  N   THR A 112      48.003  35.818  14.402  1.00 20.00           N  
ATOM   1420  CA  THR A 112      49.055  34.813  14.293  1.00 20.00           C  
ATOM   1421  CB  THR A 112      50.314  35.427  13.680  1.00 20.00           C  
ATOM   1422  OG1 THR A 112      49.983  36.000  12.414  1.00 20.00           O  
ATOM   1423  CG2 THR A 112      51.432  34.412  13.515  1.00 20.00           C  
ATOM   1424  C   THR A 112      49.344  34.175  15.648  1.00 20.00           C  
ATOM   1425  O   THR A 112      49.370  32.951  15.760  1.00 20.00           O  
ATOM   1426  H   THR A 112      48.227  36.593  14.103  1.00 20.00           H  
ATOM   1427  HA  THR A 112      48.786  34.113  13.661  1.00 20.00           H  
ATOM   1428  HB  THR A 112      50.624  36.148  14.251  1.00 20.00           H  
ATOM   1429  HG1 THR A 112      49.647  35.431  11.929  1.00 20.00           H  
ATOM   1430 HG21 THR A 112      52.205  34.834  13.133  1.00 20.00           H  
ATOM   1431 HG22 THR A 112      51.670  34.044  14.369  1.00 20.00           H  
ATOM   1432 HG23 THR A 112      51.146  33.700  12.937  1.00 20.00           H  
ATOM   1433  N   ILE A 113      49.560  34.999  16.677  1.00 20.00           N  
ATOM   1434  CA  ILE A 113      49.988  34.502  17.980  1.00 20.00           C  
ATOM   1435  CB  ILE A 113      50.432  35.665  18.892  1.00 20.00           C  
ATOM   1436  CG1 ILE A 113      51.617  36.425  18.276  1.00 20.00           C  
ATOM   1437  CG2 ILE A 113      50.762  35.163  20.293  1.00 20.00           C  
ATOM   1438  CD1 ILE A 113      51.963  37.696  18.995  1.00 20.00           C  
ATOM   1439  C   ILE A 113      48.892  33.665  18.632  1.00 20.00           C  
ATOM   1440  O   ILE A 113      49.181  32.633  19.234  1.00 20.00           O  
ATOM   1441  H   ILE A 113      49.465  35.853  16.642  1.00 20.00           H  
ATOM   1442  HA  ILE A 113      50.793  33.952  17.881  1.00 20.00           H  
ATOM   1443  HB  ILE A 113      49.713  36.314  18.950  1.00 20.00           H  
ATOM   1444 HG12 ILE A 113      52.389  35.839  18.249  1.00 20.00           H  
ATOM   1445 HG13 ILE A 113      51.404  36.650  17.357  1.00 20.00           H  
ATOM   1446 HG21 ILE A 113      51.040  35.906  20.834  1.00 20.00           H  
ATOM   1447 HG22 ILE A 113      49.978  34.760  20.672  1.00 20.00           H  
ATOM   1448 HG23 ILE A 113      51.468  34.516  20.235  1.00 20.00           H  
ATOM   1449 HD11 ILE A 113      52.725  38.097  18.571  1.00 20.00           H  
ATOM   1450 HD12 ILE A 113      51.214  38.294  18.951  1.00 20.00           H  
ATOM   1451 HD13 ILE A 113      52.167  37.491  19.911  1.00 20.00           H  
ATOM   1452  N   THR A 114      47.636  34.104  18.514  1.00 20.00           N  
ATOM   1453  CA  THR A 114      46.532  33.471  19.228  1.00 20.00           C  
ATOM   1454  CB  THR A 114      45.390  34.468  19.430  1.00 20.00           C  
ATOM   1455  OG1 THR A 114      44.983  34.973  18.158  1.00 20.00           O  
ATOM   1456  CG2 THR A 114      45.780  35.617  20.345  1.00 20.00           C  
ATOM   1457  C   THR A 114      46.059  32.217  18.501  1.00 20.00           C  
ATOM   1458  O   THR A 114      45.799  31.197  19.137  1.00 20.00           O  
ATOM   1459  H   THR A 114      47.400  34.770  18.024  1.00 20.00           H  
ATOM   1460  HA  THR A 114      46.814  33.228  20.134  1.00 20.00           H  
ATOM   1461  HB  THR A 114      44.630  34.004  19.813  1.00 20.00           H  
ATOM   1462  HG1 THR A 114      45.481  35.582  17.926  1.00 20.00           H  
ATOM   1463 HG21 THR A 114      45.034  36.208  20.466  1.00 20.00           H  
ATOM   1464 HG22 THR A 114      46.049  35.278  21.201  1.00 20.00           H  
ATOM   1465 HG23 THR A 114      46.510  36.109  19.961  1.00 20.00           H  
ATOM   1466  N   MET A 115      45.947  32.286  17.172  1.00 20.00           N  
ATOM   1467  CA  MET A 115      45.176  31.306  16.415  1.00 20.00           C  
ATOM   1468  CB  MET A 115      44.607  31.937  15.137  1.00 20.00           C  
ATOM   1469  CG  MET A 115      43.528  32.958  15.404  1.00 20.00           C  
ATOM   1470  SD  MET A 115      42.114  32.252  16.280  1.00 20.00           S  
ATOM   1471  CE  MET A 115      41.741  30.880  15.220  1.00 20.00           C  
ATOM   1472  C   MET A 115      46.028  30.088  16.072  1.00 20.00           C  
ATOM   1473  O   MET A 115      45.504  28.982  15.959  1.00 20.00           O  
ATOM   1474  H   MET A 115      46.311  32.896  16.686  1.00 20.00           H  
ATOM   1475  HA  MET A 115      44.399  31.015  16.936  1.00 20.00           H  
ATOM   1476  HB2 MET A 115      45.331  32.343  14.635  1.00 20.00           H  
ATOM   1477  HB3 MET A 115      44.226  31.238  14.582  1.00 20.00           H  
ATOM   1478  HG2 MET A 115      43.906  33.689  15.918  1.00 20.00           H  
ATOM   1479  HG3 MET A 115      43.211  33.311  14.558  1.00 20.00           H  
ATOM   1480  HE1 MET A 115      40.934  30.459  15.526  1.00 20.00           H  
ATOM   1481  HE2 MET A 115      41.620  31.201  14.324  1.00 20.00           H  
ATOM   1482  HE3 MET A 115      42.469  30.255  15.250  1.00 20.00           H  
ATOM   1483  N   LEU A 116      47.339  30.286  15.909  1.00 20.00           N  
ATOM   1484  CA  LEU A 116      48.238  29.198  15.537  1.00 20.00           C  
ATOM   1485  CB  LEU A 116      49.678  29.711  15.421  1.00 20.00           C  
ATOM   1486  CG  LEU A 116      50.034  30.353  14.089  1.00 20.00           C  
ATOM   1487  CD1 LEU A 116      51.405  30.993  14.145  1.00 20.00           C  
ATOM   1488  CD2 LEU A 116      49.967  29.342  12.964  1.00 20.00           C  
ATOM   1489  C   LEU A 116      48.164  28.058  16.547  1.00 20.00           C  
ATOM   1490  O   LEU A 116      47.860  26.926  16.177  1.00 20.00           O  
ATOM   1491  H   LEU A 116      47.731  31.045  16.009  1.00 20.00           H  
ATOM   1492  HA  LEU A 116      47.999  28.855  14.650  1.00 20.00           H  
ATOM   1493  HB2 LEU A 116      49.851  30.332  16.146  1.00 20.00           H  
ATOM   1494  HB3 LEU A 116      50.289  28.973  15.571  1.00 20.00           H  
ATOM   1495  HG  LEU A 116      49.396  31.058  13.897  1.00 20.00           H  
ATOM   1496 HD11 LEU A 116      51.599  31.391  13.294  1.00 20.00           H  
ATOM   1497 HD12 LEU A 116      51.408  31.667  14.828  1.00 20.00           H  
ATOM   1498 HD13 LEU A 116      52.057  30.318  14.348  1.00 20.00           H  
ATOM   1499 HD21 LEU A 116      50.184  29.779  12.138  1.00 20.00           H  
ATOM   1500 HD22 LEU A 116      50.598  28.639  13.137  1.00 20.00           H  
ATOM   1501 HD23 LEU A 116      49.078  28.982  12.921  1.00 20.00           H  
ATOM   1502  N   PRO A 117      48.440  28.352  17.820  1.00 20.00           N  
ATOM   1503  CA  PRO A 117      48.451  27.296  18.802  1.00 20.00           C  
ATOM   1504  CB  PRO A 117      48.973  27.900  20.089  1.00 20.00           C  
ATOM   1505  CG  PRO A 117      48.598  29.345  20.004  1.00 20.00           C  
ATOM   1506  CD  PRO A 117      48.565  29.648  18.506  1.00 20.00           C  
ATOM   1507  C   PRO A 117      47.050  26.761  19.123  1.00 20.00           C  
ATOM   1508  O   PRO A 117      46.885  25.872  19.954  1.00 20.00           O  
ATOM   1509  HA  PRO A 117      49.004  26.532  18.504  1.00 20.00           H  
ATOM   1510  HB2 PRO A 117      49.938  27.810  20.131  1.00 20.00           H  
ATOM   1511  HB3 PRO A 117      48.535  27.489  20.850  1.00 20.00           H  
ATOM   1512  HG2 PRO A 117      49.275  29.888  20.436  1.00 20.00           H  
ATOM   1513  HG3 PRO A 117      47.718  29.481  20.389  1.00 20.00           H  
ATOM   1514  HD2 PRO A 117      47.785  30.191  18.308  1.00 20.00           H  
ATOM   1515  HD3 PRO A 117      49.400  30.068  18.247  1.00 20.00           H  
ATOM   1516  N   ALA A 118      46.021  27.498  18.686  1.00 20.00           N  
ATOM   1517  CA  ALA A 118      44.646  27.199  19.071  1.00 20.00           C  
ATOM   1518  CB  ALA A 118      43.910  28.483  19.418  1.00 20.00           C  
ATOM   1519  C   ALA A 118      43.915  26.460  17.955  1.00 20.00           C  
ATOM   1520  O   ALA A 118      42.838  25.913  18.180  1.00 20.00           O  
ATOM   1521  H   ALA A 118      46.099  28.177  18.165  1.00 20.00           H  
ATOM   1522  HA  ALA A 118      44.637  26.645  19.879  1.00 20.00           H  
ATOM   1523  HB1 ALA A 118      42.992  28.275  19.606  1.00 20.00           H  
ATOM   1524  HB2 ALA A 118      44.319  28.879  20.190  1.00 20.00           H  
ATOM   1525  HB3 ALA A 118      43.964  29.085  18.672  1.00 20.00           H  
ATOM   1526  N   ILE A 119      44.495  26.443  16.752  1.00 20.00           N  
ATOM   1527  CA  ILE A 119      43.763  26.052  15.552  1.00 20.00           C  
ATOM   1528  CB  ILE A 119      44.526  26.478  14.280  1.00 20.00           C  
ATOM   1529  CG1 ILE A 119      43.609  26.434  13.048  1.00 20.00           C  
ATOM   1530  CG2 ILE A 119      45.769  25.620  14.078  1.00 20.00           C  
ATOM   1531  CD1 ILE A 119      42.439  27.370  13.127  1.00 20.00           C  
ATOM   1532  C   ILE A 119      43.468  24.555  15.556  1.00 20.00           C  
ATOM   1533  O   ILE A 119      42.396  24.137  15.126  1.00 20.00           O  
ATOM   1534  H   ILE A 119      45.316  26.655  16.606  1.00 20.00           H  
ATOM   1535  HA  ILE A 119      42.916  26.543  15.501  1.00 20.00           H  
ATOM   1536  HB  ILE A 119      44.793  27.406  14.368  1.00 20.00           H  
ATOM   1537 HG12 ILE A 119      44.135  26.628  12.256  1.00 20.00           H  
ATOM   1538 HG13 ILE A 119      43.266  25.533  12.941  1.00 20.00           H  
ATOM   1539 HG21 ILE A 119      46.228  25.916  13.289  1.00 20.00           H  
ATOM   1540 HG22 ILE A 119      46.342  25.716  14.843  1.00 20.00           H  
ATOM   1541 HG23 ILE A 119      45.504  24.703  13.980  1.00 20.00           H  
ATOM   1542 HD11 ILE A 119      41.922  27.293  12.322  1.00 20.00           H  
ATOM   1543 HD12 ILE A 119      41.900  27.132  13.885  1.00 20.00           H  
ATOM   1544 HD13 ILE A 119      42.764  28.268  13.224  1.00 20.00           H  
ATOM   1545  N   ASP A 120      44.417  23.747  16.039  1.00 20.00           N  
ATOM   1546  CA  ASP A 120      44.213  22.307  16.151  1.00 20.00           C  
ATOM   1547  CB  ASP A 120      45.503  21.613  16.609  1.00 20.00           C  
ATOM   1548  CG  ASP A 120      45.380  20.107  16.689  1.00 20.00           C  
ATOM   1549  OD1 ASP A 120      44.481  19.551  16.024  1.00 20.00           O  
ATOM   1550  OD2 ASP A 120      46.137  19.492  17.468  1.00 20.00           O  
ATOM   1551  C   ASP A 120      43.070  21.990  17.109  1.00 20.00           C  
ATOM   1552  O   ASP A 120      42.161  21.241  16.758  1.00 20.00           O  
ATOM   1553  H   ASP A 120      45.189  24.014  16.308  1.00 20.00           H  
ATOM   1554  HA  ASP A 120      44.006  21.928  15.271  1.00 20.00           H  
ATOM   1555  HB2 ASP A 120      46.223  21.855  16.005  1.00 20.00           H  
ATOM   1556  HB3 ASP A 120      45.743  21.942  17.489  1.00 20.00           H  
ATOM   1557  N   SER A 121      43.112  22.557  18.318  1.00 20.00           N  
ATOM   1558  CA  SER A 121      42.015  22.414  19.270  1.00 20.00           C  
ATOM   1559  CB  SER A 121      42.219  23.343  20.463  1.00 20.00           C  
ATOM   1560  OG  SER A 121      43.559  23.300  20.923  1.00 20.00           O  
ATOM   1561  C   SER A 121      40.673  22.701  18.605  1.00 20.00           C  
ATOM   1562  O   SER A 121      39.703  21.985  18.841  1.00 20.00           O  
ATOM   1563  H   SER A 121      43.768  23.030  18.609  1.00 20.00           H  
ATOM   1564  HA  SER A 121      42.003  21.504  19.634  1.00 20.00           H  
ATOM   1565  HB2 SER A 121      41.987  24.248  20.201  1.00 20.00           H  
ATOM   1566  HB3 SER A 121      41.629  23.068  21.182  1.00 20.00           H  
ATOM   1567  HG  SER A 121      43.671  23.858  21.513  1.00 20.00           H  
ATOM   1568  N   LEU A 122      40.614  23.746  17.775  1.00 20.00           N  
ATOM   1569  CA  LEU A 122      39.345  24.236  17.249  1.00 20.00           C  
ATOM   1570  CB  LEU A 122      39.538  25.596  16.568  1.00 20.00           C  
ATOM   1571  CG  LEU A 122      38.261  26.278  16.102  1.00 20.00           C  
ATOM   1572  CD1 LEU A 122      37.548  26.944  17.260  1.00 20.00           C  
ATOM   1573  CD2 LEU A 122      38.550  27.284  15.008  1.00 20.00           C  
ATOM   1574  C   LEU A 122      38.738  23.239  16.268  1.00 20.00           C  
ATOM   1575  O   LEU A 122      37.568  22.883  16.395  1.00 20.00           O  
ATOM   1576  H   LEU A 122      41.300  24.188  17.502  1.00 20.00           H  
ATOM   1577  HA  LEU A 122      38.714  24.387  17.983  1.00 20.00           H  
ATOM   1578  HB2 LEU A 122      40.028  26.182  17.167  1.00 20.00           H  
ATOM   1579  HB3 LEU A 122      40.117  25.484  15.797  1.00 20.00           H  
ATOM   1580  HG  LEU A 122      37.659  25.608  15.742  1.00 20.00           H  
ATOM   1581 HD11 LEU A 122      36.765  27.390  16.930  1.00 20.00           H  
ATOM   1582 HD12 LEU A 122      37.296  26.273  17.899  1.00 20.00           H  
ATOM   1583 HD13 LEU A 122      38.141  27.579  17.668  1.00 20.00           H  
ATOM   1584 HD21 LEU A 122      37.727  27.696  14.737  1.00 20.00           H  
ATOM   1585 HD22 LEU A 122      39.152  27.950  15.348  1.00 20.00           H  
ATOM   1586 HD23 LEU A 122      38.950  26.829  14.264  1.00 20.00           H  
ATOM   1587  N   PHE A 123      39.528  22.785  15.291  1.00 20.00           N  
ATOM   1588  CA  PHE A 123      39.056  21.809  14.315  1.00 20.00           C  
ATOM   1589  CB  PHE A 123      40.147  21.513  13.276  1.00 20.00           C  
ATOM   1590  CG  PHE A 123      40.356  22.623  12.276  1.00 20.00           C  
ATOM   1591  CD1 PHE A 123      39.376  23.574  12.058  1.00 20.00           C  
ATOM   1592  CD2 PHE A 123      41.533  22.714  11.555  1.00 20.00           C  
ATOM   1593  CE1 PHE A 123      39.572  24.593  11.136  1.00 20.00           C  
ATOM   1594  CE2 PHE A 123      41.725  23.735  10.635  1.00 20.00           C  
ATOM   1595  CZ  PHE A 123      40.743  24.668  10.432  1.00 20.00           C  
ATOM   1596  C   PHE A 123      38.611  20.521  15.000  1.00 20.00           C  
ATOM   1597  O   PHE A 123      37.565  19.972  14.660  1.00 20.00           O  
ATOM   1598  H   PHE A 123      40.344  23.029  15.175  1.00 20.00           H  
ATOM   1599  HA  PHE A 123      38.302  22.178  13.809  1.00 20.00           H  
ATOM   1600  HB2 PHE A 123      40.978  21.321  13.738  1.00 20.00           H  
ATOM   1601  HB3 PHE A 123      39.908  20.710  12.787  1.00 20.00           H  
ATOM   1602  HD1 PHE A 123      38.578  23.528  12.534  1.00 20.00           H  
ATOM   1603  HD2 PHE A 123      42.203  22.084  11.689  1.00 20.00           H  
ATOM   1604  HE1 PHE A 123      38.905  25.226  10.998  1.00 20.00           H  
ATOM   1605  HE2 PHE A 123      42.521  23.786  10.156  1.00 20.00           H  
ATOM   1606  HZ  PHE A 123      40.872  25.352   9.815  1.00 20.00           H  
ATOM   1607  N   ARG A 124      39.400  20.038  15.964  1.00 20.00           N  
ATOM   1608  CA  ARG A 124      39.087  18.795  16.660  1.00 20.00           C  
ATOM   1609  CB  ARG A 124      40.316  18.276  17.419  1.00 20.00           C  
ATOM   1610  CG  ARG A 124      41.498  17.965  16.514  1.00 20.00           C  
ATOM   1611  CD  ARG A 124      42.551  17.148  17.234  1.00 20.00           C  
ATOM   1612  NE  ARG A 124      43.425  16.445  16.298  1.00 20.00           N  
ATOM   1613  CZ  ARG A 124      43.014  15.464  15.506  1.00 20.00           C  
ATOM   1614  NH1 ARG A 124      41.845  14.876  15.722  1.00 20.00           N  
ATOM   1615  NH2 ARG A 124      43.768  15.062  14.492  1.00 20.00           N  
ATOM   1616  C   ARG A 124      37.913  18.983  17.615  1.00 20.00           C  
ATOM   1617  O   ARG A 124      37.295  18.007  18.033  1.00 20.00           O  
ATOM   1618  H   ARG A 124      40.124  20.416  16.232  1.00 20.00           H  
ATOM   1619  HA  ARG A 124      38.864  18.103  16.018  1.00 20.00           H  
ATOM   1620  HB2 ARG A 124      40.576  18.937  18.094  1.00 20.00           H  
ATOM   1621  HB3 ARG A 124      40.076  17.463  17.890  1.00 20.00           H  
ATOM   1622  HG2 ARG A 124      41.180  17.483  15.734  1.00 20.00           H  
ATOM   1623  HG3 ARG A 124      41.906  18.798  16.230  1.00 20.00           H  
ATOM   1624  HD2 ARG A 124      43.076  17.737  17.799  1.00 20.00           H  
ATOM   1625  HD3 ARG A 124      42.112  16.485  17.789  1.00 20.00           H  
ATOM   1626  HE  ARG A 124      44.270  16.597  16.345  1.00 20.00           H  
ATOM   1627 HH11 ARG A 124      41.338  15.147  16.361  1.00 20.00           H  
ATOM   1628 HH12 ARG A 124      41.594  14.222  15.222  1.00 20.00           H  
ATOM   1629 HH21 ARG A 124      44.515  15.455  14.330  1.00 20.00           H  
ATOM   1630 HH22 ARG A 124      43.509  14.409  13.997  1.00 20.00           H  
ATOM   1631  N   SER A 125      37.602  20.236  17.961  1.00 20.00           N  
ATOM   1632  CA  SER A 125      36.490  20.530  18.859  1.00 20.00           C  
ATOM   1633  CB  SER A 125      36.488  22.007  19.239  1.00 20.00           C  
ATOM   1634  OG  SER A 125      35.690  22.765  18.345  1.00 20.00           O  
ATOM   1635  C   SER A 125      35.158  20.150  18.221  1.00 20.00           C  
ATOM   1636  O   SER A 125      34.275  19.632  18.901  1.00 20.00           O  
ATOM   1637  H   SER A 125      38.024  20.933  17.686  1.00 20.00           H  
ATOM   1638  HA  SER A 125      36.596  20.033  19.697  1.00 20.00           H  
ATOM   1639  HB2 SER A 125      36.151  22.099  20.144  1.00 20.00           H  
ATOM   1640  HB3 SER A 125      37.398  22.342  19.212  1.00 20.00           H  
ATOM   1641  HG  SER A 125      36.094  22.885  17.641  1.00 20.00           H  
ATOM   1642  N   MET A 126      35.009  20.406  16.919  1.00 20.00           N  
ATOM   1643  CA  MET A 126      33.738  20.193  16.236  1.00 20.00           C  
ATOM   1644  CB  MET A 126      33.502  21.283  15.181  1.00 20.00           C  
ATOM   1645  CG  MET A 126      34.561  21.314  14.107  1.00 20.00           C  
ATOM   1646  SD  MET A 126      34.311  22.664  12.931  1.00 20.00           S  
ATOM   1647  CE  MET A 126      35.895  23.457  13.023  1.00 20.00           C  
ATOM   1648  C   MET A 126      33.688  18.812  15.592  1.00 20.00           C  
ATOM   1649  O   MET A 126      33.020  18.628  14.577  1.00 20.00           O  
ATOM   1650  H   MET A 126      35.634  20.705  16.409  1.00 20.00           H  
ATOM   1651  HA  MET A 126      32.997  20.276  16.872  1.00 20.00           H  
ATOM   1652  HB2 MET A 126      32.628  21.152  14.782  1.00 20.00           H  
ATOM   1653  HB3 MET A 126      33.493  22.149  15.618  1.00 20.00           H  
ATOM   1654  HG2 MET A 126      35.433  21.395  14.525  1.00 20.00           H  
ATOM   1655  HG3 MET A 126      34.535  20.479  13.614  1.00 20.00           H  
ATOM   1656  HE1 MET A 126      35.889  24.233  12.458  1.00 20.00           H  
ATOM   1657  HE2 MET A 126      36.063  23.717  13.932  1.00 20.00           H  
ATOM   1658  HE3 MET A 126      36.571  22.841  12.728  1.00 20.00           H  
ATOM   1659  N   GLY A 127      34.391  17.839  16.179  1.00 20.00           N  
ATOM   1660  CA  GLY A 127      34.203  16.437  15.832  1.00 20.00           C  
ATOM   1661  C   GLY A 127      34.846  16.060  14.514  1.00 20.00           C  
ATOM   1662  O   GLY A 127      34.494  15.044  13.913  1.00 20.00           O  
ATOM   1663  H   GLY A 127      35.063  17.978  16.697  1.00 20.00           H  
ATOM   1664  HA2 GLY A 127      34.563  15.871  16.533  1.00 20.00           H  
ATOM   1665  HA3 GLY A 127      33.257  16.229  15.793  1.00 20.00           H  
ATOM   1666  N   ALA A 128      35.788  16.879  14.067  1.00 20.00           N  
ATOM   1667  CA  ALA A 128      36.560  16.577  12.867  1.00 20.00           C  
ATOM   1668  CB  ALA A 128      37.182  17.848  12.312  1.00 20.00           C  
ATOM   1669  C   ALA A 128      37.646  15.546  13.160  1.00 20.00           C  
ATOM   1670  O   ALA A 128      38.457  15.746  14.061  1.00 20.00           O  
ATOM   1671  H   ALA A 128      36.003  17.622  14.443  1.00 20.00           H  
ATOM   1672  HA  ALA A 128      35.969  16.227  12.167  1.00 20.00           H  
ATOM   1673  HB1 ALA A 128      37.709  17.627  11.540  1.00 20.00           H  
ATOM   1674  HB2 ALA A 128      36.482  18.456  12.065  1.00 20.00           H  
ATOM   1675  HB3 ALA A 128      37.739  18.243  12.986  1.00 20.00           H  
ATOM   1676  N   LYS A 129      37.665  14.446  12.402  1.00 20.00           N  
ATOM   1677  CA  LYS A 129      38.677  13.411  12.578  1.00 20.00           C  
ATOM   1678  CB  LYS A 129      38.061  12.154  13.209  1.00 20.00           C  
ATOM   1679  CG  LYS A 129      37.563  12.373  14.629  1.00 20.00           C  
ATOM   1680  CD  LYS A 129      36.786  11.171  15.141  1.00 20.00           C  
ATOM   1681  CE  LYS A 129      36.501  11.273  16.618  1.00 20.00           C  
ATOM   1682  NZ  LYS A 129      35.848  12.562  16.964  1.00 20.00           N  
ATOM   1683  C   LYS A 129      39.345  13.068  11.251  1.00 20.00           C  
ATOM   1684  O   LYS A 129      39.048  13.689  10.233  1.00 20.00           O  
ATOM   1685  H   LYS A 129      37.098  14.278  11.778  1.00 20.00           H  
ATOM   1686  HA  LYS A 129      39.362  13.716  13.210  1.00 20.00           H  
ATOM   1687  HB2 LYS A 129      37.335  11.843  12.647  1.00 20.00           H  
ATOM   1688  HB3 LYS A 129      38.730  11.452  13.230  1.00 20.00           H  
ATOM   1689  HG2 LYS A 129      38.323  12.547  15.207  1.00 20.00           H  
ATOM   1690  HG3 LYS A 129      36.970  13.141  14.641  1.00 20.00           H  
ATOM   1691  HD2 LYS A 129      35.954  11.099  14.647  1.00 20.00           H  
ATOM   1692  HD3 LYS A 129      37.311  10.369  14.991  1.00 20.00           H  
ATOM   1693  HE2 LYS A 129      35.934  10.532  16.882  1.00 20.00           H  
ATOM   1694  HE3 LYS A 129      37.338  11.220  17.105  1.00 20.00           H  
ATOM   1695  HZ1 LYS A 129      35.463  12.509  17.842  1.00 20.00           H  
ATOM   1696  HZ2 LYS A 129      36.495  13.271  16.952  1.00 20.00           H  
ATOM   1697  HZ3 LYS A 129      35.155  12.760  16.330  1.00 20.00           H  
ATOM   1698  N   GLY A 130      40.244  12.080  11.257  1.00 20.00           N  
ATOM   1699  CA  GLY A 130      40.847  11.581  10.029  1.00 20.00           C  
ATOM   1700  C   GLY A 130      41.892  12.515   9.458  1.00 20.00           C  
ATOM   1701  O   GLY A 130      42.446  13.350  10.175  1.00 20.00           O  
ATOM   1702  H   GLY A 130      40.606  11.765  11.971  1.00 20.00           H  
ATOM   1703  HA2 GLY A 130      41.252  10.713  10.187  1.00 20.00           H  
ATOM   1704  HA3 GLY A 130      40.161  11.428   9.361  1.00 20.00           H  
ATOM   1705  N   GLU A 131      42.160  12.375   8.167  1.00 20.00           N  
ATOM   1706  CA  GLU A 131      43.203  13.156   7.511  1.00 20.00           C  
ATOM   1707  CB  GLU A 131      43.587  12.522   6.166  1.00 20.00           C  
ATOM   1708  CG  GLU A 131      44.839  13.122   5.554  1.00 20.00           C  
ATOM   1709  CD  GLU A 131      45.184  12.573   4.184  1.00 20.00           C  
ATOM   1710  OE1 GLU A 131      44.529  11.597   3.754  1.00 20.00           O  
ATOM   1711  OE2 GLU A 131      46.064  13.160   3.514  1.00 20.00           O  
ATOM   1712  C   GLU A 131      42.759  14.601   7.310  1.00 20.00           C  
ATOM   1713  O   GLU A 131      43.596  15.496   7.218  1.00 20.00           O  
ATOM   1714  H   GLU A 131      41.749  11.830   7.643  1.00 20.00           H  
ATOM   1715  HA  GLU A 131      44.020  13.146   8.052  1.00 20.00           H  
ATOM   1716  HB2 GLU A 131      43.703  11.567   6.289  1.00 20.00           H  
ATOM   1717  HB3 GLU A 131      42.858  12.646   5.539  1.00 20.00           H  
ATOM   1718  HG2 GLU A 131      44.739  14.085   5.510  1.00 20.00           H  
ATOM   1719  HG3 GLU A 131      45.591  12.952   6.143  1.00 20.00           H  
ATOM   1720  N   ALA A 132      41.445  14.832   7.241  1.00 20.00           N  
ATOM   1721  CA  ALA A 132      40.915  16.151   6.911  1.00 20.00           C  
ATOM   1722  CB  ALA A 132      39.395  16.115   6.898  1.00 20.00           C  
ATOM   1723  C   ALA A 132      41.405  17.200   7.903  1.00 20.00           C  
ATOM   1724  O   ALA A 132      41.595  18.357   7.534  1.00 20.00           O  
ATOM   1725  H   ALA A 132      40.840  14.237   7.381  1.00 20.00           H  
ATOM   1726  HA  ALA A 132      41.196  16.409   6.009  1.00 20.00           H  
ATOM   1727  HB1 ALA A 132      39.063  16.996   6.710  1.00 20.00           H  
ATOM   1728  HB2 ALA A 132      39.103  15.505   6.216  1.00 20.00           H  
ATOM   1729  HB3 ALA A 132      39.082  15.821   7.756  1.00 20.00           H  
ATOM   1730  N   VAL A 133      41.611  16.802   9.162  1.00 20.00           N  
ATOM   1731  CA  VAL A 133      42.115  17.715  10.182  1.00 20.00           C  
ATOM   1732  CB  VAL A 133      41.865  17.168  11.603  1.00 20.00           C  
ATOM   1733  CG1 VAL A 133      42.841  17.780  12.601  1.00 20.00           C  
ATOM   1734  CG2 VAL A 133      40.423  17.412  12.033  1.00 20.00           C  
ATOM   1735  C   VAL A 133      43.591  18.024   9.957  1.00 20.00           C  
ATOM   1736  O   VAL A 133      44.001  19.179  10.052  1.00 20.00           O  
ATOM   1737  H   VAL A 133      41.464  16.004   9.448  1.00 20.00           H  
ATOM   1738  HA  VAL A 133      41.607  18.552  10.163  1.00 20.00           H  
ATOM   1739  HB  VAL A 133      42.022  16.201  11.606  1.00 20.00           H  
ATOM   1740 HG11 VAL A 133      42.658  17.427  13.475  1.00 20.00           H  
ATOM   1741 HG12 VAL A 133      43.737  17.555  12.340  1.00 20.00           H  
ATOM   1742 HG13 VAL A 133      42.729  18.734  12.603  1.00 20.00           H  
ATOM   1743 HG21 VAL A 133      40.298  17.064  12.919  1.00 20.00           H  
ATOM   1744 HG22 VAL A 133      40.251  18.356  12.028  1.00 20.00           H  
ATOM   1745 HG23 VAL A 133      39.835  16.967  11.420  1.00 20.00           H  
ATOM   1746  N   GLU A 134      44.392  16.997   9.659  1.00 20.00           N  
ATOM   1747  CA  GLU A 134      45.800  17.193   9.331  1.00 20.00           C  
ATOM   1748  CB  GLU A 134      46.486  15.845   9.066  1.00 20.00           C  
ATOM   1749  CG  GLU A 134      47.023  15.185  10.322  1.00 20.00           C  
ATOM   1750  CD  GLU A 134      48.294  14.389  10.110  1.00 20.00           C  
ATOM   1751  OE1 GLU A 134      49.269  14.959   9.570  1.00 20.00           O  
ATOM   1752  OE2 GLU A 134      48.338  13.215  10.544  1.00 20.00           O  
ATOM   1753  C   GLU A 134      45.959  18.115   8.127  1.00 20.00           C  
ATOM   1754  O   GLU A 134      46.807  19.004   8.139  1.00 20.00           O  
ATOM   1755  H   GLU A 134      44.139  16.175   9.640  1.00 20.00           H  
ATOM   1756  HA  GLU A 134      46.271  17.584  10.097  1.00 20.00           H  
ATOM   1757  HB2 GLU A 134      45.858  15.253   8.623  1.00 20.00           H  
ATOM   1758  HB3 GLU A 134      47.229  15.983   8.459  1.00 20.00           H  
ATOM   1759  HG2 GLU A 134      47.166  15.865  10.999  1.00 20.00           H  
ATOM   1760  HG3 GLU A 134      46.348  14.585  10.677  1.00 20.00           H  
ATOM   1761  N   LEU A 135      45.145  17.908   7.088  1.00 20.00           N  
ATOM   1762  CA  LEU A 135      45.177  18.764   5.907  1.00 20.00           C  
ATOM   1763  CB  LEU A 135      44.296  18.177   4.798  1.00 20.00           C  
ATOM   1764  CG  LEU A 135      44.875  16.968   4.079  1.00 20.00           C  
ATOM   1765  CD1 LEU A 135      43.911  16.443   3.037  1.00 20.00           C  
ATOM   1766  CD2 LEU A 135      46.210  17.301   3.446  1.00 20.00           C  
ATOM   1767  C   LEU A 135      44.723  20.180   6.245  1.00 20.00           C  
ATOM   1768  O   LEU A 135      45.301  21.146   5.753  1.00 20.00           O  
ATOM   1769  H   LEU A 135      44.564  17.275   7.046  1.00 20.00           H  
ATOM   1770  HA  LEU A 135      46.086  18.798   5.542  1.00 20.00           H  
ATOM   1771  HB2 LEU A 135      43.427  17.957   5.168  1.00 20.00           H  
ATOM   1772  HB3 LEU A 135      44.122  18.864   4.136  1.00 20.00           H  
ATOM   1773  HG  LEU A 135      45.018  16.256   4.722  1.00 20.00           H  
ATOM   1774 HD11 LEU A 135      44.301  15.678   2.607  1.00 20.00           H  
ATOM   1775 HD12 LEU A 135      43.091  16.190   3.468  1.00 20.00           H  
ATOM   1776 HD13 LEU A 135      43.743  17.132   2.390  1.00 20.00           H  
ATOM   1777 HD21 LEU A 135      46.542  16.525   2.990  1.00 20.00           H  
ATOM   1778 HD22 LEU A 135      46.089  18.019   2.821  1.00 20.00           H  
ATOM   1779 HD23 LEU A 135      46.825  17.565   4.135  1.00 20.00           H  
ATOM   1780  N   ALA A 136      43.691  20.306   7.084  1.00 20.00           N  
ATOM   1781  CA  ALA A 136      43.170  21.614   7.467  1.00 20.00           C  
ATOM   1782  CB  ALA A 136      41.900  21.451   8.286  1.00 20.00           C  
ATOM   1783  C   ALA A 136      44.206  22.405   8.259  1.00 20.00           C  
ATOM   1784  O   ALA A 136      44.320  23.616   8.087  1.00 20.00           O  
ATOM   1785  H   ALA A 136      43.275  19.645   7.444  1.00 20.00           H  
ATOM   1786  HA  ALA A 136      42.923  22.124   6.667  1.00 20.00           H  
ATOM   1787  HB1 ALA A 136      41.572  22.320   8.531  1.00 20.00           H  
ATOM   1788  HB2 ALA A 136      41.243  20.993   7.756  1.00 20.00           H  
ATOM   1789  HB3 ALA A 136      42.100  20.941   9.074  1.00 20.00           H  
ATOM   1790  N   ILE A 137      44.962  21.724   9.125  1.00 20.00           N  
ATOM   1791  CA  ILE A 137      46.018  22.373   9.895  1.00 20.00           C  
ATOM   1792  CB  ILE A 137      46.559  21.426  10.988  1.00 20.00           C  
ATOM   1793  CG1 ILE A 137      45.481  21.127  12.041  1.00 20.00           C  
ATOM   1794  CG2 ILE A 137      47.818  21.999  11.629  1.00 20.00           C  
ATOM   1795  CD1 ILE A 137      45.809  19.967  12.933  1.00 20.00           C  
ATOM   1796  C   ILE A 137      47.133  22.872   8.982  1.00 20.00           C  
ATOM   1797  O   ILE A 137      47.528  24.032   9.069  1.00 20.00           O  
ATOM   1798  H   ILE A 137      44.881  20.883   9.282  1.00 20.00           H  
ATOM   1799  HA  ILE A 137      45.651  23.132  10.394  1.00 20.00           H  
ATOM   1800  HB  ILE A 137      46.772  20.569  10.587  1.00 20.00           H  
ATOM   1801 HG12 ILE A 137      45.330  21.923  12.573  1.00 20.00           H  
ATOM   1802 HG13 ILE A 137      44.645  20.931  11.589  1.00 20.00           H  
ATOM   1803 HG21 ILE A 137      48.126  21.394  12.308  1.00 20.00           H  
ATOM   1804 HG22 ILE A 137      48.493  22.102  10.954  1.00 20.00           H  
ATOM   1805 HG23 ILE A 137      47.610  22.852  12.019  1.00 20.00           H  
ATOM   1806 HD11 ILE A 137      45.092  19.842  13.560  1.00 20.00           H  
ATOM   1807 HD12 ILE A 137      45.912  19.178  12.396  1.00 20.00           H  
ATOM   1808 HD13 ILE A 137      46.626  20.154  13.402  1.00 20.00           H  
ATOM   1809  N   GLU A 138      47.641  22.000   8.106  1.00 20.00           N  
ATOM   1810  CA  GLU A 138      48.561  22.419   7.054  1.00 20.00           C  
ATOM   1811  CB  GLU A 138      48.767  21.289   6.036  1.00 20.00           C  
ATOM   1812  CG  GLU A 138      49.623  20.153   6.562  1.00 20.00           C  
ATOM   1813  CD  GLU A 138      49.840  19.028   5.570  1.00 20.00           C  
ATOM   1814  OE1 GLU A 138      49.206  19.058   4.491  1.00 20.00           O  
ATOM   1815  OE2 GLU A 138      50.692  18.152   5.843  1.00 20.00           O  
ATOM   1816  C   GLU A 138      48.056  23.678   6.356  1.00 20.00           C  
ATOM   1817  O   GLU A 138      48.755  24.688   6.325  1.00 20.00           O  
ATOM   1818  H   GLU A 138      47.467  21.158   8.103  1.00 20.00           H  
ATOM   1819  HA  GLU A 138      49.446  22.598   7.434  1.00 20.00           H  
ATOM   1820  HB2 GLU A 138      47.901  20.951   5.759  1.00 20.00           H  
ATOM   1821  HB3 GLU A 138      49.200  21.650   5.246  1.00 20.00           H  
ATOM   1822  HG2 GLU A 138      50.478  20.509   6.851  1.00 20.00           H  
ATOM   1823  HG3 GLU A 138      49.202  19.780   7.352  1.00 20.00           H  
ATOM   1824  N   TYR A 139      46.844  23.622   5.796  1.00 20.00           N  
ATOM   1825  CA  TYR A 139      46.298  24.740   5.035  1.00 20.00           C  
ATOM   1826  CB  TYR A 139      44.931  24.374   4.442  1.00 20.00           C  
ATOM   1827  CG  TYR A 139      44.327  25.475   3.601  1.00 20.00           C  
ATOM   1828  CD1 TYR A 139      44.756  25.699   2.301  1.00 20.00           C  
ATOM   1829  CD2 TYR A 139      43.327  26.293   4.106  1.00 20.00           C  
ATOM   1830  CE1 TYR A 139      44.206  26.707   1.526  1.00 20.00           C  
ATOM   1831  CE2 TYR A 139      42.768  27.306   3.337  1.00 20.00           C  
ATOM   1832  CZ  TYR A 139      43.211  27.511   2.045  1.00 20.00           C  
ATOM   1833  OH  TYR A 139      42.663  28.511   1.280  1.00 20.00           O  
ATOM   1834  C   TYR A 139      46.183  25.988   5.905  1.00 20.00           C  
ATOM   1835  O   TYR A 139      46.440  27.093   5.434  1.00 20.00           O  
ATOM   1836  H   TYR A 139      46.319  22.942   5.845  1.00 20.00           H  
ATOM   1837  HA  TYR A 139      46.876  24.938   4.269  1.00 20.00           H  
ATOM   1838  HB2 TYR A 139      45.023  23.565   3.913  1.00 20.00           H  
ATOM   1839  HB3 TYR A 139      44.315  24.176   5.165  1.00 20.00           H  
ATOM   1840  HD1 TYR A 139      45.425  25.163   1.942  1.00 20.00           H  
ATOM   1841  HD2 TYR A 139      43.024  26.160   4.976  1.00 20.00           H  
ATOM   1842  HE1 TYR A 139      44.509  26.839   0.656  1.00 20.00           H  
ATOM   1843  HE2 TYR A 139      42.099  27.845   3.692  1.00 20.00           H  
ATOM   1844  HH  TYR A 139      42.560  28.250   0.509  1.00 20.00           H  
ATOM   1845  N   ALA A 140      45.798  25.816   7.172  1.00 20.00           N  
ATOM   1846  CA  ALA A 140      45.532  26.948   8.054  1.00 20.00           C  
ATOM   1847  CB  ALA A 140      44.797  26.479   9.299  1.00 20.00           C  
ATOM   1848  C   ALA A 140      46.828  27.652   8.443  1.00 20.00           C  
ATOM   1849  O   ALA A 140      46.925  28.872   8.327  1.00 20.00           O  
ATOM   1850  H   ALA A 140      45.683  25.049   7.544  1.00 20.00           H  
ATOM   1851  HA  ALA A 140      44.942  27.590   7.606  1.00 20.00           H  
ATOM   1852  HB1 ALA A 140      44.628  27.236   9.865  1.00 20.00           H  
ATOM   1853  HB2 ALA A 140      43.966  26.075   9.038  1.00 20.00           H  
ATOM   1854  HB3 ALA A 140      45.343  25.839   9.761  1.00 20.00           H  
ATOM   1855  N   ARG A 141      47.823  26.889   8.905  1.00 20.00           N  
ATOM   1856  CA  ARG A 141      49.025  27.471   9.491  1.00 20.00           C  
ATOM   1857  CB  ARG A 141      50.007  26.369   9.913  1.00 20.00           C  
ATOM   1858  CG  ARG A 141      49.421  25.390  10.918  1.00 20.00           C  
ATOM   1859  CD  ARG A 141      50.431  24.336  11.325  1.00 20.00           C  
ATOM   1860  NE  ARG A 141      51.471  24.887  12.189  1.00 20.00           N  
ATOM   1861  CZ  ARG A 141      51.246  25.326  13.420  1.00 20.00           C  
ATOM   1862  NH1 ARG A 141      50.181  24.912  14.093  1.00 20.00           N  
ATOM   1863  NH2 ARG A 141      52.084  26.181  13.988  1.00 20.00           N  
ATOM   1864  C   ARG A 141      49.695  28.436   8.519  1.00 20.00           C  
ATOM   1865  O   ARG A 141      50.250  29.449   8.941  1.00 20.00           O  
ATOM   1866  H   ARG A 141      47.822  26.030   8.888  1.00 20.00           H  
ATOM   1867  HA  ARG A 141      48.801  27.947  10.306  1.00 20.00           H  
ATOM   1868  HB2 ARG A 141      50.310  25.888   9.114  1.00 20.00           H  
ATOM   1869  HB3 ARG A 141      50.789  26.779  10.315  1.00 20.00           H  
ATOM   1870  HG2 ARG A 141      49.121  25.880  11.699  1.00 20.00           H  
ATOM   1871  HG3 ARG A 141      48.663  24.938  10.515  1.00 20.00           H  
ATOM   1872  HD2 ARG A 141      49.969  23.615  11.780  1.00 20.00           H  
ATOM   1873  HD3 ARG A 141      50.858  23.984  10.528  1.00 20.00           H  
ATOM   1874  HE  ARG A 141      52.288  24.818  11.929  1.00 20.00           H  
ATOM   1875 HH11 ARG A 141      49.631  24.360  13.731  1.00 20.00           H  
ATOM   1876 HH12 ARG A 141      50.041  25.197  14.893  1.00 20.00           H  
ATOM   1877 HH21 ARG A 141      52.776  26.457  13.557  1.00 20.00           H  
ATOM   1878 HH22 ARG A 141      51.937  26.461  14.788  1.00 20.00           H  
ATOM   1879  N   VAL A 142      49.646  28.128   7.220  1.00 20.00           N  
ATOM   1880  CA  VAL A 142      50.243  28.988   6.205  1.00 20.00           C  
ATOM   1881  CB  VAL A 142      50.324  28.278   4.838  1.00 20.00           C  
ATOM   1882  CG1 VAL A 142      50.917  29.200   3.779  1.00 20.00           C  
ATOM   1883  CG2 VAL A 142      51.125  26.985   4.943  1.00 20.00           C  
ATOM   1884  C   VAL A 142      49.494  30.312   6.100  1.00 20.00           C  
ATOM   1885  O   VAL A 142      50.112  31.374   6.126  1.00 20.00           O  
ATOM   1886  H   VAL A 142      49.269  27.423   6.904  1.00 20.00           H  
ATOM   1887  HA  VAL A 142      51.180  29.169   6.428  1.00 20.00           H  
ATOM   1888  HB  VAL A 142      49.417  28.049   4.543  1.00 20.00           H  
ATOM   1889 HG11 VAL A 142      50.952  28.733   2.942  1.00 20.00           H  
ATOM   1890 HG12 VAL A 142      50.360  29.978   3.695  1.00 20.00           H  
ATOM   1891 HG13 VAL A 142      51.801  29.457   4.049  1.00 20.00           H  
ATOM   1892 HG21 VAL A 142      51.149  26.562   4.082  1.00 20.00           H  
ATOM   1893 HG22 VAL A 142      52.017  27.194   5.229  1.00 20.00           H  
ATOM   1894 HG23 VAL A 142      50.702  26.407   5.582  1.00 20.00           H  
ATOM   1895  N   LEU A 143      48.164  30.254   5.983  1.00 20.00           N  
ATOM   1896  CA  LEU A 143      47.353  31.458   5.842  1.00 20.00           C  
ATOM   1897  CB  LEU A 143      45.899  31.090   5.524  1.00 20.00           C  
ATOM   1898  CG  LEU A 143      45.654  30.569   4.116  1.00 20.00           C  
ATOM   1899  CD1 LEU A 143      44.230  30.080   3.959  1.00 20.00           C  
ATOM   1900  CD2 LEU A 143      45.967  31.630   3.083  1.00 20.00           C  
ATOM   1901  C   LEU A 143      47.416  32.311   7.105  1.00 20.00           C  
ATOM   1902  O   LEU A 143      47.490  33.535   7.020  1.00 20.00           O  
ATOM   1903  H   LEU A 143      47.709  29.524   5.983  1.00 20.00           H  
ATOM   1904  HA  LEU A 143      47.671  31.990   5.082  1.00 20.00           H  
ATOM   1905  HB2 LEU A 143      45.588  30.443   6.176  1.00 20.00           H  
ATOM   1906  HB3 LEU A 143      45.339  31.870   5.657  1.00 20.00           H  
ATOM   1907  HG  LEU A 143      46.237  29.811   3.954  1.00 20.00           H  
ATOM   1908 HD11 LEU A 143      44.104  29.765   3.061  1.00 20.00           H  
ATOM   1909 HD12 LEU A 143      44.075  29.364   4.580  1.00 20.00           H  
ATOM   1910 HD13 LEU A 143      43.628  30.807   4.139  1.00 20.00           H  
ATOM   1911 HD21 LEU A 143      45.803  31.272   2.207  1.00 20.00           H  
ATOM   1912 HD22 LEU A 143      45.401  32.391   3.234  1.00 20.00           H  
ATOM   1913 HD23 LEU A 143      46.889  31.885   3.166  1.00 20.00           H  
ATOM   1914  N   LEU A 144      47.387  31.670   8.277  1.00 20.00           N  
ATOM   1915  CA  LEU A 144      47.397  32.390   9.545  1.00 20.00           C  
ATOM   1916  CB  LEU A 144      47.100  31.433  10.706  1.00 20.00           C  
ATOM   1917  CG  LEU A 144      45.649  30.990  10.827  1.00 20.00           C  
ATOM   1918  CD1 LEU A 144      45.525  29.780  11.728  1.00 20.00           C  
ATOM   1919  CD2 LEU A 144      44.778  32.120  11.333  1.00 20.00           C  
ATOM   1920  C   LEU A 144      48.736  33.086   9.768  1.00 20.00           C  
ATOM   1921  O   LEU A 144      48.774  34.189  10.309  1.00 20.00           O  
ATOM   1922  H   LEU A 144      47.362  30.814   8.360  1.00 20.00           H  
ATOM   1923  HA  LEU A 144      46.683  33.061   9.556  1.00 20.00           H  
ATOM   1924  HB2 LEU A 144      47.678  30.658  10.632  1.00 20.00           H  
ATOM   1925  HB3 LEU A 144      47.354  31.859  11.539  1.00 20.00           H  
ATOM   1926  HG  LEU A 144      45.324  30.730   9.951  1.00 20.00           H  
ATOM   1927 HD11 LEU A 144      44.603  29.517  11.773  1.00 20.00           H  
ATOM   1928 HD12 LEU A 144      46.051  29.064  11.364  1.00 20.00           H  
ATOM   1929 HD13 LEU A 144      45.844  30.009  12.604  1.00 20.00           H  
ATOM   1930 HD21 LEU A 144      43.869  31.815  11.382  1.00 20.00           H  
ATOM   1931 HD22 LEU A 144      45.081  32.382  12.205  1.00 20.00           H  
ATOM   1932 HD23 LEU A 144      44.843  32.861  10.726  1.00 20.00           H  
ATOM   1933  N   ALA A 145      49.833  32.448   9.351  1.00 20.00           N  
ATOM   1934  CA  ALA A 145      51.143  33.091   9.357  1.00 20.00           C  
ATOM   1935  CB  ALA A 145      52.194  32.140   8.809  1.00 20.00           C  
ATOM   1936  C   ALA A 145      51.123  34.378   8.539  1.00 20.00           C  
ATOM   1937  O   ALA A 145      51.815  35.335   8.880  1.00 20.00           O  
ATOM   1938  H   ALA A 145      49.842  31.639   9.060  1.00 20.00           H  
ATOM   1939  HA  ALA A 145      51.409  33.301  10.276  1.00 20.00           H  
ATOM   1940  HB1 ALA A 145      53.047  32.579   8.816  1.00 20.00           H  
ATOM   1941  HB2 ALA A 145      52.227  31.357   9.363  1.00 20.00           H  
ATOM   1942  HB3 ALA A 145      51.958  31.896   7.911  1.00 20.00           H  
ATOM   1943  N   GLY A 146      50.333  34.405   7.463  1.00 20.00           N  
ATOM   1944  CA  GLY A 146      50.258  35.571   6.593  1.00 20.00           C  
ATOM   1945  C   GLY A 146      49.024  36.414   6.835  1.00 20.00           C  
ATOM   1946  O   GLY A 146      48.549  37.105   5.933  1.00 20.00           O  
ATOM   1947  H   GLY A 146      49.920  33.717   7.153  1.00 20.00           H  
ATOM   1948  HA2 GLY A 146      51.046  36.124   6.710  1.00 20.00           H  
ATOM   1949  HA3 GLY A 146      50.273  35.293   5.664  1.00 20.00           H  
ATOM   1950  N   ALA A 147      48.505  36.356   8.054  1.00 20.00           N  
ATOM   1951  CA  ALA A 147      47.331  37.138   8.426  1.00 20.00           C  
ATOM   1952  CB  ALA A 147      46.977  36.889   9.883  1.00 20.00           C  
ATOM   1953  C   ALA A 147      47.568  38.626   8.191  1.00 20.00           C  
ATOM   1954  O   ALA A 147      46.654  39.339   7.783  1.00 20.00           O  
ATOM   1955  H   ALA A 147      48.817  35.869   8.691  1.00 20.00           H  
ATOM   1956  HA  ALA A 147      46.557  36.851   7.898  1.00 20.00           H  
ATOM   1957  HB1 ALA A 147      46.236  37.449  10.125  1.00 20.00           H  
ATOM   1958  HB2 ALA A 147      46.736  35.966   9.993  1.00 20.00           H  
ATOM   1959  HB3 ALA A 147      47.738  37.096  10.430  1.00 20.00           H  
ATOM   1960  N   PHE A 148      48.791  39.097   8.448  1.00 20.00           N  
ATOM   1961  CA  PHE A 148      49.118  40.510   8.289  1.00 20.00           C  
ATOM   1962  CB  PHE A 148      50.567  40.782   8.717  1.00 20.00           C  
ATOM   1963  CG  PHE A 148      51.044  42.179   8.407  1.00 20.00           C  
ATOM   1964  CD1 PHE A 148      50.470  43.277   9.022  1.00 20.00           C  
ATOM   1965  CD2 PHE A 148      52.067  42.393   7.500  1.00 20.00           C  
ATOM   1966  CE1 PHE A 148      50.913  44.560   8.734  1.00 20.00           C  
ATOM   1967  CE2 PHE A 148      52.506  43.679   7.215  1.00 20.00           C  
ATOM   1968  CZ  PHE A 148      51.926  44.753   7.834  1.00 20.00           C  
ATOM   1969  C   PHE A 148      48.894  40.965   6.851  1.00 20.00           C  
ATOM   1970  O   PHE A 148      48.451  42.088   6.621  1.00 20.00           O  
ATOM   1971  H   PHE A 148      49.451  38.614   8.716  1.00 20.00           H  
ATOM   1972  HA  PHE A 148      48.559  41.052   8.885  1.00 20.00           H  
ATOM   1973  HB2 PHE A 148      50.654  40.604   9.666  1.00 20.00           H  
ATOM   1974  HB3 PHE A 148      51.152  40.157   8.262  1.00 20.00           H  
ATOM   1975  HD1 PHE A 148      49.781  43.152   9.634  1.00 20.00           H  
ATOM   1976  HD2 PHE A 148      52.464  41.667   7.077  1.00 20.00           H  
ATOM   1977  HE1 PHE A 148      50.519  45.290   9.154  1.00 20.00           H  
ATOM   1978  HE2 PHE A 148      53.194  43.810   6.603  1.00 20.00           H  
ATOM   1979  HZ  PHE A 148      52.220  45.614   7.643  1.00 20.00           H  
ATOM   1980  N   ILE A 149      49.198  40.096   5.882  1.00 20.00           N  
ATOM   1981  CA  ILE A 149      48.878  40.365   4.484  1.00 20.00           C  
ATOM   1982  CB  ILE A 149      49.391  39.226   3.576  1.00 20.00           C  
ATOM   1983  CG1 ILE A 149      50.870  38.921   3.858  1.00 20.00           C  
ATOM   1984  CG2 ILE A 149      49.162  39.558   2.106  1.00 20.00           C  
ATOM   1985  CD1 ILE A 149      51.788  40.081   3.610  1.00 20.00           C  
ATOM   1986  C   ILE A 149      47.382  40.599   4.300  1.00 20.00           C  
ATOM   1987  O   ILE A 149      46.983  41.593   3.698  1.00 20.00           O  
ATOM   1988  H   ILE A 149      49.590  39.343   6.012  1.00 20.00           H  
ATOM   1989  HA  ILE A 149      49.365  41.157   4.175  1.00 20.00           H  
ATOM   1990  HB  ILE A 149      48.914  38.410   3.793  1.00 20.00           H  
ATOM   1991 HG12 ILE A 149      50.960  38.616   4.774  1.00 20.00           H  
ATOM   1992 HG13 ILE A 149      51.154  38.187   3.291  1.00 20.00           H  
ATOM   1993 HG21 ILE A 149      49.475  38.828   1.568  1.00 20.00           H  
ATOM   1994 HG22 ILE A 149      48.223  39.692   1.958  1.00 20.00           H  
ATOM   1995 HG23 ILE A 149      49.646  40.358   1.887  1.00 20.00           H  
ATOM   1996 HD11 ILE A 149      52.694  39.798   3.751  1.00 20.00           H  
ATOM   1997 HD12 ILE A 149      51.677  40.380   2.705  1.00 20.00           H  
ATOM   1998 HD13 ILE A 149      51.567  40.790   4.219  1.00 20.00           H  
ATOM   1999  N   ILE A 150      46.554  39.687   4.817  1.00 20.00           N  
ATOM   2000  CA  ILE A 150      45.105  39.821   4.712  1.00 20.00           C  
ATOM   2001  CB  ILE A 150      44.394  38.613   5.361  1.00 20.00           C  
ATOM   2002  CG1 ILE A 150      44.743  37.310   4.626  1.00 20.00           C  
ATOM   2003  CG2 ILE A 150      42.887  38.835   5.416  1.00 20.00           C  
ATOM   2004  CD1 ILE A 150      44.504  36.072   5.439  1.00 20.00           C  
ATOM   2005  C   ILE A 150      44.633  41.140   5.314  1.00 20.00           C  
ATOM   2006  O   ILE A 150      43.884  41.876   4.676  1.00 20.00           O  
ATOM   2007  H   ILE A 150      46.810  38.981   5.235  1.00 20.00           H  
ATOM   2008  HA  ILE A 150      44.832  39.784   3.772  1.00 20.00           H  
ATOM   2009  HB  ILE A 150      44.729  38.497   6.263  1.00 20.00           H  
ATOM   2010 HG12 ILE A 150      44.236  37.268   3.801  1.00 20.00           H  
ATOM   2011 HG13 ILE A 150      45.680  37.329   4.377  1.00 20.00           H  
ATOM   2012 HG21 ILE A 150      42.474  38.071   5.826  1.00 20.00           H  
ATOM   2013 HG22 ILE A 150      42.706  39.621   5.935  1.00 20.00           H  
ATOM   2014 HG23 ILE A 150      42.555  38.947   4.522  1.00 20.00           H  
ATOM   2015 HD11 ILE A 150      44.804  35.308   4.941  1.00 20.00           H  
ATOM   2016 HD12 ILE A 150      44.996  36.138   6.261  1.00 20.00           H  
ATOM   2017 HD13 ILE A 150      43.565  35.996   5.624  1.00 20.00           H  
ATOM   2018  N   VAL A 151      45.067  41.441   6.541  1.00 20.00           N  
ATOM   2019  CA  VAL A 151      44.569  42.605   7.267  1.00 20.00           C  
ATOM   2020  CB  VAL A 151      44.936  42.538   8.764  1.00 20.00           C  
ATOM   2021  CG1 VAL A 151      44.339  43.717   9.523  1.00 20.00           C  
ATOM   2022  CG2 VAL A 151      44.489  41.215   9.375  1.00 20.00           C  
ATOM   2023  C   VAL A 151      45.065  43.899   6.630  1.00 20.00           C  
ATOM   2024  O   VAL A 151      44.330  44.883   6.581  1.00 20.00           O  
ATOM   2025  H   VAL A 151      45.652  40.984   6.974  1.00 20.00           H  
ATOM   2026  HA  VAL A 151      43.589  42.605   7.268  1.00 20.00           H  
ATOM   2027  HB  VAL A 151      45.910  42.601   8.857  1.00 20.00           H  
ATOM   2028 HG11 VAL A 151      44.579  43.646  10.450  1.00 20.00           H  
ATOM   2029 HG12 VAL A 151      44.689  44.533   9.158  1.00 20.00           H  
ATOM   2030 HG13 VAL A 151      43.384  43.698   9.429  1.00 20.00           H  
ATOM   2031 HG21 VAL A 151      44.727  41.204  10.304  1.00 20.00           H  
ATOM   2032 HG22 VAL A 151      43.537  41.134   9.281  1.00 20.00           H  
ATOM   2033 HG23 VAL A 151      44.926  40.495   8.915  1.00 20.00           H  
ATOM   2034  N   PHE A 152      46.308  43.902   6.141  1.00 20.00           N  
ATOM   2035  CA  PHE A 152      46.864  45.070   5.466  1.00 20.00           C  
ATOM   2036  CB  PHE A 152      48.334  44.832   5.096  1.00 20.00           C  
ATOM   2037  CG  PHE A 152      48.941  45.933   4.262  1.00 20.00           C  
ATOM   2038  CD1 PHE A 152      49.180  47.183   4.804  1.00 20.00           C  
ATOM   2039  CD2 PHE A 152      49.271  45.717   2.936  1.00 20.00           C  
ATOM   2040  CE1 PHE A 152      49.739  48.192   4.033  1.00 20.00           C  
ATOM   2041  CE2 PHE A 152      49.830  46.730   2.169  1.00 20.00           C  
ATOM   2042  CZ  PHE A 152      50.060  47.960   2.722  1.00 20.00           C  
ATOM   2043  C   PHE A 152      46.053  45.419   4.222  1.00 20.00           C  
ATOM   2044  O   PHE A 152      45.746  46.588   3.994  1.00 20.00           O  
ATOM   2045  H   PHE A 152      46.850  43.236   6.190  1.00 20.00           H  
ATOM   2046  HA  PHE A 152      46.864  45.840   6.073  1.00 20.00           H  
ATOM   2047  HB2 PHE A 152      48.848  44.710   5.909  1.00 20.00           H  
ATOM   2048  HB3 PHE A 152      48.404  44.004   4.596  1.00 20.00           H  
ATOM   2049  HD1 PHE A 152      48.964  47.346   5.693  1.00 20.00           H  
ATOM   2050  HD2 PHE A 152      49.118  44.883   2.555  1.00 20.00           H  
ATOM   2051  HE1 PHE A 152      49.895  49.028   4.409  1.00 20.00           H  
ATOM   2052  HE2 PHE A 152      50.048  46.572   1.278  1.00 20.00           H  
ATOM   2053  HZ  PHE A 152      50.434  48.639   2.208  1.00 20.00           H  
ATOM   2054  N   ASN A 153      45.704  44.411   3.418  1.00 20.00           N  
ATOM   2055  CA  ASN A 153      44.964  44.638   2.181  1.00 20.00           C  
ATOM   2056  CB  ASN A 153      44.760  43.326   1.428  1.00 20.00           C  
ATOM   2057  CG  ASN A 153      46.032  42.765   0.850  1.00 20.00           C  
ATOM   2058  OD1 ASN A 153      47.056  43.450   0.756  1.00 20.00           O  
ATOM   2059  ND2 ASN A 153      45.967  41.539   0.354  1.00 20.00           N  
ATOM   2060  C   ASN A 153      43.621  45.304   2.462  1.00 20.00           C  
ATOM   2061  O   ASN A 153      43.250  46.256   1.779  1.00 20.00           O  
ATOM   2062  H   ASN A 153      45.886  43.585   3.570  1.00 20.00           H  
ATOM   2063  HA  ASN A 153      45.484  45.211   1.580  1.00 20.00           H  
ATOM   2064  HB2 ASN A 153      44.354  42.679   2.026  1.00 20.00           H  
ATOM   2065  HB3 ASN A 153      44.139  43.473   0.698  1.00 20.00           H  
ATOM   2066 HD21 ASN A 153      46.657  41.190  -0.024  1.00 20.00           H  
ATOM   2067 HD22 ASN A 153      45.236  41.090   0.410  1.00 20.00           H  
ATOM   2068  N   ASN A 154      42.891  44.807   3.465  1.00 20.00           N  
ATOM   2069  CA  ASN A 154      41.596  45.375   3.826  1.00 20.00           C  
ATOM   2070  CB  ASN A 154      40.920  44.529   4.902  1.00 20.00           C  
ATOM   2071  CG  ASN A 154      40.307  43.261   4.368  1.00 20.00           C  
ATOM   2072  OD1 ASN A 154      39.261  43.277   3.712  1.00 20.00           O  
ATOM   2073  ND2 ASN A 154      40.999  42.147   4.550  1.00 20.00           N  
ATOM   2074  C   ASN A 154      41.745  46.818   4.299  1.00 20.00           C  
ATOM   2075  O   ASN A 154      41.097  47.713   3.760  1.00 20.00           O  
ATOM   2076  H   ASN A 154      43.128  44.139   3.952  1.00 20.00           H  
ATOM   2077  HA  ASN A 154      40.994  45.353   3.053  1.00 20.00           H  
ATOM   2078  HB2 ASN A 154      41.567  44.320   5.593  1.00 20.00           H  
ATOM   2079  HB3 ASN A 154      40.215  45.051   5.317  1.00 20.00           H  
ATOM   2080 HD21 ASN A 154      40.717  41.407   4.216  1.00 20.00           H  
ATOM   2081 HD22 ASN A 154      41.730  42.164   5.002  1.00 20.00           H  
ATOM   2082  N   VAL A 155      42.596  47.046   5.303  1.00 20.00           N  
ATOM   2083  CA  VAL A 155      42.761  48.376   5.879  1.00 20.00           C  
ATOM   2084  CB  VAL A 155      43.636  48.337   7.150  1.00 20.00           C  
ATOM   2085  CG1 VAL A 155      44.019  49.745   7.590  1.00 20.00           C  
ATOM   2086  CG2 VAL A 155      42.928  47.590   8.274  1.00 20.00           C  
ATOM   2087  C   VAL A 155      43.320  49.353   4.850  1.00 20.00           C  
ATOM   2088  O   VAL A 155      42.832  50.475   4.736  1.00 20.00           O  
ATOM   2089  H   VAL A 155      43.089  46.443   5.667  1.00 20.00           H  
ATOM   2090  HA  VAL A 155      41.899  48.712   6.202  1.00 20.00           H  
ATOM   2091  HB  VAL A 155      44.469  47.862   6.949  1.00 20.00           H  
ATOM   2092 HG11 VAL A 155      44.563  49.688   8.379  1.00 20.00           H  
ATOM   2093 HG12 VAL A 155      44.513  50.169   6.885  1.00 20.00           H  
ATOM   2094 HG13 VAL A 155      43.220  50.243   7.776  1.00 20.00           H  
ATOM   2095 HG21 VAL A 155      43.494  47.583   9.050  1.00 20.00           H  
ATOM   2096 HG22 VAL A 155      42.104  48.039   8.477  1.00 20.00           H  
ATOM   2097 HG23 VAL A 155      42.750  46.691   7.989  1.00 20.00           H  
ATOM   2098  N   GLY A 156      44.341  48.930   4.099  1.00 20.00           N  
ATOM   2099  CA  GLY A 156      44.868  49.726   2.999  1.00 20.00           C  
ATOM   2100  C   GLY A 156      43.811  50.119   1.990  1.00 20.00           C  
ATOM   2101  O   GLY A 156      43.710  51.287   1.610  1.00 20.00           O  
ATOM   2102  H   GLY A 156      44.818  48.239   4.283  1.00 20.00           H  
ATOM   2103  HA2 GLY A 156      45.291  50.529   3.343  1.00 20.00           H  
ATOM   2104  HA3 GLY A 156      45.573  49.238   2.545  1.00 20.00           H  
ATOM   2105  N   ASN A 157      43.023  49.144   1.558  1.00 20.00           N  
ATOM   2106  CA  ASN A 157      41.892  49.407   0.674  1.00 20.00           C  
ATOM   2107  CB  ASN A 157      41.152  48.112   0.349  1.00 20.00           C  
ATOM   2108  CG  ASN A 157      39.759  48.335  -0.180  1.00 20.00           C  
ATOM   2109  OD1 ASN A 157      39.468  49.349  -0.821  1.00 20.00           O  
ATOM   2110  ND2 ASN A 157      38.845  47.442   0.166  1.00 20.00           N  
ATOM   2111  C   ASN A 157      40.938  50.423   1.294  1.00 20.00           C  
ATOM   2112  O   ASN A 157      40.375  51.253   0.585  1.00 20.00           O  
ATOM   2113  H   ASN A 157      43.121  48.315   1.763  1.00 20.00           H  
ATOM   2114  HA  ASN A 157      42.211  49.753  -0.185  1.00 20.00           H  
ATOM   2115  HB2 ASN A 157      41.673  47.603  -0.293  1.00 20.00           H  
ATOM   2116  HB3 ASN A 157      41.085  47.576   1.154  1.00 20.00           H  
ATOM   2117 HD21 ASN A 157      38.055  47.482  -0.172  1.00 20.00           H  
ATOM   2118 HD22 ASN A 157      39.040  46.823   0.730  1.00 20.00           H  
ATOM   2119  N   GLY A 158      40.755  50.361   2.616  1.00 20.00           N  
ATOM   2120  CA  GLY A 158      39.944  51.338   3.328  1.00 20.00           C  
ATOM   2121  C   GLY A 158      40.469  52.752   3.199  1.00 20.00           C  
ATOM   2122  O   GLY A 158      39.695  53.697   3.035  1.00 20.00           O  
ATOM   2123  H   GLY A 158      40.997  49.694   3.103  1.00 20.00           H  
ATOM   2124  HA2 GLY A 158      39.030  51.310   3.003  1.00 20.00           H  
ATOM   2125  HA3 GLY A 158      39.891  51.105   4.268  1.00 20.00           H  
ATOM   2126  N   ILE A 159      41.785  52.897   3.274  1.00 20.00           N  
ATOM   2127  CA  ILE A 159      42.423  54.201   3.124  1.00 20.00           C  
ATOM   2128  CB  ILE A 159      43.898  54.145   3.576  1.00 20.00           C  
ATOM   2129  CG1 ILE A 159      44.009  53.702   5.042  1.00 20.00           C  
ATOM   2130  CG2 ILE A 159      44.589  55.484   3.346  1.00 20.00           C  
ATOM   2131  CD1 ILE A 159      45.371  53.205   5.427  1.00 20.00           C  
ATOM   2132  C   ILE A 159      42.293  54.710   1.693  1.00 20.00           C  
ATOM   2133  O   ILE A 159      42.091  55.904   1.479  1.00 20.00           O  
ATOM   2134  H   ILE A 159      42.337  52.252   3.413  1.00 20.00           H  
ATOM   2135  HA  ILE A 159      42.010  54.848   3.732  1.00 20.00           H  
ATOM   2136  HB  ILE A 159      44.359  53.460   3.065  1.00 20.00           H  
ATOM   2137 HG12 ILE A 159      43.751  54.440   5.615  1.00 20.00           H  
ATOM   2138 HG13 ILE A 159      43.373  52.987   5.205  1.00 20.00           H  
ATOM   2139 HG21 ILE A 159      45.507  55.413   3.618  1.00 20.00           H  
ATOM   2140 HG22 ILE A 159      44.542  55.703   2.413  1.00 20.00           H  
ATOM   2141 HG23 ILE A 159      44.143  56.158   3.865  1.00 20.00           H  
ATOM   2142 HD11 ILE A 159      45.359  52.941   6.349  1.00 20.00           H  
ATOM   2143 HD12 ILE A 159      45.597  52.453   4.875  1.00 20.00           H  
ATOM   2144 HD13 ILE A 159      46.009  53.911   5.296  1.00 20.00           H  
ATOM   2145  N   LEU A 160      42.408  53.811   0.711  1.00 20.00           N  
ATOM   2146  CA  LEU A 160      42.196  54.171  -0.687  1.00 20.00           C  
ATOM   2147  CB  LEU A 160      42.521  52.983  -1.599  1.00 20.00           C  
ATOM   2148  CG  LEU A 160      44.002  52.691  -1.784  1.00 20.00           C  
ATOM   2149  CD1 LEU A 160      44.217  51.607  -2.819  1.00 20.00           C  
ATOM   2150  CD2 LEU A 160      44.759  53.945  -2.166  1.00 20.00           C  
ATOM   2151  C   LEU A 160      40.763  54.638  -0.920  1.00 20.00           C  
ATOM   2152  O   LEU A 160      40.539  55.591  -1.662  1.00 20.00           O  
ATOM   2153  H   LEU A 160      42.608  52.984   0.833  1.00 20.00           H  
ATOM   2154  HA  LEU A 160      42.811  54.888  -0.945  1.00 20.00           H  
ATOM   2155  HB2 LEU A 160      42.067  52.194  -1.265  1.00 20.00           H  
ATOM   2156  HB3 LEU A 160      42.135  53.142  -2.475  1.00 20.00           H  
ATOM   2157  HG  LEU A 160      44.366  52.364  -0.947  1.00 20.00           H  
ATOM   2158 HD11 LEU A 160      45.158  51.443  -2.909  1.00 20.00           H  
ATOM   2159 HD12 LEU A 160      43.773  50.806  -2.529  1.00 20.00           H  
ATOM   2160 HD13 LEU A 160      43.852  51.899  -3.658  1.00 20.00           H  
ATOM   2161 HD21 LEU A 160      45.687  53.728  -2.279  1.00 20.00           H  
ATOM   2162 HD22 LEU A 160      44.402  54.287  -2.989  1.00 20.00           H  
ATOM   2163 HD23 LEU A 160      44.657  54.597  -1.468  1.00 20.00           H  
ATOM   2164  N   ARG A 161      39.793  53.970  -0.289  1.00 20.00           N  
ATOM   2165  CA  ARG A 161      38.388  54.334  -0.441  1.00 20.00           C  
ATOM   2166  CB  ARG A 161      37.481  53.236   0.132  1.00 20.00           C  
ATOM   2167  CG  ARG A 161      37.320  52.041  -0.796  1.00 20.00           C  
ATOM   2168  CD  ARG A 161      36.140  51.179  -0.396  1.00 20.00           C  
ATOM   2169  NE  ARG A 161      36.280  50.667   0.964  1.00 20.00           N  
ATOM   2170  CZ  ARG A 161      35.365  50.834   1.909  1.00 20.00           C  
ATOM   2171  NH1 ARG A 161      34.263  51.529   1.658  1.00 20.00           N  
ATOM   2172  NH2 ARG A 161      35.542  50.309   3.113  1.00 20.00           N  
ATOM   2173  C   ARG A 161      38.094  55.670   0.233  1.00 20.00           C  
ATOM   2174  O   ARG A 161      37.297  56.455  -0.277  1.00 20.00           O  
ATOM   2175  H   ARG A 161      39.926  53.300   0.233  1.00 20.00           H  
ATOM   2176  HA  ARG A 161      38.161  54.398  -1.382  1.00 20.00           H  
ATOM   2177  HB2 ARG A 161      37.840  52.943   0.995  1.00 20.00           H  
ATOM   2178  HB3 ARG A 161      36.601  53.608   0.297  1.00 20.00           H  
ATOM   2179  HG2 ARG A 161      37.204  52.360  -1.705  1.00 20.00           H  
ATOM   2180  HG3 ARG A 161      38.120  51.495  -0.749  1.00 20.00           H  
ATOM   2181  HD2 ARG A 161      35.327  51.702  -0.471  1.00 20.00           H  
ATOM   2182  HD3 ARG A 161      36.084  50.421  -0.997  1.00 20.00           H  
ATOM   2183  HE  ARG A 161      36.935  50.135   1.129  1.00 20.00           H  
ATOM   2184 HH11 ARG A 161      34.137  51.867   0.878  1.00 20.00           H  
ATOM   2185 HH12 ARG A 161      33.675  51.640   2.276  1.00 20.00           H  
ATOM   2186 HH21 ARG A 161      36.251  49.852   3.283  1.00 20.00           H  
ATOM   2187 HH22 ARG A 161      34.949  50.425   3.725  1.00 20.00           H  
ATOM   2188  N   GLY A 162      38.735  55.932   1.375  1.00 20.00           N  
ATOM   2189  CA  GLY A 162      38.526  57.173   2.108  1.00 20.00           C  
ATOM   2190  C   GLY A 162      38.870  58.406   1.300  1.00 20.00           C  
ATOM   2191  O   GLY A 162      38.170  59.417   1.370  1.00 20.00           O  
ATOM   2192  H   GLY A 162      39.382  55.456   1.682  1.00 20.00           H  
ATOM   2193  HA2 GLY A 162      37.602  57.234   2.399  1.00 20.00           H  
ATOM   2194  HA3 GLY A 162      39.054  57.171   2.922  1.00 20.00           H  
ATOM   2195  N   GLU A 163      39.948  58.321   0.532  1.00 20.00           N  
ATOM   2196  CA  GLU A 163      40.502  59.488  -0.145  1.00 20.00           C  
ATOM   2197  CB  GLU A 163      42.034  59.486  -0.060  1.00 20.00           C  
ATOM   2198  CG  GLU A 163      42.681  58.377  -0.868  1.00 20.00           C  
ATOM   2199  CD  GLU A 163      44.195  58.380  -0.826  1.00 20.00           C  
ATOM   2200  OE1 GLU A 163      44.792  59.464  -1.016  1.00 20.00           O  
ATOM   2201  OE2 GLU A 163      44.787  57.288  -0.671  1.00 20.00           O  
ATOM   2202  C   GLU A 163      40.050  59.541  -1.600  1.00 20.00           C  
ATOM   2203  O   GLU A 163      40.456  60.435  -2.339  1.00 20.00           O  
ATOM   2204  H   GLU A 163      40.382  57.593   0.386  1.00 20.00           H  
ATOM   2205  HA  GLU A 163      40.212  60.307   0.309  1.00 20.00           H  
ATOM   2206  HB2 GLU A 163      42.368  60.348  -0.353  1.00 20.00           H  
ATOM   2207  HB3 GLU A 163      42.299  59.375   0.867  1.00 20.00           H  
ATOM   2208  HG2 GLU A 163      42.343  57.522  -0.558  1.00 20.00           H  
ATOM   2209  HG3 GLU A 163      42.406  58.460  -1.794  1.00 20.00           H  
ATOM   2210  N   GLY A 164      39.212  58.587  -2.015  1.00 20.00           N  
ATOM   2211  CA  GLY A 164      38.481  58.697  -3.269  1.00 20.00           C  
ATOM   2212  C   GLY A 164      39.067  57.846  -4.375  1.00 20.00           C  
ATOM   2213  O   GLY A 164      38.539  57.813  -5.488  1.00 20.00           O  
ATOM   2214  H   GLY A 164      38.965  57.921  -1.529  1.00 20.00           H  
ATOM   2215  HA2 GLY A 164      37.553  58.445  -3.135  1.00 20.00           H  
ATOM   2216  HA3 GLY A 164      38.458  59.622  -3.560  1.00 20.00           H  
ATOM   2217  N   ASP A 165      40.158  57.157  -4.068  1.00 20.00           N  
ATOM   2218  CA  ASP A 165      40.781  56.243  -5.020  1.00 20.00           C  
ATOM   2219  CB  ASP A 165      42.299  56.190  -4.803  1.00 20.00           C  
ATOM   2220  CG  ASP A 165      43.017  57.438  -5.267  1.00 20.00           C  
ATOM   2221  OD1 ASP A 165      42.335  58.374  -5.735  1.00 20.00           O  
ATOM   2222  OD2 ASP A 165      44.253  57.507  -5.100  1.00 20.00           O  
ATOM   2223  C   ASP A 165      40.178  54.847  -4.911  1.00 20.00           C  
ATOM   2224  O   ASP A 165      40.910  53.859  -4.897  1.00 20.00           O  
ATOM   2225  H   ASP A 165      40.561  57.200  -3.310  1.00 20.00           H  
ATOM   2226  HA  ASP A 165      40.655  56.575  -5.934  1.00 20.00           H  
ATOM   2227  HB2 ASP A 165      42.478  56.034  -3.862  1.00 20.00           H  
ATOM   2228  HB3 ASP A 165      42.662  55.436  -5.294  1.00 20.00           H  
ATOM   2229  N   ALA A 166      38.847  54.760  -4.835  1.00 20.00           N  
ATOM   2230  CA  ALA A 166      38.173  53.482  -4.633  1.00 20.00           C  
ATOM   2231  CB  ALA A 166      36.720  53.713  -4.249  1.00 20.00           C  
ATOM   2232  C   ALA A 166      38.252  52.618  -5.888  1.00 20.00           C  
ATOM   2233  O   ALA A 166      38.277  51.393  -5.792  1.00 20.00           O  
ATOM   2234  H   ALA A 166      38.314  55.431  -4.898  1.00 20.00           H  
ATOM   2235  HA  ALA A 166      38.585  52.999  -3.887  1.00 20.00           H  
ATOM   2236  HB1 ALA A 166      36.300  52.864  -4.090  1.00 20.00           H  
ATOM   2237  HB2 ALA A 166      36.689  54.246  -3.451  1.00 20.00           H  
ATOM   2238  HB3 ALA A 166      36.276  54.170  -4.967  1.00 20.00           H  
ATOM   2239  N   ASN A 167      38.291  53.251  -7.064  1.00 20.00           N  
ATOM   2240  CA  ASN A 167      38.529  52.535  -8.312  1.00 20.00           C  
ATOM   2241  CB  ASN A 167      38.581  53.508  -9.488  1.00 20.00           C  
ATOM   2242  CG  ASN A 167      38.154  52.891 -10.794  1.00 20.00           C  
ATOM   2243  OD1 ASN A 167      38.700  51.876 -11.237  1.00 20.00           O  
ATOM   2244  ND2 ASN A 167      37.100  53.431 -11.387  1.00 20.00           N  
ATOM   2245  C   ASN A 167      39.816  51.720  -8.239  1.00 20.00           C  
ATOM   2246  O   ASN A 167      39.807  50.527  -8.534  1.00 20.00           O  
ATOM   2247  H   ASN A 167      38.183  54.099  -7.162  1.00 20.00           H  
ATOM   2248  HA  ASN A 167      37.780  51.932  -8.500  1.00 20.00           H  
ATOM   2249  HB2 ASN A 167      38.025  54.277  -9.287  1.00 20.00           H  
ATOM   2250  HB3 ASN A 167      39.490  53.829  -9.592  1.00 20.00           H  
ATOM   2251 HD21 ASN A 167      36.829  53.125 -12.144  1.00 20.00           H  
ATOM   2252 HD22 ASN A 167      36.687  54.087 -11.015  1.00 20.00           H  
ATOM   2253  N   ARG A 168      40.921  52.359  -7.846  1.00 20.00           N  
ATOM   2254  CA  ARG A 168      42.208  51.677  -7.752  1.00 20.00           C  
ATOM   2255  CB  ARG A 168      43.312  52.662  -7.343  1.00 20.00           C  
ATOM   2256  CG  ARG A 168      43.165  54.035  -7.981  1.00 20.00           C  
ATOM   2257  CD  ARG A 168      44.498  54.747  -8.087  1.00 20.00           C  
ATOM   2258  NE  ARG A 168      45.221  54.368  -9.297  1.00 20.00           N  
ATOM   2259  CZ  ARG A 168      45.867  55.232 -10.067  1.00 20.00           C  
ATOM   2260  NH1 ARG A 168      47.159  55.463  -9.875  1.00 20.00           N  
ATOM   2261  NH2 ARG A 168      45.228  55.874 -11.035  1.00 20.00           N  
ATOM   2262  C   ARG A 168      42.140  50.515  -6.767  1.00 20.00           C  
ATOM   2263  O   ARG A 168      42.686  49.447  -7.036  1.00 20.00           O  
ATOM   2264  H   ARG A 168      40.949  53.190  -7.628  1.00 20.00           H  
ATOM   2265  HA  ARG A 168      42.468  51.339  -8.623  1.00 20.00           H  
ATOM   2266  HB2 ARG A 168      43.319  52.746  -6.366  1.00 20.00           H  
ATOM   2267  HB3 ARG A 168      44.172  52.300  -7.606  1.00 20.00           H  
ATOM   2268  HG2 ARG A 168      42.773  53.932  -8.863  1.00 20.00           H  
ATOM   2269  HG3 ARG A 168      42.578  54.577  -7.432  1.00 20.00           H  
ATOM   2270  HD2 ARG A 168      44.346  55.705  -8.077  1.00 20.00           H  
ATOM   2271  HD3 ARG A 168      45.045  54.507  -7.323  1.00 20.00           H  
ATOM   2272  HE  ARG A 168      45.328  53.529  -9.456  1.00 20.00           H  
ATOM   2273 HH11 ARG A 168      47.586  55.037  -9.262  1.00 20.00           H  
ATOM   2274 HH12 ARG A 168      47.570  56.039 -10.364  1.00 20.00           H  
ATOM   2275 HH21 ARG A 168      44.392  55.724 -11.171  1.00 20.00           H  
ATOM   2276 HH22 ARG A 168      45.649  56.440 -11.527  1.00 20.00           H  
ATOM   2277  N   ALA A 169      41.472  50.718  -5.628  1.00 20.00           N  
ATOM   2278  CA  ALA A 169      41.384  49.689  -4.598  1.00 20.00           C  
ATOM   2279  CB  ALA A 169      40.757  50.264  -3.338  1.00 20.00           C  
ATOM   2280  C   ALA A 169      40.573  48.493  -5.088  1.00 20.00           C  
ATOM   2281  O   ALA A 169      40.859  47.359  -4.710  1.00 20.00           O  
ATOM   2282  H   ALA A 169      41.061  51.447  -5.431  1.00 20.00           H  
ATOM   2283  HA  ALA A 169      42.282  49.385  -4.349  1.00 20.00           H  
ATOM   2284  HB1 ALA A 169      40.703  49.574  -2.673  1.00 20.00           H  
ATOM   2285  HB2 ALA A 169      41.305  50.984  -3.017  1.00 20.00           H  
ATOM   2286  HB3 ALA A 169      39.877  50.588  -3.546  1.00 20.00           H  
ATOM   2287  N   MET A 170      39.564  48.742  -5.927  1.00 20.00           N  
ATOM   2288  CA  MET A 170      38.776  47.666  -6.519  1.00 20.00           C  
ATOM   2289  CB  MET A 170      37.539  48.231  -7.230  1.00 20.00           C  
ATOM   2290  CG  MET A 170      36.574  47.164  -7.687  1.00 20.00           C  
ATOM   2291  SD  MET A 170      34.857  47.728  -7.650  1.00 20.00           S  
ATOM   2292  CE  MET A 170      34.512  47.570  -5.917  1.00 20.00           C  
ATOM   2293  C   MET A 170      39.617  46.842  -7.488  1.00 20.00           C  
ATOM   2294  O   MET A 170      39.537  45.616  -7.485  1.00 20.00           O  
ATOM   2295  H   MET A 170      39.318  49.530  -6.169  1.00 20.00           H  
ATOM   2296  HA  MET A 170      38.432  47.077  -5.815  1.00 20.00           H  
ATOM   2297  HB2 MET A 170      37.090  48.853  -6.637  1.00 20.00           H  
ATOM   2298  HB3 MET A 170      37.825  48.730  -8.011  1.00 20.00           H  
ATOM   2299  HG2 MET A 170      36.812  46.886  -8.585  1.00 20.00           H  
ATOM   2300  HG3 MET A 170      36.650  46.397  -7.098  1.00 20.00           H  
ATOM   2301  HE1 MET A 170      33.569  47.438  -5.797  1.00 20.00           H  
ATOM   2302  HE2 MET A 170      34.993  46.814  -5.570  1.00 20.00           H  
ATOM   2303  HE3 MET A 170      34.791  48.371  -5.468  1.00 20.00           H  
ATOM   2304  N   LEU A 171      40.424  47.510  -8.317  1.00 20.00           N  
ATOM   2305  CA  LEU A 171      41.299  46.819  -9.258  1.00 20.00           C  
ATOM   2306  CB  LEU A 171      42.159  47.828 -10.028  1.00 20.00           C  
ATOM   2307  CG  LEU A 171      41.758  48.051 -11.478  1.00 20.00           C  
ATOM   2308  CD1 LEU A 171      42.033  46.818 -12.312  1.00 20.00           C  
ATOM   2309  CD2 LEU A 171      40.300  48.448 -11.582  1.00 20.00           C  
ATOM   2310  C   LEU A 171      42.189  45.811  -8.537  1.00 20.00           C  
ATOM   2311  O   LEU A 171      42.258  44.652  -8.940  1.00 20.00           O  
ATOM   2312  H   LEU A 171      40.481  48.368  -8.351  1.00 20.00           H  
ATOM   2313  HA  LEU A 171      40.764  46.349  -9.930  1.00 20.00           H  
ATOM   2314  HB2 LEU A 171      42.159  48.672  -9.550  1.00 20.00           H  
ATOM   2315  HB3 LEU A 171      43.082  47.531 -10.015  1.00 20.00           H  
ATOM   2316  HG  LEU A 171      42.292  48.772 -11.846  1.00 20.00           H  
ATOM   2317 HD11 LEU A 171      41.779  46.994 -13.222  1.00 20.00           H  
ATOM   2318 HD12 LEU A 171      42.970  46.615 -12.269  1.00 20.00           H  
ATOM   2319 HD13 LEU A 171      41.521  46.085 -11.965  1.00 20.00           H  
ATOM   2320 HD21 LEU A 171      40.080  48.588 -12.506  1.00 20.00           H  
ATOM   2321 HD22 LEU A 171      39.758  47.743 -11.222  1.00 20.00           H  
ATOM   2322 HD23 LEU A 171      40.160  49.257 -11.085  1.00 20.00           H  
ATOM   2323  N   ALA A 172      42.868  46.248  -7.473  1.00 20.00           N  
ATOM   2324  CA  ALA A 172      43.852  45.410  -6.795  1.00 20.00           C  
ATOM   2325  CB  ALA A 172      44.556  46.206  -5.709  1.00 20.00           C  
ATOM   2326  C   ALA A 172      43.194  44.172  -6.194  1.00 20.00           C  
ATOM   2327  O   ALA A 172      43.800  43.103  -6.170  1.00 20.00           O  
ATOM   2328  H   ALA A 172      42.775  47.029  -7.125  1.00 20.00           H  
ATOM   2329  HA  ALA A 172      44.545  45.127  -7.428  1.00 20.00           H  
ATOM   2330  HB1 ALA A 172      45.200  45.641  -5.275  1.00 20.00           H  
ATOM   2331  HB2 ALA A 172      45.000  46.957  -6.110  1.00 20.00           H  
ATOM   2332  HB3 ALA A 172      43.905  46.511  -5.073  1.00 20.00           H  
ATOM   2333  N   MET A 173      41.957  44.312  -5.711  1.00 20.00           N  
ATOM   2334  CA  MET A 173      41.200  43.174  -5.201  1.00 20.00           C  
ATOM   2335  CB  MET A 173      39.916  43.647  -4.505  1.00 20.00           C  
ATOM   2336  CG  MET A 173      40.173  44.585  -3.351  1.00 20.00           C  
ATOM   2337  SD  MET A 173      40.203  43.727  -1.761  1.00 20.00           S  
ATOM   2338  CE  MET A 173      38.498  43.256  -1.626  1.00 20.00           C  
ATOM   2339  C   MET A 173      40.867  42.193  -6.320  1.00 20.00           C  
ATOM   2340  O   MET A 173      41.038  40.987  -6.154  1.00 20.00           O  
ATOM   2341  H   MET A 173      41.535  45.060  -5.668  1.00 20.00           H  
ATOM   2342  HA  MET A 173      41.718  42.708  -4.512  1.00 20.00           H  
ATOM   2343  HB2 MET A 173      39.342  44.076  -5.159  1.00 20.00           H  
ATOM   2344  HB3 MET A 173      39.439  42.875  -4.163  1.00 20.00           H  
ATOM   2345  HG2 MET A 173      41.016  45.041  -3.497  1.00 20.00           H  
ATOM   2346  HG3 MET A 173      39.467  45.249  -3.320  1.00 20.00           H  
ATOM   2347  HE1 MET A 173      38.361  42.815  -0.784  1.00 20.00           H  
ATOM   2348  HE2 MET A 173      37.951  44.044  -1.673  1.00 20.00           H  
ATOM   2349  HE3 MET A 173      38.280  42.661  -2.347  1.00 20.00           H  
ATOM   2350  N   VAL A 174      40.393  42.705  -7.460  1.00 20.00           N  
ATOM   2351  CA  VAL A 174      40.068  41.859  -8.603  1.00 20.00           C  
ATOM   2352  CB  VAL A 174      39.404  42.669  -9.735  1.00 20.00           C  
ATOM   2353  CG1 VAL A 174      39.200  41.806 -10.975  1.00 20.00           C  
ATOM   2354  CG2 VAL A 174      38.084  43.273  -9.270  1.00 20.00           C  
ATOM   2355  C   VAL A 174      41.303  41.115  -9.102  1.00 20.00           C  
ATOM   2356  O   VAL A 174      41.220  39.934  -9.431  1.00 20.00           O  
ATOM   2357  H   VAL A 174      40.252  43.542  -7.593  1.00 20.00           H  
ATOM   2358  HA  VAL A 174      39.382  41.205  -8.352  1.00 20.00           H  
ATOM   2359  HB  VAL A 174      39.998  43.404  -9.993  1.00 20.00           H  
ATOM   2360 HG11 VAL A 174      38.786  42.336 -11.660  1.00 20.00           H  
ATOM   2361 HG12 VAL A 174      40.053  41.489 -11.279  1.00 20.00           H  
ATOM   2362 HG13 VAL A 174      38.635  41.063 -10.749  1.00 20.00           H  
ATOM   2363 HG21 VAL A 174      37.700  43.778  -9.990  1.00 20.00           H  
ATOM   2364 HG22 VAL A 174      37.488  42.564  -9.016  1.00 20.00           H  
ATOM   2365 HG23 VAL A 174      38.250  43.846  -8.518  1.00 20.00           H  
ATOM   2366  N   LEU A 175      42.448  41.802  -9.157  1.00 20.00           N  
ATOM   2367  CA  LEU A 175      43.689  41.187  -9.616  1.00 20.00           C  
ATOM   2368  CB  LEU A 175      44.807  42.233  -9.691  1.00 20.00           C  
ATOM   2369  CG  LEU A 175      45.049  42.828 -11.070  1.00 20.00           C  
ATOM   2370  CD1 LEU A 175      45.913  44.068 -10.981  1.00 20.00           C  
ATOM   2371  CD2 LEU A 175      45.676  41.810 -11.998  1.00 20.00           C  
ATOM   2372  C   LEU A 175      44.101  40.039  -8.701  1.00 20.00           C  
ATOM   2373  O   LEU A 175      44.519  38.988  -9.181  1.00 20.00           O  
ATOM   2374  H   LEU A 175      42.529  42.628  -8.933  1.00 20.00           H  
ATOM   2375  HA  LEU A 175      43.576  40.844 -10.527  1.00 20.00           H  
ATOM   2376  HB2 LEU A 175      44.623  42.939  -9.053  1.00 20.00           H  
ATOM   2377  HB3 LEU A 175      45.636  41.830  -9.389  1.00 20.00           H  
ATOM   2378  HG  LEU A 175      44.199  43.098 -11.451  1.00 20.00           H  
ATOM   2379 HD11 LEU A 175      46.046  44.420 -11.865  1.00 20.00           H  
ATOM   2380 HD12 LEU A 175      45.470  44.720 -10.434  1.00 20.00           H  
ATOM   2381 HD13 LEU A 175      46.759  43.833 -10.592  1.00 20.00           H  
ATOM   2382 HD21 LEU A 175      45.810  42.213 -12.860  1.00 20.00           H  
ATOM   2383 HD22 LEU A 175      46.520  41.533 -11.634  1.00 20.00           H  
ATOM   2384 HD23 LEU A 175      45.088  41.055 -12.077  1.00 20.00           H  
ATOM   2385  N   GLY A 176      43.985  40.236  -7.385  1.00 20.00           N  
ATOM   2386  CA  GLY A 176      44.303  39.193  -6.420  1.00 20.00           C  
ATOM   2387  C   GLY A 176      43.461  37.947  -6.594  1.00 20.00           C  
ATOM   2388  O   GLY A 176      43.993  36.854  -6.798  1.00 20.00           O  
ATOM   2389  H   GLY A 176      43.613  40.928  -7.034  1.00 20.00           H  
ATOM   2390  HA2 GLY A 176      45.241  38.953  -6.487  1.00 20.00           H  
ATOM   2391  HA3 GLY A 176      44.187  39.529  -5.517  1.00 20.00           H  
ATOM   2392  N   SER A 177      42.148  38.111  -6.513  1.00 20.00           N  
ATOM   2393  CA  SER A 177      41.227  36.984  -6.608  1.00 20.00           C  
ATOM   2394  CB  SER A 177      39.798  37.437  -6.332  1.00 20.00           C  
ATOM   2395  OG  SER A 177      39.452  38.558  -7.129  1.00 20.00           O  
ATOM   2396  C   SER A 177      41.312  36.323  -7.980  1.00 20.00           C  
ATOM   2397  O   SER A 177      41.213  35.102  -8.083  1.00 20.00           O  
ATOM   2398  H   SER A 177      41.761  38.871  -6.403  1.00 20.00           H  
ATOM   2399  HA  SER A 177      41.439  36.319  -5.920  1.00 20.00           H  
ATOM   2400  HB2 SER A 177      39.192  36.701  -6.513  1.00 20.00           H  
ATOM   2401  HB3 SER A 177      39.718  37.679  -5.396  1.00 20.00           H  
ATOM   2402  HG  SER A 177      39.760  39.242  -6.800  1.00 20.00           H  
ATOM   2403  N   GLY A 178      41.494  37.124  -9.033  1.00 20.00           N  
ATOM   2404  CA  GLY A 178      41.744  36.596 -10.367  1.00 20.00           C  
ATOM   2405  C   GLY A 178      43.042  35.823 -10.467  1.00 20.00           C  
ATOM   2406  O   GLY A 178      43.085  34.743 -11.057  1.00 20.00           O  
ATOM   2407  H   GLY A 178      41.362  37.973  -9.018  1.00 20.00           H  
ATOM   2408  HA2 GLY A 178      41.012  36.020 -10.638  1.00 20.00           H  
ATOM   2409  HA3 GLY A 178      41.757  37.319 -11.013  1.00 20.00           H  
ATOM   2410  N   LEU A 179      44.099  36.378  -9.889  1.00 20.00           N  
ATOM   2411  CA  LEU A 179      45.401  35.719  -9.879  1.00 20.00           C  
ATOM   2412  CB  LEU A 179      46.442  36.604  -9.184  1.00 20.00           C  
ATOM   2413  CG  LEU A 179      47.848  36.530  -9.762  1.00 20.00           C  
ATOM   2414  CD1 LEU A 179      47.897  35.595 -10.951  1.00 20.00           C  
ATOM   2415  CD2 LEU A 179      48.349  37.906 -10.148  1.00 20.00           C  
ATOM   2416  C   LEU A 179      45.321  34.361  -9.191  1.00 20.00           C  
ATOM   2417  O   LEU A 179      45.917  33.395  -9.663  1.00 20.00           O  
ATOM   2418  H   LEU A 179      44.090  37.141  -9.492  1.00 20.00           H  
ATOM   2419  HA  LEU A 179      45.720  35.594 -10.797  1.00 20.00           H  
ATOM   2420  HB2 LEU A 179      46.130  37.522  -9.189  1.00 20.00           H  
ATOM   2421  HB3 LEU A 179      46.490  36.359  -8.247  1.00 20.00           H  
ATOM   2422  HG  LEU A 179      48.447  36.171  -9.089  1.00 20.00           H  
ATOM   2423 HD11 LEU A 179      48.793  35.572 -11.294  1.00 20.00           H  
ATOM   2424 HD12 LEU A 179      47.633  34.716 -10.669  1.00 20.00           H  
ATOM   2425 HD13 LEU A 179      47.296  35.917 -11.627  1.00 20.00           H  
ATOM   2426 HD21 LEU A 179      49.255  37.833 -10.456  1.00 20.00           H  
ATOM   2427 HD22 LEU A 179      47.794  38.255 -10.849  1.00 20.00           H  
ATOM   2428 HD23 LEU A 179      48.308  38.480  -9.380  1.00 20.00           H  
ATOM   2429  N   ASN A 180      44.587  34.282  -8.077  1.00 20.00           N  
ATOM   2430  CA  ASN A 180      44.473  33.040  -7.320  1.00 20.00           C  
ATOM   2431  CB  ASN A 180      43.664  33.262  -6.044  1.00 20.00           C  
ATOM   2432  CG  ASN A 180      43.421  31.997  -5.263  1.00 20.00           C  
ATOM   2433  OD1 ASN A 180      44.356  31.325  -4.817  1.00 20.00           O  
ATOM   2434  ND2 ASN A 180      42.159  31.701  -4.993  1.00 20.00           N  
ATOM   2435  C   ASN A 180      43.841  31.941  -8.167  1.00 20.00           C  
ATOM   2436  O   ASN A 180      44.215  30.777  -8.044  1.00 20.00           O  
ATOM   2437  H   ASN A 180      44.146  34.939  -7.741  1.00 20.00           H  
ATOM   2438  HA  ASN A 180      45.360  32.745  -7.024  1.00 20.00           H  
ATOM   2439  HB2 ASN A 180      44.122  33.912  -5.489  1.00 20.00           H  
ATOM   2440  HB3 ASN A 180      42.802  33.640  -6.278  1.00 20.00           H  
ATOM   2441 HD21 ASN A 180      41.973  31.024  -4.497  1.00 20.00           H  
ATOM   2442 HD22 ASN A 180      41.526  32.187  -5.313  1.00 20.00           H  
ATOM   2443  N   ILE A 181      42.884  32.305  -9.025  1.00 20.00           N  
ATOM   2444  CA  ILE A 181      42.187  31.328  -9.855  1.00 20.00           C  
ATOM   2445  CB  ILE A 181      41.012  31.988 -10.609  1.00 20.00           C  
ATOM   2446  CG1 ILE A 181      39.972  32.545  -9.626  1.00 20.00           C  
ATOM   2447  CG2 ILE A 181      40.380  31.011 -11.593  1.00 20.00           C  
ATOM   2448  CD1 ILE A 181      38.898  33.365 -10.278  1.00 20.00           C  
ATOM   2449  C   ILE A 181      43.152  30.639 -10.814  1.00 20.00           C  
ATOM   2450  O   ILE A 181      42.982  29.460 -11.118  1.00 20.00           O  
ATOM   2451  H   ILE A 181      42.621  33.115  -9.142  1.00 20.00           H  
ATOM   2452  HA  ILE A 181      41.760  30.651  -9.290  1.00 20.00           H  
ATOM   2453  HB  ILE A 181      41.343  32.759 -11.097  1.00 20.00           H  
ATOM   2454 HG12 ILE A 181      39.575  31.809  -9.135  1.00 20.00           H  
ATOM   2455 HG13 ILE A 181      40.421  33.105  -8.973  1.00 20.00           H  
ATOM   2456 HG21 ILE A 181      39.662  31.452 -12.054  1.00 20.00           H  
ATOM   2457 HG22 ILE A 181      41.046  30.728 -12.223  1.00 20.00           H  
ATOM   2458 HG23 ILE A 181      40.043  30.254 -11.109  1.00 20.00           H  
ATOM   2459 HD11 ILE A 181      38.290  33.678  -9.603  1.00 20.00           H  
ATOM   2460 HD12 ILE A 181      39.302  34.114 -10.723  1.00 20.00           H  
ATOM   2461 HD13 ILE A 181      38.430  32.819 -10.913  1.00 20.00           H  
ATOM   2462  N   VAL A 182      44.165  31.368 -11.291  1.00 20.00           N  
ATOM   2463  CA  VAL A 182      45.205  30.781 -12.128  1.00 20.00           C  
ATOM   2464  CB  VAL A 182      45.896  31.847 -13.004  1.00 20.00           C  
ATOM   2465  CG1 VAL A 182      46.972  31.217 -13.880  1.00 20.00           C  
ATOM   2466  CG2 VAL A 182      44.876  32.599 -13.851  1.00 20.00           C  
ATOM   2467  C   VAL A 182      46.217  30.014 -11.284  1.00 20.00           C  
ATOM   2468  O   VAL A 182      46.642  28.926 -11.667  1.00 20.00           O  
ATOM   2469  H   VAL A 182      44.269  32.209 -11.142  1.00 20.00           H  
ATOM   2470  HA  VAL A 182      44.805  30.169 -12.780  1.00 20.00           H  
ATOM   2471  HB  VAL A 182      46.344  32.497 -12.422  1.00 20.00           H  
ATOM   2472 HG11 VAL A 182      47.391  31.905 -14.403  1.00 20.00           H  
ATOM   2473 HG12 VAL A 182      47.624  30.793 -13.318  1.00 20.00           H  
ATOM   2474 HG13 VAL A 182      46.564  30.568 -14.458  1.00 20.00           H  
ATOM   2475 HG21 VAL A 182      45.327  33.286 -14.347  1.00 20.00           H  
ATOM   2476 HG22 VAL A 182      44.456  31.982 -14.455  1.00 20.00           H  
ATOM   2477 HG23 VAL A 182      44.217  32.991 -13.272  1.00 20.00           H  
ATOM   2478  N   LEU A 183      46.605  30.576 -10.135  1.00 20.00           N  
ATOM   2479  CA  LEU A 183      47.743  30.065  -9.377  1.00 20.00           C  
ATOM   2480  CB  LEU A 183      48.220  31.109  -8.361  1.00 20.00           C  
ATOM   2481  CG  LEU A 183      48.991  32.282  -8.948  1.00 20.00           C  
ATOM   2482  CD1 LEU A 183      49.467  33.218  -7.858  1.00 20.00           C  
ATOM   2483  CD2 LEU A 183      50.159  31.801  -9.782  1.00 20.00           C  
ATOM   2484  C   LEU A 183      47.387  28.764  -8.667  1.00 20.00           C  
ATOM   2485  O   LEU A 183      48.242  27.897  -8.503  1.00 20.00           O  
ATOM   2486  H   LEU A 183      46.221  31.256  -9.774  1.00 20.00           H  
ATOM   2487  HA  LEU A 183      48.500  29.904  -9.978  1.00 20.00           H  
ATOM   2488  HB2 LEU A 183      47.456  31.433  -7.858  1.00 20.00           H  
ATOM   2489  HB3 LEU A 183      48.788  30.675  -7.706  1.00 20.00           H  
ATOM   2490  HG  LEU A 183      48.400  32.791  -9.525  1.00 20.00           H  
ATOM   2491 HD11 LEU A 183      49.953  33.942  -8.258  1.00 20.00           H  
ATOM   2492 HD12 LEU A 183      48.705  33.560  -7.384  1.00 20.00           H  
ATOM   2493 HD13 LEU A 183      50.036  32.733  -7.256  1.00 20.00           H  
ATOM   2494 HD21 LEU A 183      50.629  32.562 -10.131  1.00 20.00           H  
ATOM   2495 HD22 LEU A 183      50.747  31.283  -9.226  1.00 20.00           H  
ATOM   2496 HD23 LEU A 183      49.828  31.261 -10.502  1.00 20.00           H  
ATOM   2497  N   ASP A 184      46.127  28.623  -8.245  1.00 20.00           N  
ATOM   2498  CA  ASP A 184      45.695  27.445  -7.501  1.00 20.00           C  
ATOM   2499  CB  ASP A 184      44.171  27.452  -7.316  1.00 20.00           C  
ATOM   2500  CG  ASP A 184      43.726  28.091  -6.018  1.00 20.00           C  
ATOM   2501  OD1 ASP A 184      44.600  28.405  -5.183  1.00 20.00           O  
ATOM   2502  OD2 ASP A 184      42.501  28.216  -5.809  1.00 20.00           O  
ATOM   2503  C   ASP A 184      46.139  26.164  -8.198  1.00 20.00           C  
ATOM   2504  O   ASP A 184      46.963  25.425  -7.663  1.00 20.00           O  
ATOM   2505  H   ASP A 184      45.503  29.199  -8.380  1.00 20.00           H  
ATOM   2506  HA  ASP A 184      46.072  27.463  -6.596  1.00 20.00           H  
ATOM   2507  HB2 ASP A 184      43.763  27.910  -8.068  1.00 20.00           H  
ATOM   2508  HB3 ASP A 184      43.847  26.538  -7.326  1.00 20.00           H  
ATOM   2509  N   PRO A 185      45.598  25.898  -9.390  1.00 20.00           N  
ATOM   2510  CA  PRO A 185      45.847  24.625 -10.007  1.00 20.00           C  
ATOM   2511  CB  PRO A 185      45.112  24.609 -11.328  1.00 20.00           C  
ATOM   2512  CG  PRO A 185      45.009  26.059 -11.709  1.00 20.00           C  
ATOM   2513  CD  PRO A 185      44.899  26.775 -10.350  1.00 20.00           C  
ATOM   2514  C   PRO A 185      47.339  24.352 -10.252  1.00 20.00           C  
ATOM   2515  O   PRO A 185      47.750  23.219 -10.487  1.00 20.00           O  
ATOM   2516  HA  PRO A 185      45.495  23.877  -9.460  1.00 20.00           H  
ATOM   2517  HB2 PRO A 185      44.226  24.231 -11.213  1.00 20.00           H  
ATOM   2518  HB3 PRO A 185      45.628  24.126 -11.992  1.00 20.00           H  
ATOM   2519  HG2 PRO A 185      44.212  26.215 -12.240  1.00 20.00           H  
ATOM   2520  HG3 PRO A 185      45.808  26.344 -12.179  1.00 20.00           H  
ATOM   2521  HD2 PRO A 185      45.348  27.634 -10.396  1.00 20.00           H  
ATOM   2522  HD3 PRO A 185      43.966  26.857 -10.098  1.00 20.00           H  
ATOM   2523  N   ILE A 186      48.105  25.426 -10.479  1.00 20.00           N  
ATOM   2524  CA  ILE A 186      49.547  25.312 -10.667  1.00 20.00           C  
ATOM   2525  CB  ILE A 186      50.144  26.651 -11.152  1.00 20.00           C  
ATOM   2526  CG1 ILE A 186      49.659  26.989 -12.569  1.00 20.00           C  
ATOM   2527  CG2 ILE A 186      51.666  26.627 -11.076  1.00 20.00           C  
ATOM   2528  CD1 ILE A 186      49.926  28.406 -12.982  1.00 20.00           C  
ATOM   2529  C   ILE A 186      50.228  24.823  -9.393  1.00 20.00           C  
ATOM   2530  O   ILE A 186      51.010  23.876  -9.436  1.00 20.00           O  
ATOM   2531  H   ILE A 186      47.808  26.231 -10.529  1.00 20.00           H  
ATOM   2532  HA  ILE A 186      49.742  24.685 -11.394  1.00 20.00           H  
ATOM   2533  HB  ILE A 186      49.811  27.368 -10.589  1.00 20.00           H  
ATOM   2534 HG12 ILE A 186      50.072  26.377 -13.199  1.00 20.00           H  
ATOM   2535 HG13 ILE A 186      48.702  26.837 -12.620  1.00 20.00           H  
ATOM   2536 HG21 ILE A 186      52.008  27.470 -11.385  1.00 20.00           H  
ATOM   2537 HG22 ILE A 186      51.931  26.483 -10.164  1.00 20.00           H  
ATOM   2538 HG23 ILE A 186      51.996  25.916 -11.630  1.00 20.00           H  
ATOM   2539 HD11 ILE A 186      49.593  28.541 -13.872  1.00 20.00           H  
ATOM   2540 HD12 ILE A 186      49.478  28.998 -12.374  1.00 20.00           H  
ATOM   2541 HD13 ILE A 186      50.872  28.565 -12.958  1.00 20.00           H  
ATOM   2542  N   PHE A 187      49.933  25.465  -8.258  1.00 20.00           N  
ATOM   2543  CA  PHE A 187      50.574  25.120  -6.994  1.00 20.00           C  
ATOM   2544  CB  PHE A 187      50.312  26.207  -5.942  1.00 20.00           C  
ATOM   2545  CG  PHE A 187      51.330  27.321  -5.947  1.00 20.00           C  
ATOM   2546  CD1 PHE A 187      51.308  28.296  -6.928  1.00 20.00           C  
ATOM   2547  CD2 PHE A 187      52.308  27.391  -4.972  1.00 20.00           C  
ATOM   2548  CE1 PHE A 187      52.246  29.319  -6.929  1.00 20.00           C  
ATOM   2549  CE2 PHE A 187      53.244  28.416  -4.977  1.00 20.00           C  
ATOM   2550  CZ  PHE A 187      53.207  29.373  -5.955  1.00 20.00           C  
ATOM   2551  C   PHE A 187      50.093  23.764  -6.488  1.00 20.00           C  
ATOM   2552  O   PHE A 187      50.865  23.023  -5.884  1.00 20.00           O  
ATOM   2553  H   PHE A 187      49.361  26.105  -8.198  1.00 20.00           H  
ATOM   2554  HA  PHE A 187      51.547  25.091  -7.109  1.00 20.00           H  
ATOM   2555  HB2 PHE A 187      49.423  26.570  -6.077  1.00 20.00           H  
ATOM   2556  HB3 PHE A 187      50.317  25.801  -5.061  1.00 20.00           H  
ATOM   2557  HD1 PHE A 187      50.658  28.265  -7.592  1.00 20.00           H  
ATOM   2558  HD2 PHE A 187      52.339  26.744  -4.305  1.00 20.00           H  
ATOM   2559  HE1 PHE A 187      52.220  29.969  -7.593  1.00 20.00           H  
ATOM   2560  HE2 PHE A 187      53.897  28.453  -4.316  1.00 20.00           H  
ATOM   2561  HZ  PHE A 187      53.834  30.060  -5.958  1.00 20.00           H  
ATOM   2562  N   ILE A 188      48.821  23.437  -6.734  1.00 20.00           N  
ATOM   2563  CA  ILE A 188      48.233  22.206  -6.216  1.00 20.00           C  
ATOM   2564  CB  ILE A 188      46.692  22.305  -6.189  1.00 20.00           C  
ATOM   2565  CG1 ILE A 188      46.231  23.480  -5.315  1.00 20.00           C  
ATOM   2566  CG2 ILE A 188      46.072  20.991  -5.727  1.00 20.00           C  
ATOM   2567  CD1 ILE A 188      44.779  23.822  -5.472  1.00 20.00           C  
ATOM   2568  C   ILE A 188      48.704  20.997  -7.017  1.00 20.00           C  
ATOM   2569  O   ILE A 188      49.061  19.974  -6.436  1.00 20.00           O  
ATOM   2570  H   ILE A 188      48.279  23.915  -7.199  1.00 20.00           H  
ATOM   2571  HA  ILE A 188      48.483  22.084  -5.277  1.00 20.00           H  
ATOM   2572  HB  ILE A 188      46.373  22.508  -7.082  1.00 20.00           H  
ATOM   2573 HG12 ILE A 188      46.426  23.279  -4.386  1.00 20.00           H  
ATOM   2574 HG13 ILE A 188      46.751  24.267  -5.544  1.00 20.00           H  
ATOM   2575 HG21 ILE A 188      45.116  21.083  -5.719  1.00 20.00           H  
ATOM   2576 HG22 ILE A 188      46.327  20.294  -6.336  1.00 20.00           H  
ATOM   2577 HG23 ILE A 188      46.390  20.789  -4.844  1.00 20.00           H  
ATOM   2578 HD11 ILE A 188      44.566  24.558  -4.893  1.00 20.00           H  
ATOM   2579 HD12 ILE A 188      44.613  24.068  -6.385  1.00 20.00           H  
ATOM   2580 HD13 ILE A 188      44.251  23.056  -5.237  1.00 20.00           H  
ATOM   2581  N   TYR A 189      48.708  21.109  -8.348  1.00 20.00           N  
ATOM   2582  CA  TYR A 189      48.877  19.948  -9.215  1.00 20.00           C  
ATOM   2583  CB  TYR A 189      47.755  19.887 -10.261  1.00 20.00           C  
ATOM   2584  CG  TYR A 189      46.383  19.686  -9.660  1.00 20.00           C  
ATOM   2585  CD1 TYR A 189      46.045  18.495  -9.034  1.00 20.00           C  
ATOM   2586  CD2 TYR A 189      45.424  20.686  -9.717  1.00 20.00           C  
ATOM   2587  CE1 TYR A 189      44.790  18.304  -8.481  1.00 20.00           C  
ATOM   2588  CE2 TYR A 189      44.162  20.506  -9.166  1.00 20.00           C  
ATOM   2589  CZ  TYR A 189      43.847  19.312  -8.548  1.00 20.00           C  
ATOM   2590  OH  TYR A 189      42.601  19.126  -8.000  1.00 20.00           O  
ATOM   2591  C   TYR A 189      50.240  19.969  -9.897  1.00 20.00           C  
ATOM   2592  O   TYR A 189      51.010  19.021  -9.766  1.00 20.00           O  
ATOM   2593  H   TYR A 189      48.613  21.851  -8.772  1.00 20.00           H  
ATOM   2594  HA  TYR A 189      48.795  19.124  -8.691  1.00 20.00           H  
ATOM   2595  HB2 TYR A 189      47.771  20.701 -10.788  1.00 20.00           H  
ATOM   2596  HB3 TYR A 189      47.928  19.149 -10.867  1.00 20.00           H  
ATOM   2597  HD1 TYR A 189      46.673  17.811  -8.985  1.00 20.00           H  
ATOM   2598  HD2 TYR A 189      45.630  21.493 -10.132  1.00 20.00           H  
ATOM   2599  HE1 TYR A 189      44.584  17.498  -8.066  1.00 20.00           H  
ATOM   2600  HE2 TYR A 189      43.531  21.187  -9.213  1.00 20.00           H  
ATOM   2601  HH  TYR A 189      42.245  19.852  -7.862  1.00 20.00           H  
ATOM   2602  N   THR A 190      50.542  21.048 -10.626  1.00 20.00           N  
ATOM   2603  CA  THR A 190      51.797  21.149 -11.363  1.00 20.00           C  
ATOM   2604  CB  THR A 190      51.825  22.436 -12.188  1.00 20.00           C  
ATOM   2605  OG1 THR A 190      50.652  22.493 -13.001  1.00 20.00           O  
ATOM   2606  CG2 THR A 190      53.065  22.538 -13.059  1.00 20.00           C  
ATOM   2607  C   THR A 190      52.993  21.060 -10.422  1.00 20.00           C  
ATOM   2608  O   THR A 190      53.828  20.170 -10.569  1.00 20.00           O  
ATOM   2609  H   THR A 190      50.032  21.736 -10.707  1.00 20.00           H  
ATOM   2610  HA  THR A 190      51.856  20.428 -12.024  1.00 20.00           H  
ATOM   2611  HB  THR A 190      51.797  23.197 -11.588  1.00 20.00           H  
ATOM   2612  HG1 THR A 190      50.637  23.196 -13.423  1.00 20.00           H  
ATOM   2613 HG21 THR A 190      53.054  23.363 -13.551  1.00 20.00           H  
ATOM   2614 HG22 THR A 190      53.853  22.514 -12.512  1.00 20.00           H  
ATOM   2615 HG23 THR A 190      53.092  21.805 -13.679  1.00 20.00           H  
ATOM   2616  N   LEU A 191      53.078  21.977  -9.454  1.00 20.00           N  
ATOM   2617  CA  LEU A 191      54.201  22.006  -8.522  1.00 20.00           C  
ATOM   2618  CB  LEU A 191      54.346  23.401  -7.904  1.00 20.00           C  
ATOM   2619  CG  LEU A 191      54.247  24.560  -8.884  1.00 20.00           C  
ATOM   2620  CD1 LEU A 191      54.395  25.888  -8.171  1.00 20.00           C  
ATOM   2621  CD2 LEU A 191      55.281  24.431  -9.982  1.00 20.00           C  
ATOM   2622  C   LEU A 191      54.028  20.959  -7.426  1.00 20.00           C  
ATOM   2623  O   LEU A 191      54.972  20.674  -6.693  1.00 20.00           O  
ATOM   2624  H   LEU A 191      52.495  22.594  -9.319  1.00 20.00           H  
ATOM   2625  HA  LEU A 191      55.038  21.832  -9.001  1.00 20.00           H  
ATOM   2626  HB2 LEU A 191      53.686  23.505  -7.200  1.00 20.00           H  
ATOM   2627  HB3 LEU A 191      55.203  23.460  -7.455  1.00 20.00           H  
ATOM   2628  HG  LEU A 191      53.369  24.552  -9.296  1.00 20.00           H  
ATOM   2629 HD11 LEU A 191      54.347  26.596  -8.817  1.00 20.00           H  
ATOM   2630 HD12 LEU A 191      53.683  25.980  -7.533  1.00 20.00           H  
ATOM   2631 HD13 LEU A 191      55.243  25.909  -7.722  1.00 20.00           H  
ATOM   2632 HD21 LEU A 191      55.196  25.176 -10.581  1.00 20.00           H  
ATOM   2633 HD22 LEU A 191      56.157  24.428  -9.589  1.00 20.00           H  
ATOM   2634 HD23 LEU A 191      55.132  23.610 -10.457  1.00 20.00           H  
ATOM   2635  N   GLY A 192      52.827  20.386  -7.313  1.00 20.00           N  
ATOM   2636  CA  GLY A 192      52.632  19.149  -6.571  1.00 20.00           C  
ATOM   2637  C   GLY A 192      52.592  19.356  -5.071  1.00 20.00           C  
ATOM   2638  O   GLY A 192      52.923  18.450  -4.304  1.00 20.00           O  
ATOM   2639  H   GLY A 192      52.133  20.635  -7.755  1.00 20.00           H  
ATOM   2640  HA2 GLY A 192      51.809  18.719  -6.852  1.00 20.00           H  
ATOM   2641  HA3 GLY A 192      53.339  18.519  -6.784  1.00 20.00           H  
ATOM   2642  N   PHE A 193      52.187  20.547  -4.655  1.00 20.00           N  
ATOM   2643  CA  PHE A 193      52.154  20.895  -3.238  1.00 20.00           C  
ATOM   2644  CB  PHE A 193      52.333  22.407  -3.049  1.00 20.00           C  
ATOM   2645  CG  PHE A 193      53.735  22.895  -3.321  1.00 20.00           C  
ATOM   2646  CD1 PHE A 193      54.819  22.332  -2.673  1.00 20.00           C  
ATOM   2647  CD2 PHE A 193      53.966  23.918  -4.223  1.00 20.00           C  
ATOM   2648  CE1 PHE A 193      56.107  22.783  -2.927  1.00 20.00           C  
ATOM   2649  CE2 PHE A 193      55.256  24.367  -4.473  1.00 20.00           C  
ATOM   2650  CZ  PHE A 193      56.317  23.797  -3.824  1.00 20.00           C  
ATOM   2651  C   PHE A 193      50.854  20.428  -2.592  1.00 20.00           C  
ATOM   2652  O   PHE A 193      50.734  20.445  -1.369  1.00 20.00           O  
ATOM   2653  H   PHE A 193      51.923  21.179  -5.176  1.00 20.00           H  
ATOM   2654  HA  PHE A 193      52.909  20.478  -2.774  1.00 20.00           H  
ATOM   2655  HB2 PHE A 193      51.703  22.874  -3.619  1.00 20.00           H  
ATOM   2656  HB3 PHE A 193      52.107  22.640  -2.135  1.00 20.00           H  
ATOM   2657  HD1 PHE A 193      54.683  21.643  -2.063  1.00 20.00           H  
ATOM   2658  HD2 PHE A 193      53.249  24.309  -4.667  1.00 20.00           H  
ATOM   2659  HE1 PHE A 193      56.828  22.396  -2.486  1.00 20.00           H  
ATOM   2660  HE2 PHE A 193      55.398  25.055  -5.082  1.00 20.00           H  
ATOM   2661  HZ  PHE A 193      57.181  24.097  -3.991  1.00 20.00           H  
ATOM   2662  N   GLY A 194      49.881  20.012  -3.407  1.00 20.00           N  
ATOM   2663  CA  GLY A 194      48.593  19.562  -2.900  1.00 20.00           C  
ATOM   2664  C   GLY A 194      47.794  20.667  -2.243  1.00 20.00           C  
ATOM   2665  O   GLY A 194      47.759  21.795  -2.737  1.00 20.00           O  
ATOM   2666  H   GLY A 194      49.906  20.092  -4.263  1.00 20.00           H  
ATOM   2667  HA2 GLY A 194      48.068  19.178  -3.621  1.00 20.00           H  
ATOM   2668  HA3 GLY A 194      48.720  18.842  -2.263  1.00 20.00           H  
ATOM   2669  N   VAL A 195      47.153  20.343  -1.128  1.00 20.00           N  
ATOM   2670  CA  VAL A 195      46.215  21.260  -0.489  1.00 20.00           C  
ATOM   2671  CB  VAL A 195      45.450  20.574   0.662  1.00 20.00           C  
ATOM   2672  CG1 VAL A 195      44.536  21.565   1.374  1.00 20.00           C  
ATOM   2673  CG2 VAL A 195      44.658  19.376   0.151  1.00 20.00           C  
ATOM   2674  C   VAL A 195      46.925  22.522  -0.011  1.00 20.00           C  
ATOM   2675  O   VAL A 195      46.385  23.618  -0.139  1.00 20.00           O  
ATOM   2676  H   VAL A 195      47.243  19.592  -0.718  1.00 20.00           H  
ATOM   2677  HA  VAL A 195      45.508  21.510  -1.120  1.00 20.00           H  
ATOM   2678  HB  VAL A 195      46.094  20.250   1.326  1.00 20.00           H  
ATOM   2679 HG11 VAL A 195      44.077  21.111   2.084  1.00 20.00           H  
ATOM   2680 HG12 VAL A 195      45.069  22.277   1.734  1.00 20.00           H  
ATOM   2681 HG13 VAL A 195      43.903  21.915   0.743  1.00 20.00           H  
ATOM   2682 HG21 VAL A 195      44.191  18.973   0.887  1.00 20.00           H  
ATOM   2683 HG22 VAL A 195      44.029  19.675  -0.509  1.00 20.00           H  
ATOM   2684 HG23 VAL A 195      45.266  18.743  -0.238  1.00 20.00           H  
ATOM   2685  N   VAL A 196      48.133  22.372   0.539  1.00 20.00           N  
ATOM   2686  CA  VAL A 196      48.899  23.513   1.030  1.00 20.00           C  
ATOM   2687  CB  VAL A 196      50.170  23.060   1.779  1.00 20.00           C  
ATOM   2688  CG1 VAL A 196      51.221  22.546   0.803  1.00 20.00           C  
ATOM   2689  CG2 VAL A 196      50.729  24.191   2.633  1.00 20.00           C  
ATOM   2690  C   VAL A 196      49.234  24.475  -0.104  1.00 20.00           C  
ATOM   2691  O   VAL A 196      49.445  25.662   0.137  1.00 20.00           O  
ATOM   2692  H   VAL A 196      48.530  21.615   0.638  1.00 20.00           H  
ATOM   2693  HA  VAL A 196      48.385  23.991   1.714  1.00 20.00           H  
ATOM   2694  HB  VAL A 196      49.942  22.315   2.373  1.00 20.00           H  
ATOM   2695 HG11 VAL A 196      52.004  22.286   1.294  1.00 20.00           H  
ATOM   2696 HG12 VAL A 196      50.867  21.788   0.332  1.00 20.00           H  
ATOM   2697 HG13 VAL A 196      51.441  23.245   0.182  1.00 20.00           H  
ATOM   2698 HG21 VAL A 196      51.520  23.883   3.082  1.00 20.00           H  
ATOM   2699 HG22 VAL A 196      50.946  24.934   2.066  1.00 20.00           H  
ATOM   2700 HG23 VAL A 196      50.067  24.453   3.277  1.00 20.00           H  
ATOM   2701  N   GLY A 197      49.282  23.970  -1.340  1.00 20.00           N  
ATOM   2702  CA  GLY A 197      49.492  24.813  -2.508  1.00 20.00           C  
ATOM   2703  C   GLY A 197      48.428  25.878  -2.671  1.00 20.00           C  
ATOM   2704  O   GLY A 197      48.732  27.019  -3.024  1.00 20.00           O  
ATOM   2705  H   GLY A 197      49.080  23.157  -1.534  1.00 20.00           H  
ATOM   2706  HA2 GLY A 197      50.362  25.240  -2.457  1.00 20.00           H  
ATOM   2707  HA3 GLY A 197      49.519  24.268  -3.310  1.00 20.00           H  
ATOM   2708  N   ALA A 198      47.182  25.505  -2.413  1.00 20.00           N  
ATOM   2709  CA  ALA A 198      46.067  26.441  -2.509  1.00 20.00           C  
ATOM   2710  CB  ALA A 198      44.753  25.712  -2.277  1.00 20.00           C  
ATOM   2711  C   ALA A 198      46.220  27.579  -1.505  1.00 20.00           C  
ATOM   2712  O   ALA A 198      45.841  28.711  -1.795  1.00 20.00           O  
ATOM   2713  H   ALA A 198      46.953  24.710  -2.178  1.00 20.00           H  
ATOM   2714  HA  ALA A 198      46.021  26.816  -3.413  1.00 20.00           H  
ATOM   2715  HB1 ALA A 198      44.031  26.342  -2.340  1.00 20.00           H  
ATOM   2716  HB2 ALA A 198      44.651  25.031  -2.945  1.00 20.00           H  
ATOM   2717  HB3 ALA A 198      44.766  25.315  -1.403  1.00 20.00           H  
ATOM   2718  N   ALA A 199      46.774  27.283  -0.326  1.00 20.00           N  
ATOM   2719  CA  ALA A 199      47.096  28.317   0.651  1.00 20.00           C  
ATOM   2720  CB  ALA A 199      47.483  27.682   1.976  1.00 20.00           C  
ATOM   2721  C   ALA A 199      48.226  29.210   0.149  1.00 20.00           C  
ATOM   2722  O   ALA A 199      48.110  30.433   0.190  1.00 20.00           O  
ATOM   2723  H   ALA A 199      46.972  26.486  -0.070  1.00 20.00           H  
ATOM   2724  HA  ALA A 199      46.307  28.870   0.826  1.00 20.00           H  
ATOM   2725  HB1 ALA A 199      47.696  28.375   2.605  1.00 20.00           H  
ATOM   2726  HB2 ALA A 199      46.743  27.163   2.302  1.00 20.00           H  
ATOM   2727  HB3 ALA A 199      48.246  27.115   1.841  1.00 20.00           H  
ATOM   2728  N   TYR A 200      49.318  28.604  -0.327  1.00 20.00           N  
ATOM   2729  CA  TYR A 200      50.390  29.353  -0.973  1.00 20.00           C  
ATOM   2730  CB  TYR A 200      51.423  28.397  -1.586  1.00 20.00           C  
ATOM   2731  CG  TYR A 200      52.182  27.592  -0.556  1.00 20.00           C  
ATOM   2732  CD1 TYR A 200      52.299  28.036   0.753  1.00 20.00           C  
ATOM   2733  CD2 TYR A 200      52.781  26.387  -0.890  1.00 20.00           C  
ATOM   2734  CE1 TYR A 200      52.992  27.304   1.702  1.00 20.00           C  
ATOM   2735  CE2 TYR A 200      53.479  25.644   0.053  1.00 20.00           C  
ATOM   2736  CZ  TYR A 200      53.583  26.106   1.350  1.00 20.00           C  
ATOM   2737  OH  TYR A 200      54.272  25.376   2.289  1.00 20.00           O  
ATOM   2738  C   TYR A 200      49.835  30.291  -2.040  1.00 20.00           C  
ATOM   2739  O   TYR A 200      50.185  31.469  -2.068  1.00 20.00           O  
ATOM   2740  H   TYR A 200      49.459  27.757  -0.285  1.00 20.00           H  
ATOM   2741  HA  TYR A 200      50.879  29.881  -0.308  1.00 20.00           H  
ATOM   2742  HB2 TYR A 200      50.974  27.802  -2.207  1.00 20.00           H  
ATOM   2743  HB3 TYR A 200      52.067  28.913  -2.097  1.00 20.00           H  
ATOM   2744  HD1 TYR A 200      51.905  28.842   0.999  1.00 20.00           H  
ATOM   2745  HD2 TYR A 200      52.715  26.071  -1.762  1.00 20.00           H  
ATOM   2746  HE1 TYR A 200      53.059  27.620   2.574  1.00 20.00           H  
ATOM   2747  HE2 TYR A 200      53.875  24.838  -0.188  1.00 20.00           H  
ATOM   2748  HH  TYR A 200      54.636  24.734   1.932  1.00 20.00           H  
ATOM   2749  N   ALA A 201      48.970  29.774  -2.918  1.00 20.00           N  
ATOM   2750  CA  ALA A 201      48.510  30.531  -4.077  1.00 20.00           C  
ATOM   2751  CB  ALA A 201      47.707  29.632  -5.003  1.00 20.00           C  
ATOM   2752  C   ALA A 201      47.667  31.728  -3.648  1.00 20.00           C  
ATOM   2753  O   ALA A 201      47.672  32.757  -4.319  1.00 20.00           O  
ATOM   2754  H   ALA A 201      48.636  28.984  -2.861  1.00 20.00           H  
ATOM   2755  HA  ALA A 201      49.277  30.851  -4.595  1.00 20.00           H  
ATOM   2756  HB1 ALA A 201      47.413  30.145  -5.759  1.00 20.00           H  
ATOM   2757  HB2 ALA A 201      48.265  28.908  -5.297  1.00 20.00           H  
ATOM   2758  HB3 ALA A 201      46.949  29.288  -4.525  1.00 20.00           H  
ATOM   2759  N   THR A 202      46.943  31.597  -2.533  1.00 20.00           N  
ATOM   2760  CA  THR A 202      46.220  32.723  -1.952  1.00 20.00           C  
ATOM   2761  CB  THR A 202      45.217  32.228  -0.909  1.00 20.00           C  
ATOM   2762  OG1 THR A 202      44.294  31.339  -1.537  1.00 20.00           O  
ATOM   2763  CG2 THR A 202      44.468  33.368  -0.239  1.00 20.00           C  
ATOM   2764  C   THR A 202      47.185  33.746  -1.361  1.00 20.00           C  
ATOM   2765  O   THR A 202      47.073  34.936  -1.648  1.00 20.00           O  
ATOM   2766  H   THR A 202      46.857  30.862  -2.094  1.00 20.00           H  
ATOM   2767  HA  THR A 202      45.672  33.159  -2.637  1.00 20.00           H  
ATOM   2768  HB  THR A 202      45.691  31.720  -0.231  1.00 20.00           H  
ATOM   2769  HG1 THR A 202      44.658  30.622  -1.697  1.00 20.00           H  
ATOM   2770 HG21 THR A 202      43.824  33.018   0.380  1.00 20.00           H  
ATOM   2771 HG22 THR A 202      45.084  33.929   0.238  1.00 20.00           H  
ATOM   2772 HG23 THR A 202      44.013  33.894  -0.900  1.00 20.00           H  
ATOM   2773  N   LEU A 203      48.133  33.288  -0.539  1.00 20.00           N  
ATOM   2774  CA  LEU A 203      49.126  34.176   0.056  1.00 20.00           C  
ATOM   2775  CB  LEU A 203      50.137  33.371   0.880  1.00 20.00           C  
ATOM   2776  CG  LEU A 203      50.096  33.617   2.380  1.00 20.00           C  
ATOM   2777  CD1 LEU A 203      51.198  32.855   3.085  1.00 20.00           C  
ATOM   2778  CD2 LEU A 203      50.193  35.096   2.690  1.00 20.00           C  
ATOM   2779  C   LEU A 203      49.847  34.987  -1.016  1.00 20.00           C  
ATOM   2780  O   LEU A 203      50.013  36.195  -0.867  1.00 20.00           O  
ATOM   2781  H   LEU A 203      48.220  32.464  -0.311  1.00 20.00           H  
ATOM   2782  HA  LEU A 203      48.692  34.791   0.684  1.00 20.00           H  
ATOM   2783  HB2 LEU A 203      50.015  32.427   0.695  1.00 20.00           H  
ATOM   2784  HB3 LEU A 203      51.033  33.574   0.567  1.00 20.00           H  
ATOM   2785  HG  LEU A 203      49.253  33.292   2.731  1.00 20.00           H  
ATOM   2786 HD11 LEU A 203      51.130  33.010   4.030  1.00 20.00           H  
ATOM   2787 HD12 LEU A 203      51.097  31.918   2.901  1.00 20.00           H  
ATOM   2788 HD13 LEU A 203      52.048  33.163   2.762  1.00 20.00           H  
ATOM   2789 HD21 LEU A 203      50.145  35.220   3.641  1.00 20.00           H  
ATOM   2790 HD22 LEU A 203      51.030  35.431   2.360  1.00 20.00           H  
ATOM   2791 HD23 LEU A 203      49.465  35.553   2.262  1.00 20.00           H  
ATOM   2792  N   LEU A 204      50.274  34.327  -2.096  1.00 20.00           N  
ATOM   2793  CA  LEU A 204      51.035  34.991  -3.149  1.00 20.00           C  
ATOM   2794  CB  LEU A 204      51.626  33.957  -4.115  1.00 20.00           C  
ATOM   2795  CG  LEU A 204      52.665  34.494  -5.087  1.00 20.00           C  
ATOM   2796  CD1 LEU A 204      53.855  35.067  -4.346  1.00 20.00           C  
ATOM   2797  CD2 LEU A 204      53.110  33.419  -6.054  1.00 20.00           C  
ATOM   2798  C   LEU A 204      50.165  35.985  -3.909  1.00 20.00           C  
ATOM   2799  O   LEU A 204      50.623  37.075  -4.245  1.00 20.00           O  
ATOM   2800  H   LEU A 204      50.133  33.491  -2.241  1.00 20.00           H  
ATOM   2801  HA  LEU A 204      51.799  35.467  -2.760  1.00 20.00           H  
ATOM   2802  HB2 LEU A 204      51.999  33.223  -3.602  1.00 20.00           H  
ATOM   2803  HB3 LEU A 204      50.907  33.562  -4.633  1.00 20.00           H  
ATOM   2804  HG  LEU A 204      52.272  35.217  -5.601  1.00 20.00           H  
ATOM   2805 HD11 LEU A 204      54.498  35.384  -4.985  1.00 20.00           H  
ATOM   2806 HD12 LEU A 204      53.559  35.795  -3.794  1.00 20.00           H  
ATOM   2807 HD13 LEU A 204      54.245  34.379  -3.802  1.00 20.00           H  
ATOM   2808 HD21 LEU A 204      53.758  33.790  -6.658  1.00 20.00           H  
ATOM   2809 HD22 LEU A 204      53.503  32.696  -5.559  1.00 20.00           H  
ATOM   2810 HD23 LEU A 204      52.347  33.104  -6.544  1.00 20.00           H  
ATOM   2811  N   SER A 205      48.910  35.615  -4.181  1.00 20.00           N  
ATOM   2812  CA  SER A 205      47.968  36.520  -4.831  1.00 20.00           C  
ATOM   2813  CB  SER A 205      46.656  35.801  -5.128  1.00 20.00           C  
ATOM   2814  OG  SER A 205      46.864  34.678  -5.968  1.00 20.00           O  
ATOM   2815  C   SER A 205      47.708  37.750  -3.969  1.00 20.00           C  
ATOM   2816  O   SER A 205      47.547  38.849  -4.495  1.00 20.00           O  
ATOM   2817  H   SER A 205      48.582  34.841  -3.997  1.00 20.00           H  
ATOM   2818  HA  SER A 205      48.322  36.807  -5.698  1.00 20.00           H  
ATOM   2819  HB2 SER A 205      46.254  35.519  -4.291  1.00 20.00           H  
ATOM   2820  HB3 SER A 205      46.051  36.418  -5.569  1.00 20.00           H  
ATOM   2821  HG  SER A 205      47.167  34.054  -5.532  1.00 20.00           H  
ATOM   2822  N   MET A 206      47.668  37.571  -2.645  1.00 20.00           N  
ATOM   2823  CA  MET A 206      47.341  38.662  -1.734  1.00 20.00           C  
ATOM   2824  CB  MET A 206      46.829  38.112  -0.395  1.00 20.00           C  
ATOM   2825  CG  MET A 206      45.551  37.320  -0.526  1.00 20.00           C  
ATOM   2826  SD  MET A 206      44.648  37.208   1.036  1.00 20.00           S  
ATOM   2827  CE  MET A 206      43.718  38.717   0.969  1.00 20.00           C  
ATOM   2828  C   MET A 206      48.548  39.567  -1.509  1.00 20.00           C  
ATOM   2829  O   MET A 206      48.386  40.756  -1.243  1.00 20.00           O  
ATOM   2830  H   MET A 206      47.827  36.823  -2.253  1.00 20.00           H  
ATOM   2831  HA  MET A 206      46.606  39.196  -2.100  1.00 20.00           H  
ATOM   2832  HB2 MET A 206      47.520  37.564   0.006  1.00 20.00           H  
ATOM   2833  HB3 MET A 206      46.661  38.854   0.207  1.00 20.00           H  
ATOM   2834  HG2 MET A 206      44.992  37.731  -1.203  1.00 20.00           H  
ATOM   2835  HG3 MET A 206      45.767  36.419  -0.812  1.00 20.00           H  
ATOM   2836  HE1 MET A 206      43.144  38.764   1.737  1.00 20.00           H  
ATOM   2837  HE2 MET A 206      44.326  39.459   0.972  1.00 20.00           H  
ATOM   2838  HE3 MET A 206      43.193  38.725   0.166  1.00 20.00           H  
ATOM   2839  N   VAL A 207      49.757  39.009  -1.616  1.00 20.00           N  
ATOM   2840  CA  VAL A 207      50.976  39.812  -1.596  1.00 20.00           C  
ATOM   2841  CB  VAL A 207      52.233  38.927  -1.461  1.00 20.00           C  
ATOM   2842  CG1 VAL A 207      53.477  39.677  -1.921  1.00 20.00           C  
ATOM   2843  CG2 VAL A 207      52.396  38.430  -0.030  1.00 20.00           C  
ATOM   2844  C   VAL A 207      51.058  40.711  -2.825  1.00 20.00           C  
ATOM   2845  O   VAL A 207      51.436  41.875  -2.713  1.00 20.00           O  
ATOM   2846  H   VAL A 207      49.896  38.165  -1.702  1.00 20.00           H  
ATOM   2847  HA  VAL A 207      50.997  40.369  -0.791  1.00 20.00           H  
ATOM   2848  HB  VAL A 207      52.138  38.146  -2.044  1.00 20.00           H  
ATOM   2849 HG11 VAL A 207      54.242  39.105  -1.821  1.00 20.00           H  
ATOM   2850 HG12 VAL A 207      53.372  39.921  -2.844  1.00 20.00           H  
ATOM   2851 HG13 VAL A 207      53.584  40.465  -1.383  1.00 20.00           H  
ATOM   2852 HG21 VAL A 207      53.207  37.920   0.034  1.00 20.00           H  
ATOM   2853 HG22 VAL A 207      52.440  39.186   0.561  1.00 20.00           H  
ATOM   2854 HG23 VAL A 207      51.644  37.879   0.198  1.00 20.00           H  
ATOM   2855  N   VAL A 208      50.706  40.177  -3.998  1.00 20.00           N  
ATOM   2856  CA  VAL A 208      50.660  40.972  -5.220  1.00 20.00           C  
ATOM   2857  CB  VAL A 208      50.367  40.095  -6.455  1.00 20.00           C  
ATOM   2858  CG1 VAL A 208      50.179  40.954  -7.700  1.00 20.00           C  
ATOM   2859  CG2 VAL A 208      51.471  39.066  -6.666  1.00 20.00           C  
ATOM   2860  C   VAL A 208      49.654  42.111  -5.094  1.00 20.00           C  
ATOM   2861  O   VAL A 208      49.899  43.209  -5.589  1.00 20.00           O  
ATOM   2862  H   VAL A 208      50.488  39.352  -4.109  1.00 20.00           H  
ATOM   2863  HA  VAL A 208      51.545  41.348  -5.408  1.00 20.00           H  
ATOM   2864  HB  VAL A 208      49.526  39.612  -6.311  1.00 20.00           H  
ATOM   2865 HG11 VAL A 208      49.992  40.383  -8.449  1.00 20.00           H  
ATOM   2866 HG12 VAL A 208      49.444  41.555  -7.557  1.00 20.00           H  
ATOM   2867 HG13 VAL A 208      50.984  41.452  -7.860  1.00 20.00           H  
ATOM   2868 HG21 VAL A 208      51.268  38.546  -7.447  1.00 20.00           H  
ATOM   2869 HG22 VAL A 208      52.306  39.524  -6.787  1.00 20.00           H  
ATOM   2870 HG23 VAL A 208      51.518  38.496  -5.895  1.00 20.00           H  
ATOM   2871  N   THR A 209      48.521  41.854  -4.433  1.00 20.00           N  
ATOM   2872  CA  THR A 209      47.555  42.905  -4.132  1.00 20.00           C  
ATOM   2873  CB  THR A 209      46.268  42.297  -3.573  1.00 20.00           C  
ATOM   2874  OG1 THR A 209      45.582  41.614  -4.622  1.00 20.00           O  
ATOM   2875  CG2 THR A 209      45.357  43.342  -2.950  1.00 20.00           C  
ATOM   2876  C   THR A 209      48.148  43.937  -3.179  1.00 20.00           C  
ATOM   2877  O   THR A 209      48.028  45.136  -3.416  1.00 20.00           O  
ATOM   2878  H   THR A 209      48.292  41.076  -4.149  1.00 20.00           H  
ATOM   2879  HA  THR A 209      47.280  43.355  -4.958  1.00 20.00           H  
ATOM   2880  HB  THR A 209      46.497  41.637  -2.900  1.00 20.00           H  
ATOM   2881  HG1 THR A 209      45.088  42.134  -5.020  1.00 20.00           H  
ATOM   2882 HG21 THR A 209      44.565  42.923  -2.606  1.00 20.00           H  
ATOM   2883 HG22 THR A 209      45.811  43.786  -2.230  1.00 20.00           H  
ATOM   2884 HG23 THR A 209      45.105  43.992  -3.610  1.00 20.00           H  
ATOM   2885  N   SER A 210      48.789  43.475  -2.101  1.00 20.00           N  
ATOM   2886  CA  SER A 210      49.429  44.373  -1.146  1.00 20.00           C  
ATOM   2887  CB  SER A 210      50.130  43.577  -0.050  1.00 20.00           C  
ATOM   2888  OG  SER A 210      49.276  42.579   0.484  1.00 20.00           O  
ATOM   2889  C   SER A 210      50.425  45.293  -1.844  1.00 20.00           C  
ATOM   2890  O   SER A 210      50.485  46.482  -1.539  1.00 20.00           O  
ATOM   2891  H   SER A 210      48.866  42.642  -1.903  1.00 20.00           H  
ATOM   2892  HA  SER A 210      48.752  44.920  -0.695  1.00 20.00           H  
ATOM   2893  HB2 SER A 210      50.929  43.168  -0.419  1.00 20.00           H  
ATOM   2894  HB3 SER A 210      50.392  44.182   0.661  1.00 20.00           H  
ATOM   2895  HG  SER A 210      48.700  42.925   0.954  1.00 20.00           H  
ATOM   2896  N   LEU A 211      51.207  44.749  -2.780  1.00 20.00           N  
ATOM   2897  CA  LEU A 211      52.208  45.534  -3.495  1.00 20.00           C  
ATOM   2898  CB  LEU A 211      53.020  44.635  -4.435  1.00 20.00           C  
ATOM   2899  CG  LEU A 211      54.046  43.742  -3.755  1.00 20.00           C  
ATOM   2900  CD1 LEU A 211      54.787  42.897  -4.769  1.00 20.00           C  
ATOM   2901  CD2 LEU A 211      55.019  44.560  -2.933  1.00 20.00           C  
ATOM   2902  C   LEU A 211      51.555  46.665  -4.282  1.00 20.00           C  
ATOM   2903  O   LEU A 211      52.118  47.754  -4.378  1.00 20.00           O  
ATOM   2904  H   LEU A 211      51.175  43.923  -3.019  1.00 20.00           H  
ATOM   2905  HA  LEU A 211      52.850  45.915  -2.861  1.00 20.00           H  
ATOM   2906  HB2 LEU A 211      52.410  44.098  -4.964  1.00 20.00           H  
ATOM   2907  HB3 LEU A 211      53.487  45.192  -5.078  1.00 20.00           H  
ATOM   2908  HG  LEU A 211      53.586  43.133  -3.156  1.00 20.00           H  
ATOM   2909 HD11 LEU A 211      55.428  42.348  -4.311  1.00 20.00           H  
ATOM   2910 HD12 LEU A 211      54.157  42.342  -5.235  1.00 20.00           H  
ATOM   2911 HD13 LEU A 211      55.236  43.476  -5.390  1.00 20.00           H  
ATOM   2912 HD21 LEU A 211      55.655  43.970  -2.523  1.00 20.00           H  
ATOM   2913 HD22 LEU A 211      55.473  45.178  -3.511  1.00 20.00           H  
ATOM   2914 HD23 LEU A 211      54.532  45.039  -2.258  1.00 20.00           H  
ATOM   2915  N   PHE A 212      50.370  46.414  -4.844  1.00 20.00           N  
ATOM   2916  CA  PHE A 212      49.623  47.447  -5.554  1.00 20.00           C  
ATOM   2917  CB  PHE A 212      48.480  46.824  -6.368  1.00 20.00           C  
ATOM   2918  CG  PHE A 212      48.878  46.409  -7.763  1.00 20.00           C  
ATOM   2919  CD1 PHE A 212      48.878  47.322  -8.801  1.00 20.00           C  
ATOM   2920  CD2 PHE A 212      49.253  45.105  -8.033  1.00 20.00           C  
ATOM   2921  CE1 PHE A 212      49.245  46.936 -10.082  1.00 20.00           C  
ATOM   2922  CE2 PHE A 212      49.619  44.723  -9.316  1.00 20.00           C  
ATOM   2923  CZ  PHE A 212      49.613  45.641 -10.332  1.00 20.00           C  
ATOM   2924  C   PHE A 212      49.078  48.491  -4.585  1.00 20.00           C  
ATOM   2925  O   PHE A 212      49.129  49.684  -4.873  1.00 20.00           O  
ATOM   2926  H   PHE A 212      49.978  45.648  -4.826  1.00 20.00           H  
ATOM   2927  HA  PHE A 212      50.203  47.890  -6.208  1.00 20.00           H  
ATOM   2928  HB2 PHE A 212      48.126  46.062  -5.883  1.00 20.00           H  
ATOM   2929  HB3 PHE A 212      47.758  47.468  -6.441  1.00 20.00           H  
ATOM   2930  HD1 PHE A 212      48.630  48.203  -8.637  1.00 20.00           H  
ATOM   2931  HD2 PHE A 212      49.259  44.477  -7.348  1.00 20.00           H  
ATOM   2932  HE1 PHE A 212      49.240  47.559 -10.772  1.00 20.00           H  
ATOM   2933  HE2 PHE A 212      49.869  43.843  -9.486  1.00 20.00           H  
ATOM   2934  HZ  PHE A 212      49.858  45.385 -11.192  1.00 20.00           H  
ATOM   2935  N   ILE A 213      48.558  48.046  -3.437  1.00 20.00           N  
ATOM   2936  CA  ILE A 213      48.031  48.960  -2.430  1.00 20.00           C  
ATOM   2937  CB  ILE A 213      47.434  48.179  -1.239  1.00 20.00           C  
ATOM   2938  CG1 ILE A 213      46.274  47.282  -1.695  1.00 20.00           C  
ATOM   2939  CG2 ILE A 213      47.000  49.128  -0.129  1.00 20.00           C  
ATOM   2940  CD1 ILE A 213      45.088  48.040  -2.214  1.00 20.00           C  
ATOM   2941  C   ILE A 213      49.100  49.948  -1.974  1.00 20.00           C  
ATOM   2942  O   ILE A 213      48.976  51.146  -2.218  1.00 20.00           O  
ATOM   2943  H   ILE A 213      48.501  47.216  -3.221  1.00 20.00           H  
ATOM   2944  HA  ILE A 213      47.270  49.459  -2.795  1.00 20.00           H  
ATOM   2945  HB  ILE A 213      48.106  47.572  -0.891  1.00 20.00           H  
ATOM   2946 HG12 ILE A 213      46.597  46.667  -2.373  1.00 20.00           H  
ATOM   2947 HG13 ILE A 213      45.979  46.741  -0.946  1.00 20.00           H  
ATOM   2948 HG21 ILE A 213      46.625  48.616   0.592  1.00 20.00           H  
ATOM   2949 HG22 ILE A 213      47.766  49.616   0.183  1.00 20.00           H  
ATOM   2950 HG23 ILE A 213      46.343  49.736  -0.476  1.00 20.00           H  
ATOM   2951 HD11 ILE A 213      44.392  47.417  -2.438  1.00 20.00           H  
ATOM   2952 HD12 ILE A 213      44.779  48.641  -1.533  1.00 20.00           H  
ATOM   2953 HD13 ILE A 213      45.349  48.534  -2.995  1.00 20.00           H  
ATOM   2954  N   ALA A 214      50.149  49.450  -1.314  1.00 20.00           N  
ATOM   2955  CA  ALA A 214      51.454  50.101  -1.347  1.00 20.00           C  
ATOM   2956  CB  ALA A 214      52.475  49.263  -0.594  1.00 20.00           C  
ATOM   2957  C   ALA A 214      51.917  50.325  -2.783  1.00 20.00           C  
ATOM   2958  O   ALA A 214      51.505  49.599  -3.684  1.00 20.00           O  
ATOM   2959  H   ALA A 214      50.127  48.733  -0.839  1.00 20.00           H  
ATOM   2960  HA  ALA A 214      51.410  50.965  -0.887  1.00 20.00           H  
ATOM   2961  HB1 ALA A 214      53.293  49.760  -0.518  1.00 20.00           H  
ATOM   2962  HB2 ALA A 214      52.132  49.064   0.280  1.00 20.00           H  
ATOM   2963  HB3 ALA A 214      52.630  48.449  -1.079  1.00 20.00           H  
ATOM   2964  N   TYR A 215      52.773  51.328  -2.999  1.00 20.00           N  
ATOM   2965  CA  TYR A 215      52.595  52.264  -4.104  1.00 20.00           C  
ATOM   2966  CB  TYR A 215      52.237  51.513  -5.394  1.00 20.00           C  
ATOM   2967  CG  TYR A 215      52.548  52.296  -6.650  1.00 20.00           C  
ATOM   2968  CD1 TYR A 215      53.855  52.616  -6.987  1.00 20.00           C  
ATOM   2969  CD2 TYR A 215      51.535  52.715  -7.500  1.00 20.00           C  
ATOM   2970  CE1 TYR A 215      54.146  53.332  -8.136  1.00 20.00           C  
ATOM   2971  CE2 TYR A 215      51.816  53.434  -8.654  1.00 20.00           C  
ATOM   2972  CZ  TYR A 215      53.125  53.741  -8.970  1.00 20.00           C  
ATOM   2973  OH  TYR A 215      53.409  54.453 -10.111  1.00 20.00           O  
ATOM   2974  C   TYR A 215      51.524  53.299  -3.776  1.00 20.00           C  
ATOM   2975  O   TYR A 215      51.379  53.691  -2.621  1.00 20.00           O  
ATOM   2976  H   TYR A 215      53.467  51.486  -2.515  1.00 20.00           H  
ATOM   2977  HA  TYR A 215      53.439  52.725  -4.291  1.00 20.00           H  
ATOM   2978  HB2 TYR A 215      52.707  50.665  -5.407  1.00 20.00           H  
ATOM   2979  HB3 TYR A 215      51.287  51.316  -5.391  1.00 20.00           H  
ATOM   2980  HD1 TYR A 215      54.549  52.344  -6.431  1.00 20.00           H  
ATOM   2981  HD2 TYR A 215      50.652  52.511  -7.292  1.00 20.00           H  
ATOM   2982  HE1 TYR A 215      55.030  53.536  -8.343  1.00 20.00           H  
ATOM   2983  HE2 TYR A 215      51.125  53.708  -9.213  1.00 20.00           H  
ATOM   2984  HH  TYR A 215      52.740  54.508 -10.581  1.00 20.00           H  
ATOM   2985  N   TRP A 216      50.774  53.743  -4.789  1.00 20.00           N  
ATOM   2986  CA  TRP A 216      49.518  54.449  -4.560  1.00 20.00           C  
ATOM   2987  CB  TRP A 216      48.324  53.507  -4.761  1.00 20.00           C  
ATOM   2988  CG  TRP A 216      48.094  53.122  -6.191  1.00 20.00           C  
ATOM   2989  CD1 TRP A 216      48.574  53.756  -7.298  1.00 20.00           C  
ATOM   2990  NE1 TRP A 216      48.149  53.106  -8.433  1.00 20.00           N  
ATOM   2991  CE2 TRP A 216      47.380  52.030  -8.071  1.00 20.00           C  
ATOM   2992  CZ2 TRP A 216      46.732  51.078  -8.857  1.00 20.00           C  
ATOM   2993  CH2 TRP A 216      46.024  50.103  -8.207  1.00 20.00           C  
ATOM   2994  CZ3 TRP A 216      45.951  50.058  -6.814  1.00 20.00           C  
ATOM   2995  CE3 TRP A 216      46.592  50.998  -6.033  1.00 20.00           C  
ATOM   2996  CD2 TRP A 216      47.324  52.011  -6.663  1.00 20.00           C  
ATOM   2997  C   TRP A 216      49.483  55.063  -3.165  1.00 20.00           C  
ATOM   2998  O   TRP A 216      49.587  56.279  -3.023  1.00 20.00           O  
ATOM   2999  H   TRP A 216      50.975  53.645  -5.620  1.00 20.00           H  
ATOM   3000  HA  TRP A 216      49.409  55.162  -5.225  1.00 20.00           H  
ATOM   3001  HB2 TRP A 216      48.454  52.712  -4.221  1.00 20.00           H  
ATOM   3002  HB3 TRP A 216      47.520  53.941  -4.435  1.00 20.00           H  
ATOM   3003  HD1 TRP A 216      49.110  54.516  -7.286  1.00 20.00           H  
ATOM   3004  HE1 TRP A 216      48.335  53.337  -9.241  1.00 20.00           H  
ATOM   3005  HE3 TRP A 216      46.538  50.960  -5.106  1.00 20.00           H  
ATOM   3006  HZ2 TRP A 216      46.778  51.105  -9.786  1.00 20.00           H  
ATOM   3007  HZ3 TRP A 216      45.462  49.381  -6.404  1.00 20.00           H  
ATOM   3008  HH2 TRP A 216      45.582  49.455  -8.706  1.00 20.00           H  
ATOM   3009  N   LEU A 217      49.336  54.226  -2.134  1.00 20.00           N  
ATOM   3010  CA  LEU A 217      49.435  54.686  -0.753  1.00 20.00           C  
ATOM   3011  CB  LEU A 217      49.373  53.497   0.213  1.00 20.00           C  
ATOM   3012  CG  LEU A 217      47.994  52.881   0.398  1.00 20.00           C  
ATOM   3013  CD1 LEU A 217      47.997  51.875   1.529  1.00 20.00           C  
ATOM   3014  CD2 LEU A 217      46.950  53.950   0.641  1.00 20.00           C  
ATOM   3015  C   LEU A 217      50.719  55.478  -0.531  1.00 20.00           C  
ATOM   3016  O   LEU A 217      50.681  56.570   0.031  1.00 20.00           O  
ATOM   3017  H   LEU A 217      49.178  53.384  -2.211  1.00 20.00           H  
ATOM   3018  HA  LEU A 217      48.667  55.255  -0.533  1.00 20.00           H  
ATOM   3019  HB2 LEU A 217      50.002  52.819  -0.080  1.00 20.00           H  
ATOM   3020  HB3 LEU A 217      49.694  53.780   1.083  1.00 20.00           H  
ATOM   3021  HG  LEU A 217      47.751  52.403  -0.411  1.00 20.00           H  
ATOM   3022 HD11 LEU A 217      47.130  51.465   1.585  1.00 20.00           H  
ATOM   3023 HD12 LEU A 217      48.662  51.206   1.351  1.00 20.00           H  
ATOM   3024 HD13 LEU A 217      48.199  52.329   2.350  1.00 20.00           H  
ATOM   3025 HD21 LEU A 217      46.092  53.532   0.738  1.00 20.00           H  
ATOM   3026 HD22 LEU A 217      47.173  54.427   1.444  1.00 20.00           H  
ATOM   3027 HD23 LEU A 217      46.939  54.552  -0.107  1.00 20.00           H  
ATOM   3028  N   PHE A 218      51.856  54.932  -0.971  1.00 20.00           N  
ATOM   3029  CA  PHE A 218      53.160  55.426  -0.541  1.00 20.00           C  
ATOM   3030  CB  PHE A 218      54.016  54.279   0.014  1.00 20.00           C  
ATOM   3031  CG  PHE A 218      53.533  53.742   1.339  1.00 20.00           C  
ATOM   3032  CD1 PHE A 218      53.589  54.520   2.482  1.00 20.00           C  
ATOM   3033  CD2 PHE A 218      53.022  52.461   1.441  1.00 20.00           C  
ATOM   3034  CE1 PHE A 218      53.145  54.022   3.698  1.00 20.00           C  
ATOM   3035  CE2 PHE A 218      52.578  51.967   2.660  1.00 20.00           C  
ATOM   3036  CZ  PHE A 218      52.642  52.751   3.780  1.00 20.00           C  
ATOM   3037  C   PHE A 218      53.886  56.123  -1.687  1.00 20.00           C  
ATOM   3038  O   PHE A 218      54.569  57.121  -1.467  1.00 20.00           O  
ATOM   3039  H   PHE A 218      51.896  54.272  -1.521  1.00 20.00           H  
ATOM   3040  HA  PHE A 218      53.052  56.058   0.200  1.00 20.00           H  
ATOM   3041  HB2 PHE A 218      54.049  53.564  -0.641  1.00 20.00           H  
ATOM   3042  HB3 PHE A 218      54.926  54.592   0.132  1.00 20.00           H  
ATOM   3043  HD1 PHE A 218      53.929  55.384   2.432  1.00 20.00           H  
ATOM   3044  HD2 PHE A 218      52.976  51.923   0.683  1.00 20.00           H  
ATOM   3045  HE1 PHE A 218      53.188  54.555   4.460  1.00 20.00           H  
ATOM   3046  HE2 PHE A 218      52.237  51.104   2.715  1.00 20.00           H  
ATOM   3047  HZ  PHE A 218      52.345  52.420   4.597  1.00 20.00           H  
ATOM   3048  N   VAL A 219      53.740  55.603  -2.909  1.00 20.00           N  
ATOM   3049  CA  VAL A 219      54.636  55.955  -4.004  1.00 20.00           C  
ATOM   3050  CB  VAL A 219      55.151  54.700  -4.740  1.00 20.00           C  
ATOM   3051  CG1 VAL A 219      55.996  55.086  -5.948  1.00 20.00           C  
ATOM   3052  CG2 VAL A 219      55.935  53.799  -3.793  1.00 20.00           C  
ATOM   3053  C   VAL A 219      53.966  56.929  -4.968  1.00 20.00           C  
ATOM   3054  O   VAL A 219      54.537  57.968  -5.290  1.00 20.00           O  
ATOM   3055  H   VAL A 219      53.125  55.042  -3.126  1.00 20.00           H  
ATOM   3056  HA  VAL A 219      55.452  56.367  -3.650  1.00 20.00           H  
ATOM   3057  HB  VAL A 219      54.385  54.191  -5.077  1.00 20.00           H  
ATOM   3058 HG11 VAL A 219      56.291  54.287  -6.391  1.00 20.00           H  
ATOM   3059 HG12 VAL A 219      55.462  55.613  -6.547  1.00 20.00           H  
ATOM   3060 HG13 VAL A 219      56.753  55.595  -5.650  1.00 20.00           H  
ATOM   3061 HG21 VAL A 219      56.234  53.024  -4.275  1.00 20.00           H  
ATOM   3062 HG22 VAL A 219      56.692  54.284  -3.456  1.00 20.00           H  
ATOM   3063 HG23 VAL A 219      55.365  53.535  -3.068  1.00 20.00           H  
ATOM   3064  N   LYS A 220      52.756  56.597  -5.428  1.00 20.00           N  
ATOM   3065  CA  LYS A 220      52.101  57.363  -6.483  1.00 20.00           C  
ATOM   3066  CB  LYS A 220      50.753  56.728  -6.853  1.00 20.00           C  
ATOM   3067  CG  LYS A 220      50.085  57.384  -8.052  1.00 20.00           C  
ATOM   3068  CD  LYS A 220      48.791  58.079  -7.661  1.00 20.00           C  
ATOM   3069  CE  LYS A 220      47.978  58.475  -8.868  1.00 20.00           C  
ATOM   3070  NZ  LYS A 220      46.770  59.251  -8.486  1.00 20.00           N  
ATOM   3071  C   LYS A 220      51.908  58.816  -6.065  1.00 20.00           C  
ATOM   3072  O   LYS A 220      51.473  59.084  -4.947  1.00 20.00           O  
ATOM   3073  H   LYS A 220      52.295  55.930  -5.141  1.00 20.00           H  
ATOM   3074  HA  LYS A 220      52.640  57.335  -7.301  1.00 20.00           H  
ATOM   3075  HB2 LYS A 220      50.885  55.783  -7.023  1.00 20.00           H  
ATOM   3076  HB3 LYS A 220      50.151  56.804  -6.096  1.00 20.00           H  
ATOM   3077  HG2 LYS A 220      50.700  58.024  -8.444  1.00 20.00           H  
ATOM   3078  HG3 LYS A 220      49.873  56.702  -8.707  1.00 20.00           H  
ATOM   3079  HD2 LYS A 220      48.274  57.487  -7.093  1.00 20.00           H  
ATOM   3080  HD3 LYS A 220      49.003  58.885  -7.164  1.00 20.00           H  
ATOM   3081  HE2 LYS A 220      48.535  58.999  -9.465  1.00 20.00           H  
ATOM   3082  HE3 LYS A 220      47.687  57.673  -9.329  1.00 20.00           H  
ATOM   3083  HZ1 LYS A 220      46.274  59.493  -9.272  1.00 20.00           H  
ATOM   3084  HZ2 LYS A 220      46.207  58.722  -7.916  1.00 20.00           H  
ATOM   3085  HZ3 LYS A 220      47.026  60.049  -8.020  1.00 20.00           H  
ATOM   3086  N   ARG A 221      52.229  59.756  -6.958  1.00 20.00           N  
ATOM   3087  CA  ARG A 221      52.111  61.178  -6.652  1.00 20.00           C  
ATOM   3088  CB  ARG A 221      52.786  62.024  -7.740  1.00 20.00           C  
ATOM   3089  CG  ARG A 221      53.927  62.883  -7.217  1.00 20.00           C  
ATOM   3090  CD  ARG A 221      54.829  63.355  -8.338  1.00 20.00           C  
ATOM   3091  NE  ARG A 221      55.650  62.270  -8.866  1.00 20.00           N  
ATOM   3092  CZ  ARG A 221      56.486  62.411  -9.886  1.00 20.00           C  
ATOM   3093  NH1 ARG A 221      56.349  63.426 -10.728  1.00 20.00           N  
ATOM   3094  NH2 ARG A 221      57.467  61.539 -10.073  1.00 20.00           N  
ATOM   3095  C   ARG A 221      50.649  61.583  -6.494  1.00 20.00           C  
ATOM   3096  O   ARG A 221      49.757  60.845  -6.906  1.00 20.00           O  
ATOM   3097  H   ARG A 221      52.519  59.593  -7.751  1.00 20.00           H  
ATOM   3098  HA  ARG A 221      52.585  61.381  -5.830  1.00 20.00           H  
ATOM   3099  HB2 ARG A 221      53.112  61.430  -8.449  1.00 20.00           H  
ATOM   3100  HB3 ARG A 221      52.126  62.612  -8.138  1.00 20.00           H  
ATOM   3101  HG2 ARG A 221      53.556  63.646  -6.745  1.00 20.00           H  
ATOM   3102  HG3 ARG A 221      54.462  62.357  -6.602  1.00 20.00           H  
ATOM   3103  HD2 ARG A 221      54.284  63.733  -9.045  1.00 20.00           H  
ATOM   3104  HD3 ARG A 221      55.424  64.042  -7.997  1.00 20.00           H  
ATOM   3105  HE  ARG A 221      55.677  61.533  -8.424  1.00 20.00           H  
ATOM   3106 HH11 ARG A 221      55.726  64.006 -10.604  1.00 20.00           H  
ATOM   3107 HH12 ARG A 221      56.883  63.505 -11.397  1.00 20.00           H  
ATOM   3108 HH21 ARG A 221      57.575  60.888  -9.521  1.00 20.00           H  
ATOM   3109 HH22 ARG A 221      57.996  61.623 -10.746  1.00 20.00           H  
ATOM   3110  N   ASP A 222      50.400  62.754  -5.900  1.00 20.00           N  
ATOM   3111  CA  ASP A 222      49.087  63.385  -5.969  1.00 20.00           C  
ATOM   3112  CB  ASP A 222      48.734  63.740  -7.420  1.00 20.00           C  
ATOM   3113  CG  ASP A 222      49.646  64.787  -8.021  1.00 20.00           C  
ATOM   3114  OD1 ASP A 222      49.853  65.834  -7.374  1.00 20.00           O  
ATOM   3115  OD2 ASP A 222      50.101  64.588  -9.168  1.00 20.00           O  
ATOM   3116  C   ASP A 222      48.015  62.482  -5.367  1.00 20.00           C  
ATOM   3117  O   ASP A 222      46.951  62.310  -5.958  1.00 20.00           O  
ATOM   3118  H   ASP A 222      50.980  63.202  -5.450  1.00 20.00           H  
ATOM   3119  HA  ASP A 222      49.097  64.235  -5.483  1.00 20.00           H  
ATOM   3120  HB2 ASP A 222      48.755  62.933  -7.957  1.00 20.00           H  
ATOM   3121  HB3 ASP A 222      47.826  64.081  -7.450  1.00 20.00           H  
ATOM   3122  N   THR A 223      48.290  61.905  -4.194  1.00 20.00           N  
ATOM   3123  CA  THR A 223      47.234  61.416  -3.314  1.00 20.00           C  
ATOM   3124  CB  THR A 223      47.574  60.013  -2.808  1.00 20.00           C  
ATOM   3125  OG1 THR A 223      48.754  60.082  -2.006  1.00 20.00           O  
ATOM   3126  CG2 THR A 223      47.772  59.021  -3.940  1.00 20.00           C  
ATOM   3127  C   THR A 223      46.990  62.384  -2.162  1.00 20.00           C  
ATOM   3128  O   THR A 223      47.938  62.939  -1.611  1.00 20.00           O  
ATOM   3129  H   THR A 223      49.084  61.787  -3.887  1.00 20.00           H  
ATOM   3130  HA  THR A 223      46.402  61.304  -3.819  1.00 20.00           H  
ATOM   3131  HB  THR A 223      46.855  59.701  -2.236  1.00 20.00           H  
ATOM   3132  HG1 THR A 223      48.553  60.200  -1.220  1.00 20.00           H  
ATOM   3133 HG21 THR A 223      48.045  58.171  -3.588  1.00 20.00           H  
ATOM   3134 HG22 THR A 223      46.951  58.907  -4.424  1.00 20.00           H  
ATOM   3135 HG23 THR A 223      48.448  59.341  -4.543  1.00 20.00           H  
ATOM   3136  N   TYR A 224      45.721  62.590  -1.796  1.00 20.00           N  
ATOM   3137  CA  TYR A 224      45.363  63.600  -0.806  1.00 20.00           C  
ATOM   3138  CB  TYR A 224      43.858  63.896  -0.856  1.00 20.00           C  
ATOM   3139  CG  TYR A 224      43.517  65.146  -1.634  1.00 20.00           C  
ATOM   3140  CD1 TYR A 224      44.128  66.357  -1.344  1.00 20.00           C  
ATOM   3141  CD2 TYR A 224      42.583  65.117  -2.659  1.00 20.00           C  
ATOM   3142  CE1 TYR A 224      43.820  67.506  -2.053  1.00 20.00           C  
ATOM   3143  CE2 TYR A 224      42.266  66.264  -3.377  1.00 20.00           C  
ATOM   3144  CZ  TYR A 224      42.888  67.458  -3.071  1.00 20.00           C  
ATOM   3145  OH  TYR A 224      42.579  68.596  -3.777  1.00 20.00           O  
ATOM   3146  C   TYR A 224      45.772  63.160   0.596  1.00 20.00           C  
ATOM   3147  O   TYR A 224      45.963  63.999   1.474  1.00 20.00           O  
ATOM   3148  H   TYR A 224      45.050  62.155  -2.110  1.00 20.00           H  
ATOM   3149  HA  TYR A 224      45.807  64.448  -1.017  1.00 20.00           H  
ATOM   3150  HB2 TYR A 224      43.398  63.131  -1.238  1.00 20.00           H  
ATOM   3151  HB3 TYR A 224      43.527  64.006   0.049  1.00 20.00           H  
ATOM   3152  HD1 TYR A 224      44.757  66.399  -0.661  1.00 20.00           H  
ATOM   3153  HD2 TYR A 224      42.161  64.316  -2.870  1.00 20.00           H  
ATOM   3154  HE1 TYR A 224      44.242  68.308  -1.843  1.00 20.00           H  
ATOM   3155  HE2 TYR A 224      41.638  66.227  -4.061  1.00 20.00           H  
ATOM   3156  HH  TYR A 224      42.039  68.421  -4.369  1.00 20.00           H  
ATOM   3157  N   VAL A 225      45.909  61.849   0.809  1.00 20.00           N  
ATOM   3158  CA  VAL A 225      46.401  61.325   2.078  1.00 20.00           C  
ATOM   3159  CB  VAL A 225      45.557  60.127   2.561  1.00 20.00           C  
ATOM   3160  CG1 VAL A 225      46.215  59.443   3.754  1.00 20.00           C  
ATOM   3161  CG2 VAL A 225      44.137  60.563   2.900  1.00 20.00           C  
ATOM   3162  C   VAL A 225      47.879  60.963   1.984  1.00 20.00           C  
ATOM   3163  O   VAL A 225      48.246  60.059   1.237  1.00 20.00           O  
ATOM   3164  H   VAL A 225      45.722  61.241   0.229  1.00 20.00           H  
ATOM   3165  HA  VAL A 225      46.280  61.993   2.785  1.00 20.00           H  
ATOM   3166  HB  VAL A 225      45.506  59.462   1.842  1.00 20.00           H  
ATOM   3167 HG11 VAL A 225      45.666  58.709   4.036  1.00 20.00           H  
ATOM   3168 HG12 VAL A 225      47.080  59.120   3.491  1.00 20.00           H  
ATOM   3169 HG13 VAL A 225      46.305  60.079   4.467  1.00 20.00           H  
ATOM   3170 HG21 VAL A 225      43.637  59.798   3.194  1.00 20.00           H  
ATOM   3171 HG22 VAL A 225      44.170  61.219   3.601  1.00 20.00           H  
ATOM   3172 HG23 VAL A 225      43.730  60.940   2.116  1.00 20.00           H  
ATOM   3173  N   ASP A 226      48.729  61.664   2.740  1.00 20.00           N  
ATOM   3174  CA  ASP A 226      50.169  61.431   2.693  1.00 20.00           C  
ATOM   3175  CB  ASP A 226      50.922  62.747   2.455  1.00 20.00           C  
ATOM   3176  CG  ASP A 226      50.445  63.499   1.232  1.00 20.00           C  
ATOM   3177  OD1 ASP A 226      50.255  62.856   0.178  1.00 20.00           O  
ATOM   3178  OD2 ASP A 226      50.199  64.718   1.345  1.00 20.00           O  
ATOM   3179  C   ASP A 226      50.656  60.764   3.975  1.00 20.00           C  
ATOM   3180  O   ASP A 226      50.887  61.442   4.973  1.00 20.00           O  
ATOM   3181  H   ASP A 226      48.493  62.283   3.289  1.00 20.00           H  
ATOM   3182  HA  ASP A 226      50.390  60.856   1.931  1.00 20.00           H  
ATOM   3183  HB2 ASP A 226      50.836  63.306   3.243  1.00 20.00           H  
ATOM   3184  HB3 ASP A 226      51.865  62.554   2.340  1.00 20.00           H  
ATOM   3185  N   ILE A 227      50.813  59.437   3.952  1.00 20.00           N  
ATOM   3186  CA  ILE A 227      51.055  58.672   5.170  1.00 20.00           C  
ATOM   3187  CB  ILE A 227      50.832  57.164   4.924  1.00 20.00           C  
ATOM   3188  CG1 ILE A 227      49.385  56.885   4.491  1.00 20.00           C  
ATOM   3189  CG2 ILE A 227      51.210  56.351   6.156  1.00 20.00           C  
ATOM   3190  CD1 ILE A 227      49.183  55.527   3.888  1.00 20.00           C  
ATOM   3191  C   ILE A 227      52.448  58.951   5.724  1.00 20.00           C  
ATOM   3192  O   ILE A 227      53.377  58.189   5.467  1.00 20.00           O  
ATOM   3193  H   ILE A 227      50.784  58.958   3.238  1.00 20.00           H  
ATOM   3194  HA  ILE A 227      50.389  58.906   5.850  1.00 20.00           H  
ATOM   3195  HB  ILE A 227      51.383  56.882   4.178  1.00 20.00           H  
ATOM   3196 HG12 ILE A 227      48.799  56.999   5.255  1.00 20.00           H  
ATOM   3197 HG13 ILE A 227      49.119  57.547   3.834  1.00 20.00           H  
ATOM   3198 HG21 ILE A 227      51.030  55.423   5.986  1.00 20.00           H  
ATOM   3199 HG22 ILE A 227      52.146  56.472   6.336  1.00 20.00           H  
ATOM   3200 HG23 ILE A 227      50.690  56.655   6.903  1.00 20.00           H  
ATOM   3201 HD11 ILE A 227      48.264  55.434   3.627  1.00 20.00           H  
ATOM   3202 HD12 ILE A 227      49.750  55.439   3.118  1.00 20.00           H  
ATOM   3203 HD13 ILE A 227      49.408  54.859   4.540  1.00 20.00           H  
ATOM   3204  N   THR A 228      52.597  60.040   6.483  1.00 20.00           N  
ATOM   3205  CA  THR A 228      53.897  60.429   7.020  1.00 20.00           C  
ATOM   3206  CB  THR A 228      54.321  61.785   6.454  1.00 20.00           C  
ATOM   3207  OG1 THR A 228      53.469  62.798   6.989  1.00 20.00           O  
ATOM   3208  CG2 THR A 228      54.277  61.817   4.936  1.00 20.00           C  
ATOM   3209  C   THR A 228      53.878  60.438   8.545  1.00 20.00           C  
ATOM   3210  O   THR A 228      52.947  60.970   9.146  1.00 20.00           O  
ATOM   3211  H   THR A 228      51.956  60.571   6.701  1.00 20.00           H  
ATOM   3212  HA  THR A 228      54.586  59.804   6.713  1.00 20.00           H  
ATOM   3213  HB  THR A 228      55.224  61.981   6.749  1.00 20.00           H  
ATOM   3214  HG1 THR A 228      53.638  63.520   6.638  1.00 20.00           H  
ATOM   3215 HG21 THR A 228      54.482  62.701   4.621  1.00 20.00           H  
ATOM   3216 HG22 THR A 228      54.922  61.203   4.576  1.00 20.00           H  
ATOM   3217 HG23 THR A 228      53.403  61.570   4.627  1.00 20.00           H  
ATOM   3218  N   LEU A 229      54.902  59.852   9.172  1.00 20.00           N  
ATOM   3219  CA  LEU A 229      54.917  59.681  10.620  1.00 20.00           C  
ATOM   3220  CB  LEU A 229      56.041  58.724  11.034  1.00 20.00           C  
ATOM   3221  CG  LEU A 229      56.053  57.385  10.314  1.00 20.00           C  
ATOM   3222  CD1 LEU A 229      56.571  56.287  11.218  1.00 20.00           C  
ATOM   3223  CD2 LEU A 229      54.675  57.037   9.793  1.00 20.00           C  
ATOM   3224  C   LEU A 229      55.080  61.022  11.327  1.00 20.00           C  
ATOM   3225  O   LEU A 229      54.930  61.099  12.545  1.00 20.00           O  
ATOM   3226  H   LEU A 229      55.601  59.545   8.776  1.00 20.00           H  
ATOM   3227  HA  LEU A 229      54.082  59.263  10.917  1.00 20.00           H  
ATOM   3228  HB2 LEU A 229      56.894  59.171  10.917  1.00 20.00           H  
ATOM   3229  HB3 LEU A 229      55.975  58.552  11.986  1.00 20.00           H  
ATOM   3230  HG  LEU A 229      56.655  57.439   9.555  1.00 20.00           H  
ATOM   3231 HD11 LEU A 229      56.577  55.459  10.733  1.00 20.00           H  
ATOM   3232 HD12 LEU A 229      57.462  56.507  11.498  1.00 20.00           H  
ATOM   3233 HD13 LEU A 229      55.995  56.214  11.983  1.00 20.00           H  
ATOM   3234 HD21 LEU A 229      54.713  56.186   9.351  1.00 20.00           H  
ATOM   3235 HD22 LEU A 229      54.063  56.992  10.532  1.00 20.00           H  
ATOM   3236 HD23 LEU A 229      54.393  57.715   9.175  1.00 20.00           H  
ATOM   3237  N   ARG A 230      55.386  62.079  10.569  1.00 20.00           N  
ATOM   3238  CA  ARG A 230      55.506  63.419  11.134  1.00 20.00           C  
ATOM   3239  CB  ARG A 230      56.153  64.375  10.123  1.00 20.00           C  
ATOM   3240  CG  ARG A 230      55.145  65.093   9.239  1.00 20.00           C  
ATOM   3241  CD  ARG A 230      55.807  65.708   8.024  1.00 20.00           C  
ATOM   3242  NE  ARG A 230      56.356  64.691   7.132  1.00 20.00           N  
ATOM   3243  CZ  ARG A 230      57.138  64.966   6.097  1.00 20.00           C  
ATOM   3244  NH1 ARG A 230      57.604  66.195   5.919  1.00 20.00           N  
ATOM   3245  NH2 ARG A 230      57.461  64.016   5.231  1.00 20.00           N  
ATOM   3246  C   ARG A 230      54.145  63.950  11.573  1.00 20.00           C  
ATOM   3247  O   ARG A 230      54.076  64.897  12.354  1.00 20.00           O  
ATOM   3248  H   ARG A 230      55.528  62.042   9.722  1.00 20.00           H  
ATOM   3249  HA  ARG A 230      56.101  63.404  11.900  1.00 20.00           H  
ATOM   3250  HB2 ARG A 230      56.700  65.029  10.607  1.00 20.00           H  
ATOM   3251  HB3 ARG A 230      56.750  63.871   9.549  1.00 20.00           H  
ATOM   3252  HG2 ARG A 230      54.463  64.462   8.962  1.00 20.00           H  
ATOM   3253  HG3 ARG A 230      54.730  65.807   9.748  1.00 20.00           H  
ATOM   3254  HD2 ARG A 230      55.156  66.249   7.549  1.00 20.00           H  
ATOM   3255  HD3 ARG A 230      56.537  66.276   8.315  1.00 20.00           H  
ATOM   3256  HE  ARG A 230      56.067  63.885   7.215  1.00 20.00           H  
ATOM   3257 HH11 ARG A 230      57.392  66.819   6.471  1.00 20.00           H  
ATOM   3258 HH12 ARG A 230      58.117  66.367   5.251  1.00 20.00           H  
ATOM   3259 HH21 ARG A 230      57.154  63.218   5.333  1.00 20.00           H  
ATOM   3260 HH22 ARG A 230      57.976  64.196   4.567  1.00 20.00           H  
ATOM   3261  N   ASP A 231      53.063  63.346  11.075  1.00 20.00           N  
ATOM   3262  CA  ASP A 231      51.715  63.803  11.392  1.00 20.00           C  
ATOM   3263  CB  ASP A 231      50.858  63.883  10.121  1.00 20.00           C  
ATOM   3264  CG  ASP A 231      51.276  64.994   9.183  1.00 20.00           C  
ATOM   3265  OD1 ASP A 231      52.192  65.762   9.546  1.00 20.00           O  
ATOM   3266  OD2 ASP A 231      50.735  65.056   8.059  1.00 20.00           O  
ATOM   3267  C   ASP A 231      51.056  62.890  12.421  1.00 20.00           C  
ATOM   3268  O   ASP A 231      49.878  63.059  12.730  1.00 20.00           O  
ATOM   3269  H   ASP A 231      53.087  62.666  10.549  1.00 20.00           H  
ATOM   3270  HA  ASP A 231      51.746  64.715  11.749  1.00 20.00           H  
ATOM   3271  HB2 ASP A 231      50.896  63.029   9.661  1.00 20.00           H  
ATOM   3272  HB3 ASP A 231      49.934  64.034  10.372  1.00 20.00           H  
ATOM   3273  N   PHE A 232      51.810  61.924  12.952  1.00 20.00           N  
ATOM   3274  CA  PHE A 232      51.252  60.928  13.860  1.00 20.00           C  
ATOM   3275  CB  PHE A 232      52.070  59.630  13.807  1.00 20.00           C  
ATOM   3276  CG  PHE A 232      51.604  58.573  14.778  1.00 20.00           C  
ATOM   3277  CD1 PHE A 232      50.314  58.078  14.720  1.00 20.00           C  
ATOM   3278  CD2 PHE A 232      52.456  58.077  15.748  1.00 20.00           C  
ATOM   3279  CE1 PHE A 232      49.889  57.106  15.615  1.00 20.00           C  
ATOM   3280  CE2 PHE A 232      52.027  57.105  16.641  1.00 20.00           C  
ATOM   3281  CZ  PHE A 232      50.747  56.626  16.568  1.00 20.00           C  
ATOM   3282  C   PHE A 232      51.194  61.462  15.288  1.00 20.00           C  
ATOM   3283  O   PHE A 232      52.210  61.482  15.980  1.00 20.00           O  
ATOM   3284  H   PHE A 232      52.651  61.826  12.798  1.00 20.00           H  
ATOM   3285  HA  PHE A 232      50.348  60.683  13.574  1.00 20.00           H  
ATOM   3286  HB2 PHE A 232      52.051  59.281  12.903  1.00 20.00           H  
ATOM   3287  HB3 PHE A 232      52.998  59.833  14.008  1.00 20.00           H  
ATOM   3288  HD1 PHE A 232      49.727  58.400  14.075  1.00 20.00           H  
ATOM   3289  HD2 PHE A 232      53.327  58.399  15.803  1.00 20.00           H  
ATOM   3290  HE1 PHE A 232      49.020  56.780  15.565  1.00 20.00           H  
ATOM   3291  HE2 PHE A 232      52.609  56.779  17.289  1.00 20.00           H  
ATOM   3292  HZ  PHE A 232      50.459  55.975  17.167  1.00 20.00           H  
ATOM   3293  N   SER A 233      50.010  61.894  15.730  1.00 20.00           N  
ATOM   3294  CA  SER A 233      49.775  62.172  17.143  1.00 20.00           C  
ATOM   3295  CB  SER A 233      49.284  63.603  17.331  1.00 20.00           C  
ATOM   3296  OG  SER A 233      50.299  64.540  17.009  1.00 20.00           O  
ATOM   3297  C   SER A 233      48.768  61.191  17.733  1.00 20.00           C  
ATOM   3298  O   SER A 233      47.588  61.240  17.394  1.00 20.00           O  
ATOM   3299  H   SER A 233      49.326  62.033  15.228  1.00 20.00           H  
ATOM   3300  HA  SER A 233      50.616  62.105  17.642  1.00 20.00           H  
ATOM   3301  HB2 SER A 233      48.508  63.748  16.767  1.00 20.00           H  
ATOM   3302  HB3 SER A 233      49.021  63.728  18.256  1.00 20.00           H  
ATOM   3303  HG  SER A 233      50.008  65.304  17.078  1.00 20.00           H  
ATOM   3304  N   PRO A 234      49.228  60.300  18.616  1.00 20.00           N  
ATOM   3305  CA  PRO A 234      48.354  59.261  19.089  1.00 20.00           C  
ATOM   3306  CB  PRO A 234      49.122  58.439  20.093  1.00 20.00           C  
ATOM   3307  CG  PRO A 234      50.560  58.667  19.770  1.00 20.00           C  
ATOM   3308  CD  PRO A 234      50.597  60.041  19.098  1.00 20.00           C  
ATOM   3309  C   PRO A 234      47.085  59.801  19.765  1.00 20.00           C  
ATOM   3310  O   PRO A 234      47.167  60.374  20.848  1.00 20.00           O  
ATOM   3311  HA  PRO A 234      48.068  58.662  18.354  1.00 20.00           H  
ATOM   3312  HB2 PRO A 234      48.906  57.500  19.980  1.00 20.00           H  
ATOM   3313  HB3 PRO A 234      48.934  58.759  20.989  1.00 20.00           H  
ATOM   3314  HG2 PRO A 234      50.870  57.988  19.150  1.00 20.00           H  
ATOM   3315  HG3 PRO A 234      51.083  58.685  20.586  1.00 20.00           H  
ATOM   3316  HD2 PRO A 234      50.838  60.713  19.754  1.00 20.00           H  
ATOM   3317  HD3 PRO A 234      51.203  60.012  18.341  1.00 20.00           H  
ATOM   3318  N   SER A 235      45.986  59.906  19.009  1.00 20.00           N  
ATOM   3319  CA  SER A 235      44.738  60.442  19.541  1.00 20.00           C  
ATOM   3320  CB  SER A 235      44.039  61.303  18.495  1.00 20.00           C  
ATOM   3321  OG  SER A 235      42.634  61.309  18.691  1.00 20.00           O  
ATOM   3322  C   SER A 235      43.813  59.320  20.000  1.00 20.00           C  
ATOM   3323  O   SER A 235      43.527  58.404  19.233  1.00 20.00           O  
ATOM   3324  H   SER A 235      45.942  59.671  18.183  1.00 20.00           H  
ATOM   3325  HA  SER A 235      44.924  61.033  20.300  1.00 20.00           H  
ATOM   3326  HB2 SER A 235      44.385  62.208  18.548  1.00 20.00           H  
ATOM   3327  HB3 SER A 235      44.233  60.949  17.613  1.00 20.00           H  
ATOM   3328  HG  SER A 235      42.290  61.899  18.238  1.00 20.00           H  
ATOM   3329  N   ARG A 236      43.344  59.388  21.249  1.00 20.00           N  
ATOM   3330  CA  ARG A 236      42.373  58.426  21.757  1.00 20.00           C  
ATOM   3331  CB  ARG A 236      42.189  58.592  23.272  1.00 20.00           C  
ATOM   3332  CG  ARG A 236      41.761  57.311  23.973  1.00 20.00           C  
ATOM   3333  CD  ARG A 236      41.683  57.496  25.474  1.00 20.00           C  
ATOM   3334  NE  ARG A 236      41.727  56.219  26.181  1.00 20.00           N  
ATOM   3335  CZ  ARG A 236      40.684  55.407  26.294  1.00 20.00           C  
ATOM   3336  NH1 ARG A 236      39.550  55.683  25.666  1.00 20.00           N  
ATOM   3337  NH2 ARG A 236      40.767  54.312  27.037  1.00 20.00           N  
ATOM   3338  C   ARG A 236      41.034  58.569  21.040  1.00 20.00           C  
ATOM   3339  O   ARG A 236      40.277  57.606  20.950  1.00 20.00           O  
ATOM   3340  H   ARG A 236      43.576  59.987  21.822  1.00 20.00           H  
ATOM   3341  HA  ARG A 236      42.703  57.522  21.630  1.00 20.00           H  
ATOM   3342  HB2 ARG A 236      43.025  58.923  23.661  1.00 20.00           H  
ATOM   3343  HB3 ARG A 236      41.510  59.264  23.436  1.00 20.00           H  
ATOM   3344  HG2 ARG A 236      40.897  57.036  23.627  1.00 20.00           H  
ATOM   3345  HG3 ARG A 236      42.414  56.618  23.789  1.00 20.00           H  
ATOM   3346  HD2 ARG A 236      42.419  58.060  25.762  1.00 20.00           H  
ATOM   3347  HD3 ARG A 236      40.846  57.933  25.696  1.00 20.00           H  
ATOM   3348  HE  ARG A 236      42.494  55.928  26.438  1.00 20.00           H  
ATOM   3349 HH11 ARG A 236      39.469  56.419  25.227  1.00 20.00           H  
ATOM   3350 HH12 ARG A 236      38.895  55.127  25.697  1.00 20.00           H  
ATOM   3351 HH21 ARG A 236      41.480  54.153  27.491  1.00 20.00           H  
ATOM   3352 HH22 ARG A 236      40.109  53.760  27.064  1.00 20.00           H  
ATOM   3353  N   GLU A 237      40.741  59.769  20.530  1.00 20.00           N  
ATOM   3354  CA  GLU A 237      39.472  60.026  19.856  1.00 20.00           C  
ATOM   3355  CB  GLU A 237      39.238  61.535  19.704  1.00 20.00           C  
ATOM   3356  CG  GLU A 237      37.801  61.891  19.374  1.00 20.00           C  
ATOM   3357  CD  GLU A 237      36.807  61.532  20.459  1.00 20.00           C  
ATOM   3358  OE1 GLU A 237      37.246  61.255  21.598  1.00 20.00           O  
ATOM   3359  OE2 GLU A 237      35.595  61.461  20.154  1.00 20.00           O  
ATOM   3360  C   GLU A 237      39.429  59.340  18.495  1.00 20.00           C  
ATOM   3361  O   GLU A 237      38.389  58.816  18.102  1.00 20.00           O  
ATOM   3362  H   GLU A 237      41.264  60.451  20.564  1.00 20.00           H  
ATOM   3363  HA  GLU A 237      38.729  59.696  20.404  1.00 20.00           H  
ATOM   3364  HB2 GLU A 237      39.511  61.981  20.520  1.00 20.00           H  
ATOM   3365  HB3 GLU A 237      39.802  61.871  18.990  1.00 20.00           H  
ATOM   3366  HG2 GLU A 237      37.748  62.839  19.176  1.00 20.00           H  
ATOM   3367  HG3 GLU A 237      37.539  61.428  18.562  1.00 20.00           H  
ATOM   3368  N   ILE A 238      40.553  59.342  17.774  1.00 20.00           N  
ATOM   3369  CA  ILE A 238      40.633  58.681  16.476  1.00 20.00           C  
ATOM   3370  CB  ILE A 238      42.013  58.914  15.825  1.00 20.00           C  
ATOM   3371  CG1 ILE A 238      42.164  60.371  15.361  1.00 20.00           C  
ATOM   3372  CG2 ILE A 238      42.246  57.938  14.678  1.00 20.00           C  
ATOM   3373  CD1 ILE A 238      43.538  60.712  14.867  1.00 20.00           C  
ATOM   3374  C   ILE A 238      40.315  57.194  16.599  1.00 20.00           C  
ATOM   3375  O   ILE A 238      39.618  56.641  15.751  1.00 20.00           O  
ATOM   3376  H   ILE A 238      41.285  59.721  18.019  1.00 20.00           H  
ATOM   3377  HA  ILE A 238      39.999  59.092  15.851  1.00 20.00           H  
ATOM   3378  HB  ILE A 238      42.704  58.785  16.494  1.00 20.00           H  
ATOM   3379 HG12 ILE A 238      41.508  60.551  14.669  1.00 20.00           H  
ATOM   3380 HG13 ILE A 238      41.956  60.961  16.102  1.00 20.00           H  
ATOM   3381 HG21 ILE A 238      43.113  58.102  14.299  1.00 20.00           H  
ATOM   3382 HG22 ILE A 238      42.203  57.041  15.017  1.00 20.00           H  
ATOM   3383 HG23 ILE A 238      41.567  58.071  14.012  1.00 20.00           H  
ATOM   3384 HD11 ILE A 238      43.555  61.636  14.605  1.00 20.00           H  
ATOM   3385 HD12 ILE A 238      44.170  60.563  15.574  1.00 20.00           H  
ATOM   3386 HD13 ILE A 238      43.748  60.154  14.115  1.00 20.00           H  
ATOM   3387  N   LEU A 239      40.821  56.547  17.652  1.00 20.00           N  
ATOM   3388  CA  LEU A 239      40.592  55.120  17.858  1.00 20.00           C  
ATOM   3389  CB  LEU A 239      41.189  54.671  19.197  1.00 20.00           C  
ATOM   3390  CG  LEU A 239      42.534  53.967  19.106  1.00 20.00           C  
ATOM   3391  CD1 LEU A 239      42.394  52.614  18.440  1.00 20.00           C  
ATOM   3392  CD2 LEU A 239      43.544  54.819  18.367  1.00 20.00           C  
ATOM   3393  C   LEU A 239      39.104  54.793  17.808  1.00 20.00           C  
ATOM   3394  O   LEU A 239      38.686  53.944  17.023  1.00 20.00           O  
ATOM   3395  H   LEU A 239      41.302  56.915  18.262  1.00 20.00           H  
ATOM   3396  HA  LEU A 239      41.056  54.603  17.166  1.00 20.00           H  
ATOM   3397  HB2 LEU A 239      41.255  55.438  19.786  1.00 20.00           H  
ATOM   3398  HB3 LEU A 239      40.565  54.071  19.634  1.00 20.00           H  
ATOM   3399  HG  LEU A 239      42.870  53.812  20.002  1.00 20.00           H  
ATOM   3400 HD11 LEU A 239      43.258  52.197  18.396  1.00 20.00           H  
ATOM   3401 HD12 LEU A 239      41.796  52.071  18.959  1.00 20.00           H  
ATOM   3402 HD13 LEU A 239      42.043  52.736  17.555  1.00 20.00           H  
ATOM   3403 HD21 LEU A 239      44.379  54.349  18.326  1.00 20.00           H  
ATOM   3404 HD22 LEU A 239      43.220  54.988  17.479  1.00 20.00           H  
ATOM   3405 HD23 LEU A 239      43.657  55.648  18.838  1.00 20.00           H  
ATOM   3406  N   LYS A 240      38.303  55.463  18.641  1.00 20.00           N  
ATOM   3407  CA  LYS A 240      36.886  55.139  18.769  1.00 20.00           C  
ATOM   3408  CB  LYS A 240      36.324  55.684  20.089  1.00 20.00           C  
ATOM   3409  CG  LYS A 240      36.004  57.170  20.041  1.00 20.00           C  
ATOM   3410  CD  LYS A 240      35.458  57.668  21.369  1.00 20.00           C  
ATOM   3411  CE  LYS A 240      34.140  57.020  21.715  1.00 20.00           C  
ATOM   3412  NZ  LYS A 240      33.628  57.484  23.030  1.00 20.00           N  
ATOM   3413  C   LYS A 240      36.092  55.685  17.587  1.00 20.00           C  
ATOM   3414  O   LYS A 240      35.017  55.176  17.279  1.00 20.00           O  
ATOM   3415  H   LYS A 240      38.560  56.111  19.144  1.00 20.00           H  
ATOM   3416  HA  LYS A 240      36.767  54.167  18.811  1.00 20.00           H  
ATOM   3417  HB2 LYS A 240      35.529  55.181  20.326  1.00 20.00           H  
ATOM   3418  HB3 LYS A 240      36.976  55.540  20.793  1.00 20.00           H  
ATOM   3419  HG2 LYS A 240      36.808  57.659  19.809  1.00 20.00           H  
ATOM   3420  HG3 LYS A 240      35.328  57.326  19.362  1.00 20.00           H  
ATOM   3421  HD2 LYS A 240      36.109  57.487  22.066  1.00 20.00           H  
ATOM   3422  HD3 LYS A 240      35.315  58.626  21.313  1.00 20.00           H  
ATOM   3423  HE2 LYS A 240      33.497  57.222  21.018  1.00 20.00           H  
ATOM   3424  HE3 LYS A 240      34.264  56.059  21.763  1.00 20.00           H  
ATOM   3425  HZ1 LYS A 240      32.794  57.052  23.228  1.00 20.00           H  
ATOM   3426  HZ2 LYS A 240      34.259  57.272  23.722  1.00 20.00           H  
ATOM   3427  HZ3 LYS A 240      33.491  58.434  23.012  1.00 20.00           H  
ATOM   3428  N   ASP A 241      36.617  56.719  16.924  1.00 20.00           N  
ATOM   3429  CA  ASP A 241      36.101  57.139  15.626  1.00 20.00           C  
ATOM   3430  CB  ASP A 241      36.886  58.348  15.098  1.00 20.00           C  
ATOM   3431  CG  ASP A 241      36.336  59.676  15.571  1.00 20.00           C  
ATOM   3432  OD1 ASP A 241      35.497  59.673  16.497  1.00 20.00           O  
ATOM   3433  OD2 ASP A 241      36.692  60.712  14.972  1.00 20.00           O  
ATOM   3434  C   ASP A 241      36.151  55.993  14.621  1.00 20.00           C  
ATOM   3435  O   ASP A 241      35.202  55.795  13.865  1.00 20.00           O  
ATOM   3436  H   ASP A 241      37.276  57.193  17.209  1.00 20.00           H  
ATOM   3437  HA  ASP A 241      35.174  57.444  15.716  1.00 20.00           H  
ATOM   3438  HB2 ASP A 241      37.815  58.261  15.362  1.00 20.00           H  
ATOM   3439  HB3 ASP A 241      36.861  58.342  14.128  1.00 20.00           H  
ATOM   3440  N   ILE A 242      37.253  55.239  14.609  1.00 20.00           N  
ATOM   3441  CA  ILE A 242      37.390  54.095  13.713  1.00 20.00           C  
ATOM   3442  CB  ILE A 242      38.868  53.664  13.596  1.00 20.00           C  
ATOM   3443  CG1 ILE A 242      39.705  54.752  12.907  1.00 20.00           C  
ATOM   3444  CG2 ILE A 242      38.989  52.328  12.874  1.00 20.00           C  
ATOM   3445  CD1 ILE A 242      41.178  54.640  13.166  1.00 20.00           C  
ATOM   3446  C   ILE A 242      36.502  52.940  14.162  1.00 20.00           C  
ATOM   3447  O   ILE A 242      35.779  52.366  13.350  1.00 20.00           O  
ATOM   3448  H   ILE A 242      37.936  55.371  15.114  1.00 20.00           H  
ATOM   3449  HA  ILE A 242      37.141  54.353  12.801  1.00 20.00           H  
ATOM   3450  HB  ILE A 242      39.243  53.577  14.487  1.00 20.00           H  
ATOM   3451 HG12 ILE A 242      39.534  54.725  11.952  1.00 20.00           H  
ATOM   3452 HG13 ILE A 242      39.411  55.622  13.218  1.00 20.00           H  
ATOM   3453 HG21 ILE A 242      39.916  52.083  12.824  1.00 20.00           H  
ATOM   3454 HG22 ILE A 242      38.502  51.662  13.366  1.00 20.00           H  
ATOM   3455 HG23 ILE A 242      38.624  52.415  11.991  1.00 20.00           H  
ATOM   3456 HD11 ILE A 242      41.629  55.366  12.729  1.00 20.00           H  
ATOM   3457 HD12 ILE A 242      41.333  54.684  14.113  1.00 20.00           H  
ATOM   3458 HD13 ILE A 242      41.494  53.802  12.821  1.00 20.00           H  
ATOM   3459  N   LEU A 243      36.552  52.597  15.452  1.00 20.00           N  
ATOM   3460  CA  LEU A 243      35.827  51.440  15.967  1.00 20.00           C  
ATOM   3461  CB  LEU A 243      36.274  51.122  17.398  1.00 20.00           C  
ATOM   3462  CG  LEU A 243      37.715  50.660  17.542  1.00 20.00           C  
ATOM   3463  CD1 LEU A 243      37.988  50.160  18.945  1.00 20.00           C  
ATOM   3464  CD2 LEU A 243      38.046  49.589  16.524  1.00 20.00           C  
ATOM   3465  C   LEU A 243      34.321  51.675  15.925  1.00 20.00           C  
ATOM   3466  O   LEU A 243      33.555  50.734  15.734  1.00 20.00           O  
ATOM   3467  H   LEU A 243      37.001  53.022  16.050  1.00 20.00           H  
ATOM   3468  HA  LEU A 243      36.041  50.646  15.433  1.00 20.00           H  
ATOM   3469  HB2 LEU A 243      36.117  51.899  17.957  1.00 20.00           H  
ATOM   3470  HB3 LEU A 243      35.699  50.431  17.762  1.00 20.00           H  
ATOM   3471  HG  LEU A 243      38.306  51.414  17.387  1.00 20.00           H  
ATOM   3472 HD11 LEU A 243      38.901  49.870  19.002  1.00 20.00           H  
ATOM   3473 HD12 LEU A 243      37.834  50.875  19.567  1.00 20.00           H  
ATOM   3474 HD13 LEU A 243      37.398  49.427  19.135  1.00 20.00           H  
ATOM   3475 HD21 LEU A 243      38.958  49.315  16.644  1.00 20.00           H  
ATOM   3476 HD22 LEU A 243      37.461  48.840  16.658  1.00 20.00           H  
ATOM   3477 HD23 LEU A 243      37.924  49.948  15.642  1.00 20.00           H  
ATOM   3478  N   ARG A 244      33.894  52.929  16.102  1.00 20.00           N  
ATOM   3479  CA  ARG A 244      32.473  53.261  16.106  1.00 20.00           C  
ATOM   3480  CB  ARG A 244      32.271  54.765  16.340  1.00 20.00           C  
ATOM   3481  CG  ARG A 244      30.828  55.142  16.635  1.00 20.00           C  
ATOM   3482  CD  ARG A 244      30.663  56.640  16.792  1.00 20.00           C  
ATOM   3483  NE  ARG A 244      30.538  57.310  15.501  1.00 20.00           N  
ATOM   3484  CZ  ARG A 244      31.380  58.240  15.073  1.00 20.00           C  
ATOM   3485  NH1 ARG A 244      32.462  58.540  15.779  1.00 20.00           N  
ATOM   3486  NH2 ARG A 244      31.149  58.879  13.934  1.00 20.00           N  
ATOM   3487  C   ARG A 244      31.807  52.831  14.804  1.00 20.00           C  
ATOM   3488  O   ARG A 244      30.713  52.272  14.827  1.00 20.00           O  
ATOM   3489  H   ARG A 244      34.412  53.605  16.222  1.00 20.00           H  
ATOM   3490  HA  ARG A 244      32.031  52.819  16.848  1.00 20.00           H  
ATOM   3491  HB2 ARG A 244      32.850  55.054  17.075  1.00 20.00           H  
ATOM   3492  HB3 ARG A 244      32.551  55.248  15.546  1.00 20.00           H  
ATOM   3493  HG2 ARG A 244      30.264  54.820  15.914  1.00 20.00           H  
ATOM   3494  HG3 ARG A 244      30.555  54.722  17.466  1.00 20.00           H  
ATOM   3495  HD2 ARG A 244      29.879  56.816  17.335  1.00 20.00           H  
ATOM   3496  HD3 ARG A 244      31.445  56.998  17.241  1.00 20.00           H  
ATOM   3497  HE  ARG A 244      29.957  57.007  14.945  1.00 20.00           H  
ATOM   3498 HH11 ARG A 244      32.611  58.143  16.527  1.00 20.00           H  
ATOM   3499 HH12 ARG A 244      33.014  59.132  15.489  1.00 20.00           H  
ATOM   3500 HH21 ARG A 244      30.441  58.703  13.478  1.00 20.00           H  
ATOM   3501 HH22 ARG A 244      31.706  59.469  13.651  1.00 20.00           H  
ATOM   3502  N   VAL A 245      32.463  53.089  13.669  1.00 20.00           N  
ATOM   3503  CA  VAL A 245      31.931  52.692  12.369  1.00 20.00           C  
ATOM   3504  CB  VAL A 245      32.462  53.599  11.240  1.00 20.00           C  
ATOM   3505  CG1 VAL A 245      31.752  53.301   9.924  1.00 20.00           C  
ATOM   3506  CG2 VAL A 245      32.320  55.070  11.613  1.00 20.00           C  
ATOM   3507  C   VAL A 245      32.222  51.222  12.085  1.00 20.00           C  
ATOM   3508  O   VAL A 245      31.372  50.519  11.543  1.00 20.00           O  
ATOM   3509  H   VAL A 245      33.220  53.494  13.628  1.00 20.00           H  
ATOM   3510  HA  VAL A 245      30.962  52.835  12.346  1.00 20.00           H  
ATOM   3511  HB  VAL A 245      33.413  53.412  11.101  1.00 20.00           H  
ATOM   3512 HG11 VAL A 245      32.103  53.879   9.242  1.00 20.00           H  
ATOM   3513 HG12 VAL A 245      31.908  52.385   9.686  1.00 20.00           H  
ATOM   3514 HG13 VAL A 245      30.811  53.457  10.034  1.00 20.00           H  
ATOM   3515 HG21 VAL A 245      32.671  55.609  10.899  1.00 20.00           H  
ATOM   3516 HG22 VAL A 245      31.391  55.271  11.745  1.00 20.00           H  
ATOM   3517 HG23 VAL A 245      32.811  55.236  12.421  1.00 20.00           H  
ATOM   3518  N   GLY A 246      33.419  50.755  12.450  1.00 20.00           N  
ATOM   3519  CA  GLY A 246      33.928  49.480  11.965  1.00 20.00           C  
ATOM   3520  C   GLY A 246      33.320  48.289  12.676  1.00 20.00           C  
ATOM   3521  O   GLY A 246      33.017  47.273  12.049  1.00 20.00           O  
ATOM   3522  H   GLY A 246      33.903  51.106  13.069  1.00 20.00           H  
ATOM   3523  HA2 GLY A 246      33.764  49.398  11.013  1.00 20.00           H  
ATOM   3524  HA3 GLY A 246      34.893  49.448  12.065  1.00 20.00           H  
ATOM   3525  N   LEU A 247      33.143  48.415  13.984  1.00 20.00           N  
ATOM   3526  CA  LEU A 247      32.776  47.278  14.821  1.00 20.00           C  
ATOM   3527  CB  LEU A 247      32.805  47.674  16.302  1.00 20.00           C  
ATOM   3528  CG  LEU A 247      34.191  47.884  16.892  1.00 20.00           C  
ATOM   3529  CD1 LEU A 247      34.119  48.079  18.391  1.00 20.00           C  
ATOM   3530  CD2 LEU A 247      35.107  46.728  16.551  1.00 20.00           C  
ATOM   3531  C   LEU A 247      31.397  46.745  14.445  1.00 20.00           C  
ATOM   3532  O   LEU A 247      31.223  45.538  14.294  1.00 20.00           O  
ATOM   3533  H   LEU A 247      33.230  49.154  14.415  1.00 20.00           H  
ATOM   3534  HA  LEU A 247      33.435  46.560  14.718  1.00 20.00           H  
ATOM   3535  HB2 LEU A 247      32.267  48.471  16.426  1.00 20.00           H  
ATOM   3536  HB3 LEU A 247      32.359  46.986  16.821  1.00 20.00           H  
ATOM   3537  HG  LEU A 247      34.575  48.691  16.515  1.00 20.00           H  
ATOM   3538 HD11 LEU A 247      35.006  48.215  18.732  1.00 20.00           H  
ATOM   3539 HD12 LEU A 247      33.576  48.848  18.581  1.00 20.00           H  
ATOM   3540 HD13 LEU A 247      33.731  47.297  18.790  1.00 20.00           H  
ATOM   3541 HD21 LEU A 247      35.974  46.894  16.927  1.00 20.00           H  
ATOM   3542 HD22 LEU A 247      34.741  45.920  16.920  1.00 20.00           H  
ATOM   3543 HD23 LEU A 247      35.172  46.652  15.596  1.00 20.00           H  
ATOM   3544  N   PRO A 248      30.417  47.641  14.293  1.00 20.00           N  
ATOM   3545  CA  PRO A 248      29.121  47.197  13.854  1.00 20.00           C  
ATOM   3546  CB  PRO A 248      28.260  48.433  13.690  1.00 20.00           C  
ATOM   3547  CG  PRO A 248      28.845  49.416  14.662  1.00 20.00           C  
ATOM   3548  CD  PRO A 248      30.339  49.059  14.684  1.00 20.00           C  
ATOM   3549  C   PRO A 248      29.162  46.441  12.519  1.00 20.00           C  
ATOM   3550  O   PRO A 248      28.358  45.546  12.272  1.00 20.00           O  
ATOM   3551  HA  PRO A 248      28.694  46.602  14.521  1.00 20.00           H  
ATOM   3552  HB2 PRO A 248      27.341  48.234  13.928  1.00 20.00           H  
ATOM   3553  HB3 PRO A 248      28.333  48.774  12.785  1.00 20.00           H  
ATOM   3554  HG2 PRO A 248      28.456  49.292  15.542  1.00 20.00           H  
ATOM   3555  HG3 PRO A 248      28.720  50.323  14.342  1.00 20.00           H  
ATOM   3556  HD2 PRO A 248      30.811  49.601  14.032  1.00 20.00           H  
ATOM   3557  HD3 PRO A 248      30.685  49.167  15.584  1.00 20.00           H  
ATOM   3558  N   SER A 249      29.912  46.982  11.552  1.00 20.00           N  
ATOM   3559  CA  SER A 249      30.076  46.334  10.255  1.00 20.00           C  
ATOM   3560  CB  SER A 249      30.970  47.173   9.348  1.00 20.00           C  
ATOM   3561  OG  SER A 249      30.939  48.541   9.720  1.00 20.00           O  
ATOM   3562  C   SER A 249      30.658  44.933  10.414  1.00 20.00           C  
ATOM   3563  O   SER A 249      30.131  43.979   9.846  1.00 20.00           O  
ATOM   3564  H   SER A 249      30.335  47.727  11.627  1.00 20.00           H  
ATOM   3565  HA  SER A 249      29.211  46.270   9.800  1.00 20.00           H  
ATOM   3566  HB2 SER A 249      31.878  46.835   9.400  1.00 20.00           H  
ATOM   3567  HB3 SER A 249      30.661  47.087   8.433  1.00 20.00           H  
ATOM   3568  HG  SER A 249      31.468  48.677  10.332  1.00 20.00           H  
ATOM   3569  N   SER A 250      31.741  44.806  11.186  1.00 20.00           N  
ATOM   3570  CA  SER A 250      32.451  43.537  11.307  1.00 20.00           C  
ATOM   3571  CB  SER A 250      33.790  43.739  12.009  1.00 20.00           C  
ATOM   3572  OG  SER A 250      33.686  44.703  13.043  1.00 20.00           O  
ATOM   3573  C   SER A 250      31.613  42.511  12.063  1.00 20.00           C  
ATOM   3574  O   SER A 250      31.767  41.311  11.850  1.00 20.00           O  
ATOM   3575  H   SER A 250      32.083  45.444  11.650  1.00 20.00           H  
ATOM   3576  HA  SER A 250      32.661  43.184  10.417  1.00 20.00           H  
ATOM   3577  HB2 SER A 250      34.086  42.891  12.374  1.00 20.00           H  
ATOM   3578  HB3 SER A 250      34.444  44.041  11.359  1.00 20.00           H  
ATOM   3579  HG  SER A 250      33.704  45.459  12.725  1.00 20.00           H  
ATOM   3580  N   LEU A 251      30.725  42.979  12.946  1.00 20.00           N  
ATOM   3581  CA  LEU A 251      29.920  42.085  13.770  1.00 20.00           C  
ATOM   3582  CB  LEU A 251      29.147  42.884  14.826  1.00 20.00           C  
ATOM   3583  CG  LEU A 251      28.361  42.049  15.826  1.00 20.00           C  
ATOM   3584  CD1 LEU A 251      29.260  41.048  16.521  1.00 20.00           C  
ATOM   3585  CD2 LEU A 251      27.666  42.931  16.841  1.00 20.00           C  
ATOM   3586  C   LEU A 251      28.955  41.272  12.914  1.00 20.00           C  
ATOM   3587  O   LEU A 251      28.690  40.111  13.216  1.00 20.00           O  
ATOM   3588  H   LEU A 251      30.573  43.814  13.084  1.00 20.00           H  
ATOM   3589  HA  LEU A 251      30.501  41.471  14.266  1.00 20.00           H  
ATOM   3590  HB2 LEU A 251      29.763  43.469  15.294  1.00 20.00           H  
ATOM   3591  HB3 LEU A 251      28.525  43.479  14.379  1.00 20.00           H  
ATOM   3592  HG  LEU A 251      27.682  41.544  15.352  1.00 20.00           H  
ATOM   3593 HD11 LEU A 251      28.739  40.547  17.154  1.00 20.00           H  
ATOM   3594 HD12 LEU A 251      29.633  40.454  15.865  1.00 20.00           H  
ATOM   3595 HD13 LEU A 251      29.962  41.520  16.974  1.00 20.00           H  
ATOM   3596 HD21 LEU A 251      27.181  42.376  17.457  1.00 20.00           H  
ATOM   3597 HD22 LEU A 251      28.325  43.443  17.314  1.00 20.00           H  
ATOM   3598 HD23 LEU A 251      27.061  43.518  16.382  1.00 20.00           H  
ATOM   3599  N   SER A 252      28.429  41.877  11.845  1.00 20.00           N  
ATOM   3600  CA  SER A 252      27.599  41.156  10.886  1.00 20.00           C  
ATOM   3601  CB  SER A 252      27.158  42.082   9.758  1.00 20.00           C  
ATOM   3602  OG  SER A 252      26.612  41.347   8.675  1.00 20.00           O  
ATOM   3603  C   SER A 252      28.343  39.953  10.316  1.00 20.00           C  
ATOM   3604  O   SER A 252      27.924  38.815  10.521  1.00 20.00           O  
ATOM   3605  H   SER A 252      28.541  42.709  11.655  1.00 20.00           H  
ATOM   3606  HA  SER A 252      26.777  40.846  11.321  1.00 20.00           H  
ATOM   3607  HB2 SER A 252      26.500  42.706  10.101  1.00 20.00           H  
ATOM   3608  HB3 SER A 252      27.926  42.584   9.443  1.00 20.00           H  
ATOM   3609  HG  SER A 252      26.377  41.859   8.079  1.00 20.00           H  
ATOM   3610  N   GLN A 253      29.445  40.198   9.602  1.00 20.00           N  
ATOM   3611  CA  GLN A 253      30.210  39.124   8.979  1.00 20.00           C  
ATOM   3612  CB  GLN A 253      31.397  39.693   8.190  1.00 20.00           C  
ATOM   3613  CG  GLN A 253      31.010  40.236   6.823  1.00 20.00           C  
ATOM   3614  CD  GLN A 253      30.474  41.640   6.917  1.00 20.00           C  
ATOM   3615  OE1 GLN A 253      29.978  42.073   7.962  1.00 20.00           O  
ATOM   3616  NE2 GLN A 253      30.466  42.347   5.797  1.00 20.00           N  
ATOM   3617  C   GLN A 253      30.695  38.122  10.021  1.00 20.00           C  
ATOM   3618  O   GLN A 253      30.756  36.926   9.745  1.00 20.00           O  
ATOM   3619  H   GLN A 253      29.769  40.983   9.466  1.00 20.00           H  
ATOM   3620  HA  GLN A 253      29.655  38.655   8.320  1.00 20.00           H  
ATOM   3621  HB2 GLN A 253      31.821  40.389   8.716  1.00 20.00           H  
ATOM   3622  HB3 GLN A 253      32.055  38.992   8.059  1.00 20.00           H  
ATOM   3623  HG2 GLN A 253      31.788  40.216   6.244  1.00 20.00           H  
ATOM   3624  HG3 GLN A 253      30.316  39.675   6.445  1.00 20.00           H  
ATOM   3625 HE21 GLN A 253      30.789  42.011   5.074  1.00 20.00           H  
ATOM   3626 HE22 GLN A 253      30.139  43.142   5.793  1.00 20.00           H  
ATOM   3627  N   LEU A 254      31.039  38.605  11.218  1.00 20.00           N  
ATOM   3628  CA  LEU A 254      31.549  37.739  12.276  1.00 20.00           C  
ATOM   3629  CB  LEU A 254      32.081  38.579  13.444  1.00 20.00           C  
ATOM   3630  CG  LEU A 254      32.787  37.795  14.539  1.00 20.00           C  
ATOM   3631  CD1 LEU A 254      34.013  37.090  13.998  1.00 20.00           C  
ATOM   3632  CD2 LEU A 254      33.161  38.697  15.696  1.00 20.00           C  
ATOM   3633  C   LEU A 254      30.469  36.780  12.766  1.00 20.00           C  
ATOM   3634  O   LEU A 254      30.768  35.638  13.108  1.00 20.00           O  
ATOM   3635  H   LEU A 254      30.986  39.434  11.440  1.00 20.00           H  
ATOM   3636  HA  LEU A 254      32.312  37.220  11.946  1.00 20.00           H  
ATOM   3637  HB2 LEU A 254      32.669  39.267  13.096  1.00 20.00           H  
ATOM   3638  HB3 LEU A 254      31.342  39.060  13.848  1.00 20.00           H  
ATOM   3639  HG  LEU A 254      32.187  37.110  14.875  1.00 20.00           H  
ATOM   3640 HD11 LEU A 254      34.459  36.641  14.720  1.00 20.00           H  
ATOM   3641 HD12 LEU A 254      33.739  36.451  13.336  1.00 20.00           H  
ATOM   3642 HD13 LEU A 254      34.599  37.741  13.604  1.00 20.00           H  
ATOM   3643 HD21 LEU A 254      33.582  38.170  16.380  1.00 20.00           H  
ATOM   3644 HD22 LEU A 254      33.769  39.371  15.384  1.00 20.00           H  
ATOM   3645 HD23 LEU A 254      32.365  39.108  16.042  1.00 20.00           H  
ATOM   3646  N   SER A 255      29.215  37.239  12.800  1.00 20.00           N  
ATOM   3647  CA  SER A 255      28.086  36.362  13.090  1.00 20.00           C  
ATOM   3648  CB  SER A 255      26.789  37.163  13.151  1.00 20.00           C  
ATOM   3649  OG  SER A 255      25.712  36.361  13.606  1.00 20.00           O  
ATOM   3650  C   SER A 255      27.970  35.256  12.046  1.00 20.00           C  
ATOM   3651  O   SER A 255      27.750  34.099  12.396  1.00 20.00           O  
ATOM   3652  H   SER A 255      28.995  38.058  12.657  1.00 20.00           H  
ATOM   3653  HA  SER A 255      28.196  35.955  13.975  1.00 20.00           H  
ATOM   3654  HB2 SER A 255      26.914  37.920  13.744  1.00 20.00           H  
ATOM   3655  HB3 SER A 255      26.582  37.496  12.264  1.00 20.00           H  
ATOM   3656  HG  SER A 255      25.325  36.022  12.967  1.00 20.00           H  
ATOM   3657  N   MET A 256      28.118  35.608  10.766  1.00 20.00           N  
ATOM   3658  CA  MET A 256      28.077  34.622   9.691  1.00 20.00           C  
ATOM   3659  CB  MET A 256      28.139  35.313   8.321  1.00 20.00           C  
ATOM   3660  CG  MET A 256      27.070  36.360   8.132  1.00 20.00           C  
ATOM   3661  SD  MET A 256      26.991  36.965   6.431  1.00 20.00           S  
ATOM   3662  CE  MET A 256      27.274  38.695   6.700  1.00 20.00           C  
ATOM   3663  C   MET A 256      29.213  33.614   9.830  1.00 20.00           C  
ATOM   3664  O   MET A 256      29.011  32.422   9.608  1.00 20.00           O  
ATOM   3665  H   MET A 256      28.244  36.414  10.496  1.00 20.00           H  
ATOM   3666  HA  MET A 256      27.222  34.143   9.707  1.00 20.00           H  
ATOM   3667  HB2 MET A 256      29.017  35.711   8.208  1.00 20.00           H  
ATOM   3668  HB3 MET A 256      28.032  34.646   7.626  1.00 20.00           H  
ATOM   3669  HG2 MET A 256      26.213  35.987   8.392  1.00 20.00           H  
ATOM   3670  HG3 MET A 256      27.261  37.115   8.710  1.00 20.00           H  
ATOM   3671  HE1 MET A 256      27.253  39.150   5.855  1.00 20.00           H  
ATOM   3672  HE2 MET A 256      26.584  39.040   7.272  1.00 20.00           H  
ATOM   3673  HE3 MET A 256      28.132  38.811   7.114  1.00 20.00           H  
ATOM   3674  N   SER A 257      30.408  34.088  10.196  1.00 20.00           N  
ATOM   3675  CA  SER A 257      31.576  33.220  10.303  1.00 20.00           C  
ATOM   3676  CB  SER A 257      32.839  34.049  10.514  1.00 20.00           C  
ATOM   3677  OG  SER A 257      32.961  35.058   9.526  1.00 20.00           O  
ATOM   3678  C   SER A 257      31.410  32.218  11.440  1.00 20.00           C  
ATOM   3679  O   SER A 257      31.721  31.040  11.274  1.00 20.00           O  
ATOM   3680  H   SER A 257      30.565  34.911  10.388  1.00 20.00           H  
ATOM   3681  HA  SER A 257      31.709  32.732   9.464  1.00 20.00           H  
ATOM   3682  HB2 SER A 257      32.809  34.450  11.397  1.00 20.00           H  
ATOM   3683  HB3 SER A 257      33.612  33.465  10.466  1.00 20.00           H  
ATOM   3684  HG  SER A 257      32.326  35.575   9.573  1.00 20.00           H  
ATOM   3685  N   ILE A 258      30.921  32.680  12.595  1.00 20.00           N  
ATOM   3686  CA  ILE A 258      30.639  31.792  13.717  1.00 20.00           C  
ATOM   3687  CB  ILE A 258      30.228  32.601  14.966  1.00 20.00           C  
ATOM   3688  CG1 ILE A 258      31.402  33.441  15.490  1.00 20.00           C  
ATOM   3689  CG2 ILE A 258      29.673  31.684  16.050  1.00 20.00           C  
ATOM   3690  CD1 ILE A 258      31.065  34.277  16.688  1.00 20.00           C  
ATOM   3691  C   ILE A 258      29.582  30.758  13.344  1.00 20.00           C  
ATOM   3692  O   ILE A 258      29.725  29.583  13.674  1.00 20.00           O  
ATOM   3693  H   ILE A 258      30.745  33.507  12.750  1.00 20.00           H  
ATOM   3694  HA  ILE A 258      31.457  31.327  13.991  1.00 20.00           H  
ATOM   3695  HB  ILE A 258      29.545  33.243  14.716  1.00 20.00           H  
ATOM   3696 HG12 ILE A 258      32.145  32.851  15.695  1.00 20.00           H  
ATOM   3697 HG13 ILE A 258      31.705  34.035  14.785  1.00 20.00           H  
ATOM   3698 HG21 ILE A 258      29.417  32.215  16.808  1.00 20.00           H  
ATOM   3699 HG22 ILE A 258      28.908  31.219  15.704  1.00 20.00           H  
ATOM   3700 HG23 ILE A 258      30.352  31.055  16.304  1.00 20.00           H  
ATOM   3701 HD11 ILE A 258      31.843  34.775  16.951  1.00 20.00           H  
ATOM   3702 HD12 ILE A 258      30.355  34.880  16.458  1.00 20.00           H  
ATOM   3703 HD13 ILE A 258      30.787  33.701  17.404  1.00 20.00           H  
ATOM   3704  N   ALA A 259      28.520  31.191  12.658  1.00 20.00           N  
ATOM   3705  CA  ALA A 259      27.450  30.287  12.251  1.00 20.00           C  
ATOM   3706  CB  ALA A 259      26.361  31.060  11.525  1.00 20.00           C  
ATOM   3707  C   ALA A 259      27.986  29.173  11.358  1.00 20.00           C  
ATOM   3708  O   ALA A 259      27.663  28.005  11.568  1.00 20.00           O  
ATOM   3709  H   ALA A 259      28.399  32.007  12.416  1.00 20.00           H  
ATOM   3710  HA  ALA A 259      27.029  29.888  13.041  1.00 20.00           H  
ATOM   3711  HB1 ALA A 259      25.668  30.450  11.261  1.00 20.00           H  
ATOM   3712  HB2 ALA A 259      26.002  31.725  12.117  1.00 20.00           H  
ATOM   3713  HB3 ALA A 259      26.740  31.481  10.750  1.00 20.00           H  
ATOM   3714  N   MET A 260      28.803  29.527  10.363  1.00 20.00           N  
ATOM   3715  CA  MET A 260      29.391  28.540   9.464  1.00 20.00           C  
ATOM   3716  CB  MET A 260      30.263  29.226   8.403  1.00 20.00           C  
ATOM   3717  CG  MET A 260      29.625  29.259   7.036  1.00 20.00           C  
ATOM   3718  SD  MET A 260      30.847  29.367   5.709  1.00 20.00           S  
ATOM   3719  CE  MET A 260      31.164  27.644   5.433  1.00 20.00           C  
ATOM   3720  C   MET A 260      30.207  27.512  10.240  1.00 20.00           C  
ATOM   3721  O   MET A 260      30.219  26.336   9.881  1.00 20.00           O  
ATOM   3722  H   MET A 260      29.032  30.338  10.189  1.00 20.00           H  
ATOM   3723  HA  MET A 260      28.684  28.077   8.967  1.00 20.00           H  
ATOM   3724  HB2 MET A 260      30.466  30.128   8.696  1.00 20.00           H  
ATOM   3725  HB3 MET A 260      31.105  28.749   8.330  1.00 20.00           H  
ATOM   3726  HG2 MET A 260      29.081  28.464   6.922  1.00 20.00           H  
ATOM   3727  HG3 MET A 260      29.047  30.035   6.976  1.00 20.00           H  
ATOM   3728  HE1 MET A 260      31.851  27.555   4.767  1.00 20.00           H  
ATOM   3729  HE2 MET A 260      31.455  27.244   6.255  1.00 20.00           H  
ATOM   3730  HE3 MET A 260      30.357  27.222   5.130  1.00 20.00           H  
ATOM   3731  N   PHE A 261      30.889  27.949  11.302  1.00 20.00           N  
ATOM   3732  CA  PHE A 261      31.699  27.050  12.117  1.00 20.00           C  
ATOM   3733  CB  PHE A 261      32.496  27.840  13.164  1.00 20.00           C  
ATOM   3734  CG  PHE A 261      33.252  26.973  14.140  1.00 20.00           C  
ATOM   3735  CD1 PHE A 261      32.632  26.472  15.269  1.00 20.00           C  
ATOM   3736  CD2 PHE A 261      34.582  26.659  13.926  1.00 20.00           C  
ATOM   3737  CE1 PHE A 261      33.331  25.674  16.165  1.00 20.00           C  
ATOM   3738  CE2 PHE A 261      35.277  25.860  14.823  1.00 20.00           C  
ATOM   3739  CZ  PHE A 261      34.647  25.374  15.937  1.00 20.00           C  
ATOM   3740  C   PHE A 261      30.831  25.996  12.795  1.00 20.00           C  
ATOM   3741  O   PHE A 261      31.183  24.818  12.801  1.00 20.00           O  
ATOM   3742  H   PHE A 261      30.896  28.766  11.570  1.00 20.00           H  
ATOM   3743  HA  PHE A 261      32.367  26.602  11.558  1.00 20.00           H  
ATOM   3744  HB2 PHE A 261      33.109  28.439  12.708  1.00 20.00           H  
ATOM   3745  HB3 PHE A 261      31.886  28.399  13.670  1.00 20.00           H  
ATOM   3746  HD1 PHE A 261      31.738  26.672  15.430  1.00 20.00           H  
ATOM   3747  HD2 PHE A 261      35.016  26.986  13.171  1.00 20.00           H  
ATOM   3748  HE1 PHE A 261      32.903  25.344  16.921  1.00 20.00           H  
ATOM   3749  HE2 PHE A 261      36.171  25.656  14.668  1.00 20.00           H  
ATOM   3750  HZ  PHE A 261      35.113  24.839  16.538  1.00 20.00           H  
ATOM   3751  N   PHE A 262      29.697  26.413  13.366  1.00 20.00           N  
ATOM   3752  CA  PHE A 262      28.799  25.490  14.052  1.00 20.00           C  
ATOM   3753  CB  PHE A 262      27.821  26.257  14.952  1.00 20.00           C  
ATOM   3754  CG  PHE A 262      28.445  26.793  16.217  1.00 20.00           C  
ATOM   3755  CD1 PHE A 262      29.004  25.936  17.148  1.00 20.00           C  
ATOM   3756  CD2 PHE A 262      28.472  28.151  16.473  1.00 20.00           C  
ATOM   3757  CE1 PHE A 262      29.577  26.433  18.311  1.00 20.00           C  
ATOM   3758  CE2 PHE A 262      29.046  28.644  17.637  1.00 20.00           C  
ATOM   3759  CZ  PHE A 262      29.595  27.782  18.548  1.00 20.00           C  
ATOM   3760  C   PHE A 262      28.037  24.626  13.053  1.00 20.00           C  
ATOM   3761  O   PHE A 262      27.735  23.470  13.342  1.00 20.00           O  
ATOM   3762  H   PHE A 262      29.428  27.230  13.368  1.00 20.00           H  
ATOM   3763  HA  PHE A 262      29.311  24.908  14.652  1.00 20.00           H  
ATOM   3764  HB2 PHE A 262      27.426  26.983  14.443  1.00 20.00           H  
ATOM   3765  HB3 PHE A 262      27.093  25.666  15.203  1.00 20.00           H  
ATOM   3766  HD1 PHE A 262      28.996  25.020  16.992  1.00 20.00           H  
ATOM   3767  HD2 PHE A 262      28.101  28.742  15.858  1.00 20.00           H  
ATOM   3768  HE1 PHE A 262      29.950  25.848  18.929  1.00 20.00           H  
ATOM   3769  HE2 PHE A 262      29.058  29.560  17.798  1.00 20.00           H  
ATOM   3770  HZ  PHE A 262      29.980  28.112  19.327  1.00 20.00           H  
ATOM   3771  N   LEU A 263      27.725  25.181  11.878  1.00 20.00           N  
ATOM   3772  CA  LEU A 263      27.069  24.419  10.821  1.00 20.00           C  
ATOM   3773  CB  LEU A 263      26.623  25.352   9.689  1.00 20.00           C  
ATOM   3774  CG  LEU A 263      25.436  26.247  10.014  1.00 20.00           C  
ATOM   3775  CD1 LEU A 263      25.047  27.088   8.817  1.00 20.00           C  
ATOM   3776  CD2 LEU A 263      24.256  25.430  10.494  1.00 20.00           C  
ATOM   3777  C   LEU A 263      27.991  23.334  10.276  1.00 20.00           C  
ATOM   3778  O   LEU A 263      27.528  22.251   9.923  1.00 20.00           O  
ATOM   3779  H   LEU A 263      27.885  26.000  11.672  1.00 20.00           H  
ATOM   3780  HA  LEU A 263      26.253  24.001  11.166  1.00 20.00           H  
ATOM   3781  HB2 LEU A 263      27.378  25.892   9.408  1.00 20.00           H  
ATOM   3782  HB3 LEU A 263      26.392  24.818   8.913  1.00 20.00           H  
ATOM   3783  HG  LEU A 263      25.687  26.858  10.724  1.00 20.00           H  
ATOM   3784 HD11 LEU A 263      24.298  27.640   9.052  1.00 20.00           H  
ATOM   3785 HD12 LEU A 263      25.792  27.639   8.567  1.00 20.00           H  
ATOM   3786 HD13 LEU A 263      24.811  26.506   8.090  1.00 20.00           H  
ATOM   3787 HD21 LEU A 263      23.530  26.022  10.704  1.00 20.00           H  
ATOM   3788 HD22 LEU A 263      23.991  24.824   9.798  1.00 20.00           H  
ATOM   3789 HD23 LEU A 263      24.514  24.937  11.277  1.00 20.00           H  
ATOM   3790  N   ASN A 264      29.295  23.619  10.206  1.00 20.00           N  
ATOM   3791  CA  ASN A 264      30.285  22.601   9.874  1.00 20.00           C  
ATOM   3792  CB  ASN A 264      31.684  23.210   9.815  1.00 20.00           C  
ATOM   3793  CG  ASN A 264      31.996  23.866   8.495  1.00 20.00           C  
ATOM   3794  OD1 ASN A 264      31.281  23.690   7.504  1.00 20.00           O  
ATOM   3795  ND2 ASN A 264      33.126  24.551   8.427  1.00 20.00           N  
ATOM   3796  C   ASN A 264      30.248  21.453  10.878  1.00 20.00           C  
ATOM   3797  O   ASN A 264      30.322  20.290  10.487  1.00 20.00           O  
ATOM   3798  H   ASN A 264      29.629  24.399  10.348  1.00 20.00           H  
ATOM   3799  HA  ASN A 264      30.113  22.245   8.977  1.00 20.00           H  
ATOM   3800  HB2 ASN A 264      31.779  23.853  10.535  1.00 20.00           H  
ATOM   3801  HB3 ASN A 264      32.340  22.512   9.965  1.00 20.00           H  
ATOM   3802 HD21 ASN A 264      33.363  24.918   7.686  1.00 20.00           H  
ATOM   3803 HD22 ASN A 264      33.624  24.630   9.124  1.00 20.00           H  
ATOM   3804  N   SER A 265      30.131  21.775  12.169  1.00 20.00           N  
ATOM   3805  CA  SER A 265      30.006  20.756  13.205  1.00 20.00           C  
ATOM   3806  CB  SER A 265      29.944  21.401  14.585  1.00 20.00           C  
ATOM   3807  OG  SER A 265      29.704  22.796  14.489  1.00 20.00           O  
ATOM   3808  C   SER A 265      28.771  19.891  12.975  1.00 20.00           C  
ATOM   3809  O   SER A 265      28.861  18.666  13.009  1.00 20.00           O  
ATOM   3810  H   SER A 265      30.123  22.581  12.469  1.00 20.00           H  
ATOM   3811  HA  SER A 265      30.801  20.182  13.209  1.00 20.00           H  
ATOM   3812  HB2 SER A 265      29.239  20.978  15.100  1.00 20.00           H  
ATOM   3813  HB3 SER A 265      30.788  21.257  15.040  1.00 20.00           H  
ATOM   3814  HG  SER A 265      28.899  22.946  14.538  1.00 20.00           H  
ATOM   3815  N   VAL A 266      27.618  20.524  12.739  1.00 20.00           N  
ATOM   3816  CA  VAL A 266      26.376  19.794  12.508  1.00 20.00           C  
ATOM   3817  CB  VAL A 266      25.171  20.751  12.392  1.00 20.00           C  
ATOM   3818  CG1 VAL A 266      23.900  19.984  12.046  1.00 20.00           C  
ATOM   3819  CG2 VAL A 266      24.989  21.554  13.674  1.00 20.00           C  
ATOM   3820  C   VAL A 266      26.491  18.893  11.284  1.00 20.00           C  
ATOM   3821  O   VAL A 266      26.059  17.743  11.322  1.00 20.00           O  
ATOM   3822  H   VAL A 266      27.532  21.379  12.707  1.00 20.00           H  
ATOM   3823  HA  VAL A 266      26.161  19.244  13.290  1.00 20.00           H  
ATOM   3824  HB  VAL A 266      25.334  21.381  11.660  1.00 20.00           H  
ATOM   3825 HG11 VAL A 266      23.171  20.605  11.973  1.00 20.00           H  
ATOM   3826 HG12 VAL A 266      24.026  19.530  11.210  1.00 20.00           H  
ATOM   3827 HG13 VAL A 266      23.720  19.347  12.742  1.00 20.00           H  
ATOM   3828 HG21 VAL A 266      24.232  22.135  13.574  1.00 20.00           H  
ATOM   3829 HG22 VAL A 266      24.841  20.949  14.404  1.00 20.00           H  
ATOM   3830 HG23 VAL A 266      25.782  22.073  13.833  1.00 20.00           H  
ATOM   3831  N   ALA A 267      27.072  19.410  10.197  1.00 20.00           N  
ATOM   3832  CA  ALA A 267      27.280  18.619   8.989  1.00 20.00           C  
ATOM   3833  CB  ALA A 267      27.963  19.461   7.924  1.00 20.00           C  
ATOM   3834  C   ALA A 267      28.110  17.374   9.286  1.00 20.00           C  
ATOM   3835  O   ALA A 267      27.883  16.325   8.688  1.00 20.00           O  
ATOM   3836  H   ALA A 267      27.355  20.220  10.138  1.00 20.00           H  
ATOM   3837  HA  ALA A 267      26.416  18.344   8.616  1.00 20.00           H  
ATOM   3838  HB1 ALA A 267      28.137  18.913   7.156  1.00 20.00           H  
ATOM   3839  HB2 ALA A 267      27.385  20.188   7.682  1.00 20.00           H  
ATOM   3840  HB3 ALA A 267      28.789  19.802   8.278  1.00 20.00           H  
ATOM   3841  N   ILE A 268      29.070  17.487  10.208  1.00 20.00           N  
ATOM   3842  CA  ILE A 268      29.961  16.376  10.527  1.00 20.00           C  
ATOM   3843  CB  ILE A 268      31.162  16.860  11.368  1.00 20.00           C  
ATOM   3844  CG1 ILE A 268      32.156  17.649  10.504  1.00 20.00           C  
ATOM   3845  CG2 ILE A 268      31.841  15.690  12.070  1.00 20.00           C  
ATOM   3846  CD1 ILE A 268      33.281  18.266  11.281  1.00 20.00           C  
ATOM   3847  C   ILE A 268      29.204  15.251  11.225  1.00 20.00           C  
ATOM   3848  O   ILE A 268      29.350  14.088  10.856  1.00 20.00           O  
ATOM   3849  H   ILE A 268      29.224  18.200  10.663  1.00 20.00           H  
ATOM   3850  HA  ILE A 268      30.367  16.026   9.707  1.00 20.00           H  
ATOM   3851  HB  ILE A 268      30.846  17.489  12.036  1.00 20.00           H  
ATOM   3852 HG12 ILE A 268      32.511  17.064   9.816  1.00 20.00           H  
ATOM   3853 HG13 ILE A 268      31.682  18.361  10.046  1.00 20.00           H  
ATOM   3854 HG21 ILE A 268      32.580  16.021  12.584  1.00 20.00           H  
ATOM   3855 HG22 ILE A 268      31.206  15.263  12.650  1.00 20.00           H  
ATOM   3856 HG23 ILE A 268      32.153  15.068  11.409  1.00 20.00           H  
ATOM   3857 HD11 ILE A 268      33.860  18.735  10.675  1.00 20.00           H  
ATOM   3858 HD12 ILE A 268      32.917  18.880  11.924  1.00 20.00           H  
ATOM   3859 HD13 ILE A 268      33.769  17.572  11.730  1.00 20.00           H  
ATOM   3860  N   THR A 269      28.394  15.593  12.231  1.00 20.00           N  
ATOM   3861  CA  THR A 269      27.559  14.608  12.911  1.00 20.00           C  
ATOM   3862  CB  THR A 269      26.846  15.250  14.103  1.00 20.00           C  
ATOM   3863  OG1 THR A 269      25.927  16.231  13.622  1.00 20.00           O  
ATOM   3864  CG2 THR A 269      27.817  15.884  15.084  1.00 20.00           C  
ATOM   3865  C   THR A 269      26.569  13.969  11.943  1.00 20.00           C  
ATOM   3866  O   THR A 269      26.172  12.822  12.135  1.00 20.00           O  
ATOM   3867  H   THR A 269      28.312  16.392  12.538  1.00 20.00           H  
ATOM   3868  HA  THR A 269      28.119  13.907  13.304  1.00 20.00           H  
ATOM   3869  HB  THR A 269      26.329  14.571  14.564  1.00 20.00           H  
ATOM   3870  HG1 THR A 269      26.142  16.470  12.867  1.00 20.00           H  
ATOM   3871 HG21 THR A 269      27.337  16.244  15.834  1.00 20.00           H  
ATOM   3872 HG22 THR A 269      28.439  15.225  15.403  1.00 20.00           H  
ATOM   3873 HG23 THR A 269      28.303  16.591  14.655  1.00 20.00           H  
ATOM   3874  N   ALA A 270      26.170  14.707  10.903  1.00 20.00           N  
ATOM   3875  CA  ALA A 270      25.132  14.243   9.987  1.00 20.00           C  
ATOM   3876  CB  ALA A 270      24.492  15.426   9.281  1.00 20.00           C  
ATOM   3877  C   ALA A 270      25.703  13.267   8.964  1.00 20.00           C  
ATOM   3878  O   ALA A 270      25.049  12.286   8.616  1.00 20.00           O  
ATOM   3879  H   ALA A 270      26.487  15.481  10.707  1.00 20.00           H  
ATOM   3880  HA  ALA A 270      24.418  13.797  10.489  1.00 20.00           H  
ATOM   3881  HB1 ALA A 270      23.859  15.101   8.636  1.00 20.00           H  
ATOM   3882  HB2 ALA A 270      24.043  15.973   9.930  1.00 20.00           H  
ATOM   3883  HB3 ALA A 270      25.177  15.935   8.840  1.00 20.00           H  
ATOM   3884  N   GLY A 271      26.920  13.532   8.480  1.00 20.00           N  
ATOM   3885  CA  GLY A 271      27.444  12.855   7.302  1.00 20.00           C  
ATOM   3886  C   GLY A 271      28.953  12.733   7.309  1.00 20.00           C  
ATOM   3887  O   GLY A 271      29.548  12.260   6.340  1.00 20.00           O  
ATOM   3888  H   GLY A 271      27.412  14.183   8.751  1.00 20.00           H  
ATOM   3889  HA2 GLY A 271      27.056  11.969   7.229  1.00 20.00           H  
ATOM   3890  HA3 GLY A 271      27.169  13.325   6.500  1.00 20.00           H  
ATOM   3891  N   GLY A 272      29.570  13.160   8.402  1.00 20.00           N  
ATOM   3892  CA  GLY A 272      31.019  13.113   8.537  1.00 20.00           C  
ATOM   3893  C   GLY A 272      31.731  14.114   7.651  1.00 20.00           C  
ATOM   3894  O   GLY A 272      31.199  15.188   7.365  1.00 20.00           O  
ATOM   3895  H   GLY A 272      29.164  13.376   9.129  1.00 20.00           H  
ATOM   3896  HA2 GLY A 272      31.272  13.272   9.460  1.00 20.00           H  
ATOM   3897  HA3 GLY A 272      31.342  12.222   8.330  1.00 20.00           H  
ATOM   3898  N   GLU A 273      32.933  13.761   7.218  1.00 20.00           N  
ATOM   3899  CA  GLU A 273      33.770  14.676   6.450  1.00 20.00           C  
ATOM   3900  CB  GLU A 273      35.192  14.117   6.307  1.00 20.00           C  
ATOM   3901  CG  GLU A 273      35.923  13.986   7.630  1.00 20.00           C  
ATOM   3902  CD  GLU A 273      35.974  15.264   8.441  1.00 20.00           C  
ATOM   3903  OE1 GLU A 273      36.258  16.331   7.851  1.00 20.00           O  
ATOM   3904  OE2 GLU A 273      35.796  15.190   9.678  1.00 20.00           O  
ATOM   3905  C   GLU A 273      33.166  14.948   5.076  1.00 20.00           C  
ATOM   3906  O   GLU A 273      33.236  16.071   4.582  1.00 20.00           O  
ATOM   3907  H   GLU A 273      33.291  12.991   7.356  1.00 20.00           H  
ATOM   3908  HA  GLU A 273      33.866  15.526   6.929  1.00 20.00           H  
ATOM   3909  HB2 GLU A 273      35.150  13.255   5.865  1.00 20.00           H  
ATOM   3910  HB3 GLU A 273      35.709  14.708   5.737  1.00 20.00           H  
ATOM   3911  HG2 GLU A 273      35.510  13.279   8.150  1.00 20.00           H  
ATOM   3912  HG3 GLU A 273      36.835  13.702   7.460  1.00 20.00           H  
ATOM   3913  N   ASN A 274      32.571  13.924   4.458  1.00 20.00           N  
ATOM   3914  CA  ASN A 274      31.856  14.099   3.198  1.00 20.00           C  
ATOM   3915  CB  ASN A 274      31.422  12.749   2.633  1.00 20.00           C  
ATOM   3916  CG  ASN A 274      32.571  11.907   2.145  1.00 20.00           C  
ATOM   3917  OD1 ASN A 274      33.742  12.281   2.266  1.00 20.00           O  
ATOM   3918  ND2 ASN A 274      32.258  10.799   1.491  1.00 20.00           N  
ATOM   3919  C   ASN A 274      30.649  15.014   3.377  1.00 20.00           C  
ATOM   3920  O   ASN A 274      30.197  15.633   2.416  1.00 20.00           O  
ATOM   3921  H   ASN A 274      32.569  13.115   4.751  1.00 20.00           H  
ATOM   3922  HA  ASN A 274      32.454  14.488   2.525  1.00 20.00           H  
ATOM   3923  HB2 ASN A 274      30.924  12.268   3.313  1.00 20.00           H  
ATOM   3924  HB3 ASN A 274      30.821  12.897   1.887  1.00 20.00           H  
ATOM   3925 HD21 ASN A 274      32.879  10.306   1.158  1.00 20.00           H  
ATOM   3926 HD22 ASN A 274      31.433  10.573   1.399  1.00 20.00           H  
ATOM   3927  N   GLY A 275      30.126  15.101   4.603  1.00 20.00           N  
ATOM   3928  CA  GLY A 275      29.092  16.073   4.931  1.00 20.00           C  
ATOM   3929  C   GLY A 275      29.579  17.504   4.865  1.00 20.00           C  
ATOM   3930  O   GLY A 275      28.865  18.389   4.391  1.00 20.00           O  
ATOM   3931  H   GLY A 275      30.273  14.531   5.229  1.00 20.00           H  
ATOM   3932  HA2 GLY A 275      28.337  15.968   4.331  1.00 20.00           H  
ATOM   3933  HA3 GLY A 275      28.743  15.898   5.819  1.00 20.00           H  
ATOM   3934  N   VAL A 276      30.796  17.731   5.340  1.00 20.00           N  
ATOM   3935  CA  VAL A 276      31.403  19.057   5.293  1.00 20.00           C  
ATOM   3936  CB  VAL A 276      32.610  19.161   6.249  1.00 20.00           C  
ATOM   3937  CG1 VAL A 276      33.332  20.491   6.070  1.00 20.00           C  
ATOM   3938  CG2 VAL A 276      32.174  18.969   7.697  1.00 20.00           C  
ATOM   3939  C   VAL A 276      31.790  19.430   3.866  1.00 20.00           C  
ATOM   3940  O   VAL A 276      31.610  20.576   3.458  1.00 20.00           O  
ATOM   3941  H   VAL A 276      31.296  17.130   5.698  1.00 20.00           H  
ATOM   3942  HA  VAL A 276      30.775  19.726   5.639  1.00 20.00           H  
ATOM   3943  HB  VAL A 276      33.252  18.455   6.030  1.00 20.00           H  
ATOM   3944 HG11 VAL A 276      34.088  20.518   6.661  1.00 20.00           H  
ATOM   3945 HG12 VAL A 276      33.627  20.567   5.160  1.00 20.00           H  
ATOM   3946 HG13 VAL A 276      32.726  21.206   6.279  1.00 20.00           H  
ATOM   3947 HG21 VAL A 276      32.945  19.035   8.266  1.00 20.00           H  
ATOM   3948 HG22 VAL A 276      31.541  19.654   7.926  1.00 20.00           H  
ATOM   3949 HG23 VAL A 276      31.770  18.104   7.790  1.00 20.00           H  
ATOM   3950  N   ALA A 277      32.321  18.468   3.106  1.00 20.00           N  
ATOM   3951  CA  ALA A 277      32.569  18.666   1.682  1.00 20.00           C  
ATOM   3952  CB  ALA A 277      33.100  17.384   1.061  1.00 20.00           C  
ATOM   3953  C   ALA A 277      31.299  19.109   0.962  1.00 20.00           C  
ATOM   3954  O   ALA A 277      31.296  20.143   0.299  1.00 20.00           O  
ATOM   3955  H   ALA A 277      32.546  17.691   3.395  1.00 20.00           H  
ATOM   3956  HA  ALA A 277      33.262  19.347   1.553  1.00 20.00           H  
ATOM   3957  HB1 ALA A 277      33.272  17.536   0.129  1.00 20.00           H  
ATOM   3958  HB2 ALA A 277      33.914  17.136   1.506  1.00 20.00           H  
ATOM   3959  HB3 ALA A 277      32.445  16.691   1.166  1.00 20.00           H  
ATOM   3960  N   VAL A 278      30.221  18.331   1.092  1.00 20.00           N  
ATOM   3961  CA  VAL A 278      28.967  18.638   0.411  1.00 20.00           C  
ATOM   3962  CB  VAL A 278      27.939  17.500   0.579  1.00 20.00           C  
ATOM   3963  CG1 VAL A 278      26.534  17.982   0.237  1.00 20.00           C  
ATOM   3964  CG2 VAL A 278      28.321  16.292  -0.267  1.00 20.00           C  
ATOM   3965  C   VAL A 278      28.403  19.974   0.883  1.00 20.00           C  
ATOM   3966  O   VAL A 278      27.930  20.765   0.070  1.00 20.00           O  
ATOM   3967  H   VAL A 278      30.193  17.617   1.570  1.00 20.00           H  
ATOM   3968  HA  VAL A 278      29.113  18.677  -0.557  1.00 20.00           H  
ATOM   3969  HB  VAL A 278      27.924  17.220   1.518  1.00 20.00           H  
ATOM   3970 HG11 VAL A 278      25.919  17.253   0.344  1.00 20.00           H  
ATOM   3971 HG12 VAL A 278      26.296  18.699   0.829  1.00 20.00           H  
ATOM   3972 HG13 VAL A 278      26.523  18.291  -0.672  1.00 20.00           H  
ATOM   3973 HG21 VAL A 278      27.669  15.599  -0.135  1.00 20.00           H  
ATOM   3974 HG22 VAL A 278      28.337  16.551  -1.191  1.00 20.00           H  
ATOM   3975 HG23 VAL A 278      29.188  15.983   0.003  1.00 20.00           H  
ATOM   3976  N   PHE A 279      28.450  20.228   2.194  1.00 20.00           N  
ATOM   3977  CA  PHE A 279      27.961  21.485   2.749  1.00 20.00           C  
ATOM   3978  CB  PHE A 279      28.052  21.471   4.281  1.00 20.00           C  
ATOM   3979  CG  PHE A 279      27.756  22.804   4.924  1.00 20.00           C  
ATOM   3980  CD1 PHE A 279      26.541  23.433   4.723  1.00 20.00           C  
ATOM   3981  CD2 PHE A 279      28.694  23.426   5.727  1.00 20.00           C  
ATOM   3982  CE1 PHE A 279      26.273  24.658   5.316  1.00 20.00           C  
ATOM   3983  CE2 PHE A 279      28.422  24.652   6.318  1.00 20.00           C  
ATOM   3984  CZ  PHE A 279      27.213  25.260   6.109  1.00 20.00           C  
ATOM   3985  C   PHE A 279      28.734  22.671   2.181  1.00 20.00           C  
ATOM   3986  O   PHE A 279      28.145  23.544   1.548  1.00 20.00           O  
ATOM   3987  H   PHE A 279      28.763  19.684   2.782  1.00 20.00           H  
ATOM   3988  HA  PHE A 279      27.009  21.596   2.541  1.00 20.00           H  
ATOM   3989  HB2 PHE A 279      27.449  20.794   4.627  1.00 20.00           H  
ATOM   3990  HB3 PHE A 279      28.948  21.205   4.541  1.00 20.00           H  
ATOM   3991  HD1 PHE A 279      25.898  23.029   4.185  1.00 20.00           H  
ATOM   3992  HD2 PHE A 279      29.517  23.018   5.873  1.00 20.00           H  
ATOM   3993  HE1 PHE A 279      25.452  25.071   5.174  1.00 20.00           H  
ATOM   3994  HE2 PHE A 279      29.061  25.061   6.857  1.00 20.00           H  
ATOM   3995  HZ  PHE A 279      27.031  26.081   6.505  1.00 20.00           H  
ATOM   3996  N   THR A 280      30.050  22.705   2.405  1.00 20.00           N  
ATOM   3997  CA  THR A 280      30.857  23.871   2.061  1.00 20.00           C  
ATOM   3998  CB  THR A 280      32.285  23.701   2.581  1.00 20.00           C  
ATOM   3999  OG1 THR A 280      32.808  24.983   2.931  1.00 20.00           O  
ATOM   4000  CG2 THR A 280      33.193  23.029   1.566  1.00 20.00           C  
ATOM   4001  C   THR A 280      30.833  24.128   0.558  1.00 20.00           C  
ATOM   4002  O   THR A 280      30.955  25.272   0.126  1.00 20.00           O  
ATOM   4003  H   THR A 280      30.499  22.061   2.757  1.00 20.00           H  
ATOM   4004  HA  THR A 280      30.515  24.664   2.526  1.00 20.00           H  
ATOM   4005  HB  THR A 280      32.265  23.166   3.390  1.00 20.00           H  
ATOM   4006  HG1 THR A 280      33.471  25.148   2.479  1.00 20.00           H  
ATOM   4007 HG21 THR A 280      34.079  22.940   1.927  1.00 20.00           H  
ATOM   4008 HG22 THR A 280      32.857  22.156   1.351  1.00 20.00           H  
ATOM   4009 HG23 THR A 280      33.235  23.554   0.763  1.00 20.00           H  
ATOM   4010  N   SER A 281      30.675  23.068  -0.240  1.00 20.00           N  
ATOM   4011  CA  SER A 281      30.524  23.211  -1.684  1.00 20.00           C  
ATOM   4012  CB  SER A 281      30.645  21.855  -2.371  1.00 20.00           C  
ATOM   4013  OG  SER A 281      31.895  21.247  -2.089  1.00 20.00           O  
ATOM   4014  C   SER A 281      29.187  23.857  -2.031  1.00 20.00           C  
ATOM   4015  O   SER A 281      29.155  24.882  -2.709  1.00 20.00           O  
ATOM   4016  H   SER A 281      30.653  22.253   0.035  1.00 20.00           H  
ATOM   4017  HA  SER A 281      31.248  23.764  -2.044  1.00 20.00           H  
ATOM   4018  HB2 SER A 281      29.922  21.283  -2.070  1.00 20.00           H  
ATOM   4019  HB3 SER A 281      30.563  21.978  -3.330  1.00 20.00           H  
ATOM   4020  HG  SER A 281      31.861  20.859  -1.367  1.00 20.00           H  
ATOM   4021  N   ALA A 282      28.083  23.263  -1.570  1.00 20.00           N  
ATOM   4022  CA  ALA A 282      26.750  23.751  -1.909  1.00 20.00           C  
ATOM   4023  CB  ALA A 282      25.696  22.765  -1.432  1.00 20.00           C  
ATOM   4024  C   ALA A 282      26.499  25.124  -1.295  1.00 20.00           C  
ATOM   4025  O   ALA A 282      25.763  25.928  -1.863  1.00 20.00           O  
ATOM   4026  H   ALA A 282      28.083  22.573  -1.057  1.00 20.00           H  
ATOM   4027  HA  ALA A 282      26.654  23.814  -2.882  1.00 20.00           H  
ATOM   4028  HB1 ALA A 282      24.827  23.097  -1.670  1.00 20.00           H  
ATOM   4029  HB2 ALA A 282      25.847  21.917  -1.856  1.00 20.00           H  
ATOM   4030  HB3 ALA A 282      25.763  22.673  -0.479  1.00 20.00           H  
ATOM   4031  N   TRP A 283      27.109  25.397  -0.138  1.00 20.00           N  
ATOM   4032  CA  TRP A 283      26.937  26.679   0.536  1.00 20.00           C  
ATOM   4033  CB  TRP A 283      27.536  26.633   1.948  1.00 20.00           C  
ATOM   4034  CG  TRP A 283      27.224  27.842   2.776  1.00 20.00           C  
ATOM   4035  CD1 TRP A 283      28.117  28.672   3.385  1.00 20.00           C  
ATOM   4036  NE1 TRP A 283      27.450  29.671   4.054  1.00 20.00           N  
ATOM   4037  CE2 TRP A 283      26.100  29.499   3.883  1.00 20.00           C  
ATOM   4038  CZ2 TRP A 283      25.028  30.249   4.363  1.00 20.00           C  
ATOM   4039  CH2 TRP A 283      23.768  29.831   4.026  1.00 20.00           C  
ATOM   4040  CZ3 TRP A 283      23.561  28.701   3.233  1.00 20.00           C  
ATOM   4041  CE3 TRP A 283      24.621  27.957   2.757  1.00 20.00           C  
ATOM   4042  CD2 TRP A 283      25.922  28.354   3.082  1.00 20.00           C  
ATOM   4043  C   TRP A 283      27.566  27.810  -0.271  1.00 20.00           C  
ATOM   4044  O   TRP A 283      26.939  28.848  -0.472  1.00 20.00           O  
ATOM   4045  H   TRP A 283      27.629  24.851   0.276  1.00 20.00           H  
ATOM   4046  HA  TRP A 283      25.983  26.868   0.659  1.00 20.00           H  
ATOM   4047  HB2 TRP A 283      27.222  25.833   2.398  1.00 20.00           H  
ATOM   4048  HB3 TRP A 283      28.501  26.557   1.879  1.00 20.00           H  
ATOM   4049  HD1 TRP A 283      29.042  28.574   3.353  1.00 20.00           H  
ATOM   4050  HE1 TRP A 283      27.819  30.303   4.506  1.00 20.00           H  
ATOM   4051  HE3 TRP A 283      24.473  27.205   2.230  1.00 20.00           H  
ATOM   4052  HZ2 TRP A 283      25.161  31.003   4.891  1.00 20.00           H  
ATOM   4053  HZ3 TRP A 283      22.692  28.444   3.023  1.00 20.00           H  
ATOM   4054  HH2 TRP A 283      23.033  30.312   4.332  1.00 20.00           H  
ATOM   4055  N   ARG A 284      28.803  27.613  -0.736  1.00 20.00           N  
ATOM   4056  CA  ARG A 284      29.487  28.616  -1.546  1.00 20.00           C  
ATOM   4057  CB  ARG A 284      30.913  28.159  -1.880  1.00 20.00           C  
ATOM   4058  CG  ARG A 284      31.881  28.299  -0.715  1.00 20.00           C  
ATOM   4059  CD  ARG A 284      32.140  29.752  -0.376  1.00 20.00           C  
ATOM   4060  NE  ARG A 284      31.152  30.273   0.565  1.00 20.00           N  
ATOM   4061  CZ  ARG A 284      30.718  31.526   0.554  1.00 20.00           C  
ATOM   4062  NH1 ARG A 284      30.983  32.317  -0.476  1.00 20.00           N  
ATOM   4063  NH2 ARG A 284      30.013  31.999   1.573  1.00 20.00           N  
ATOM   4064  C   ARG A 284      28.709  28.909  -2.824  1.00 20.00           C  
ATOM   4065  O   ARG A 284      28.624  30.061  -3.244  1.00 20.00           O  
ATOM   4066  H   ARG A 284      29.267  26.903  -0.594  1.00 20.00           H  
ATOM   4067  HA  ARG A 284      29.586  29.438  -1.041  1.00 20.00           H  
ATOM   4068  HB2 ARG A 284      30.887  27.228  -2.185  1.00 20.00           H  
ATOM   4069  HB3 ARG A 284      31.251  28.693  -2.616  1.00 20.00           H  
ATOM   4070  HG2 ARG A 284      31.515  27.838   0.056  1.00 20.00           H  
ATOM   4071  HG3 ARG A 284      32.728  27.892  -0.957  1.00 20.00           H  
ATOM   4072  HD2 ARG A 284      33.030  29.835  -0.001  1.00 20.00           H  
ATOM   4073  HD3 ARG A 284      32.088  30.280  -1.188  1.00 20.00           H  
ATOM   4074  HE  ARG A 284      30.926  29.775   1.228  1.00 20.00           H  
ATOM   4075 HH11 ARG A 284      31.462  32.027  -1.129  1.00 20.00           H  
ATOM   4076 HH12 ARG A 284      30.677  33.121  -0.492  1.00 20.00           H  
ATOM   4077 HH21 ARG A 284      29.858  31.500   2.256  1.00 20.00           H  
ATOM   4078 HH22 ARG A 284      29.711  32.804   1.550  1.00 20.00           H  
ATOM   4079  N   ILE A 285      28.140  27.871  -3.445  1.00 20.00           N  
ATOM   4080  CA  ILE A 285      27.350  28.043  -4.659  1.00 20.00           C  
ATOM   4081  CB  ILE A 285      27.033  26.677  -5.305  1.00 20.00           C  
ATOM   4082  CG1 ILE A 285      28.314  25.996  -5.809  1.00 20.00           C  
ATOM   4083  CG2 ILE A 285      26.008  26.828  -6.422  1.00 20.00           C  
ATOM   4084  CD1 ILE A 285      29.066  26.795  -6.831  1.00 20.00           C  
ATOM   4085  C   ILE A 285      26.080  28.839  -4.377  1.00 20.00           C  
ATOM   4086  O   ILE A 285      25.707  29.704  -5.167  1.00 20.00           O  
ATOM   4087  H   ILE A 285      28.199  27.056  -3.178  1.00 20.00           H  
ATOM   4088  HA  ILE A 285      27.877  28.514  -5.338  1.00 20.00           H  
ATOM   4089  HB  ILE A 285      26.676  26.082  -4.627  1.00 20.00           H  
ATOM   4090 HG12 ILE A 285      28.888  25.803  -5.051  1.00 20.00           H  
ATOM   4091 HG13 ILE A 285      28.083  25.142  -6.207  1.00 20.00           H  
ATOM   4092 HG21 ILE A 285      25.836  25.966  -6.808  1.00 20.00           H  
ATOM   4093 HG22 ILE A 285      25.197  27.189  -6.056  1.00 20.00           H  
ATOM   4094 HG23 ILE A 285      26.359  27.422  -7.090  1.00 20.00           H  
ATOM   4095 HD11 ILE A 285      29.839  26.298  -7.110  1.00 20.00           H  
ATOM   4096 HD12 ILE A 285      28.494  26.957  -7.584  1.00 20.00           H  
ATOM   4097 HD13 ILE A 285      29.336  27.629  -6.439  1.00 20.00           H  
ATOM   4098  N   THR A 286      25.416  28.551  -3.255  1.00 20.00           N  
ATOM   4099  CA  THR A 286      24.140  29.182  -2.936  1.00 20.00           C  
ATOM   4100  CB  THR A 286      23.401  28.376  -1.867  1.00 20.00           C  
ATOM   4101  OG1 THR A 286      23.385  27.001  -2.251  1.00 20.00           O  
ATOM   4102  CG2 THR A 286      21.982  28.871  -1.646  1.00 20.00           C  
ATOM   4103  C   THR A 286      24.340  30.632  -2.507  1.00 20.00           C  
ATOM   4104  O   THR A 286      23.448  31.458  -2.690  1.00 20.00           O  
ATOM   4105  H   THR A 286      25.687  27.990  -2.661  1.00 20.00           H  
ATOM   4106  HA  THR A 286      23.550  29.160  -3.718  1.00 20.00           H  
ATOM   4107  HB  THR A 286      23.890  28.437  -1.031  1.00 20.00           H  
ATOM   4108  HG1 THR A 286      24.126  26.668  -2.134  1.00 20.00           H  
ATOM   4109 HG21 THR A 286      21.545  28.329  -0.985  1.00 20.00           H  
ATOM   4110 HG22 THR A 286      21.995  29.781  -1.342  1.00 20.00           H  
ATOM   4111 HG23 THR A 286      21.486  28.822  -2.467  1.00 20.00           H  
ATOM   4112  N   MET A 287      25.507  30.945  -1.937  1.00 20.00           N  
ATOM   4113  CA  MET A 287      25.811  32.306  -1.509  1.00 20.00           C  
ATOM   4114  CB  MET A 287      26.960  32.309  -0.491  1.00 20.00           C  
ATOM   4115  CG  MET A 287      26.550  31.809   0.873  1.00 20.00           C  
ATOM   4116  SD  MET A 287      25.120  32.698   1.530  1.00 20.00           S  
ATOM   4117  CE  MET A 287      25.691  34.370   1.376  1.00 20.00           C  
ATOM   4118  C   MET A 287      26.157  33.190  -2.703  1.00 20.00           C  
ATOM   4119  O   MET A 287      26.301  34.401  -2.552  1.00 20.00           O  
ATOM   4120  H   MET A 287      26.140  30.382  -1.788  1.00 20.00           H  
ATOM   4121  HA  MET A 287      25.041  32.690  -1.041  1.00 20.00           H  
ATOM   4122  HB2 MET A 287      27.689  31.770  -0.836  1.00 20.00           H  
ATOM   4123  HB3 MET A 287      27.291  33.215  -0.391  1.00 20.00           H  
ATOM   4124  HG2 MET A 287      26.354  30.861   0.816  1.00 20.00           H  
ATOM   4125  HG3 MET A 287      27.288  31.932   1.489  1.00 20.00           H  
ATOM   4126  HE1 MET A 287      25.067  34.955   1.812  1.00 20.00           H  
ATOM   4127  HE2 MET A 287      26.553  34.446   1.791  1.00 20.00           H  
ATOM   4128  HE3 MET A 287      25.755  34.594   0.444  1.00 20.00           H  
ATOM   4129  N   LEU A 288      26.290  32.589  -3.889  1.00 20.00           N  
ATOM   4130  CA  LEU A 288      26.362  33.352  -5.131  1.00 20.00           C  
ATOM   4131  CB  LEU A 288      27.105  32.552  -6.207  1.00 20.00           C  
ATOM   4132  CG  LEU A 288      28.618  32.504  -6.051  1.00 20.00           C  
ATOM   4133  CD1 LEU A 288      29.267  31.868  -7.262  1.00 20.00           C  
ATOM   4134  CD2 LEU A 288      29.183  33.887  -5.811  1.00 20.00           C  
ATOM   4135  C   LEU A 288      24.968  33.728  -5.623  1.00 20.00           C  
ATOM   4136  O   LEU A 288      24.831  34.594  -6.483  1.00 20.00           O  
ATOM   4137  H   LEU A 288      26.341  31.738  -3.998  1.00 20.00           H  
ATOM   4138  HA  LEU A 288      26.882  34.171  -4.992  1.00 20.00           H  
ATOM   4139  HB2 LEU A 288      26.746  31.652  -6.236  1.00 20.00           H  
ATOM   4140  HB3 LEU A 288      26.906  32.932  -7.077  1.00 20.00           H  
ATOM   4141  HG  LEU A 288      28.839  31.952  -5.285  1.00 20.00           H  
ATOM   4142 HD11 LEU A 288      30.218  31.847  -7.132  1.00 20.00           H  
ATOM   4143 HD12 LEU A 288      28.933  30.974  -7.364  1.00 20.00           H  
ATOM   4144 HD13 LEU A 288      29.054  32.388  -8.041  1.00 20.00           H  
ATOM   4145 HD21 LEU A 288      30.136  33.822  -5.707  1.00 20.00           H  
ATOM   4146 HD22 LEU A 288      28.976  34.445  -6.564  1.00 20.00           H  
ATOM   4147 HD23 LEU A 288      28.791  34.251  -5.014  1.00 20.00           H  
ATOM   4148  N   GLY A 289      23.934  33.080  -5.080  1.00 20.00           N  
ATOM   4149  CA  GLY A 289      22.565  33.307  -5.523  1.00 20.00           C  
ATOM   4150  C   GLY A 289      22.052  34.690  -5.182  1.00 20.00           C  
ATOM   4151  O   GLY A 289      21.165  35.213  -5.858  1.00 20.00           O  
ATOM   4152  H   GLY A 289      24.014  32.420  -4.534  1.00 20.00           H  
ATOM   4153  HA2 GLY A 289      22.500  33.173  -6.481  1.00 20.00           H  
ATOM   4154  HA3 GLY A 289      21.975  32.645  -5.129  1.00 20.00           H  
ATOM   4155  N   ILE A 290      22.611  35.280  -4.135  1.00 20.00           N  
ATOM   4156  CA  ILE A 290      22.114  36.549  -3.614  1.00 20.00           C  
ATOM   4157  CB  ILE A 290      22.180  36.573  -2.072  1.00 20.00           C  
ATOM   4158  CG1 ILE A 290      23.431  37.321  -1.586  1.00 20.00           C  
ATOM   4159  CG2 ILE A 290      22.121  35.160  -1.503  1.00 20.00           C  
ATOM   4160  CD1 ILE A 290      24.714  36.586  -1.836  1.00 20.00           C  
ATOM   4161  C   ILE A 290      22.870  37.724  -4.226  1.00 20.00           C  
ATOM   4162  O   ILE A 290      22.525  38.877  -3.975  1.00 20.00           O  
ATOM   4163  H   ILE A 290      23.285  34.965  -3.703  1.00 20.00           H  
ATOM   4164  HA  ILE A 290      21.160  36.643  -3.816  1.00 20.00           H  
ATOM   4165  HB  ILE A 290      21.428  37.082  -1.731  1.00 20.00           H  
ATOM   4166 HG12 ILE A 290      23.461  38.194  -2.008  1.00 20.00           H  
ATOM   4167 HG13 ILE A 290      23.355  37.476  -0.631  1.00 20.00           H  
ATOM   4168 HG21 ILE A 290      22.184  35.205  -0.546  1.00 20.00           H  
ATOM   4169 HG22 ILE A 290      21.288  34.756  -1.757  1.00 20.00           H  
ATOM   4170 HG23 ILE A 290      22.855  34.650  -1.856  1.00 20.00           H  
ATOM   4171 HD11 ILE A 290      25.436  37.069  -1.427  1.00 20.00           H  
ATOM   4172 HD12 ILE A 290      24.652  35.708  -1.452  1.00 20.00           H  
ATOM   4173 HD13 ILE A 290      24.858  36.521  -2.783  1.00 20.00           H  
ATOM   4174  N   VAL A 291      23.897  37.437  -5.030  1.00 20.00           N  
ATOM   4175  CA  VAL A 291      24.723  38.484  -5.622  1.00 20.00           C  
ATOM   4176  CB  VAL A 291      25.984  37.899  -6.293  1.00 20.00           C  
ATOM   4177  CG1 VAL A 291      26.561  38.875  -7.311  1.00 20.00           C  
ATOM   4178  CG2 VAL A 291      27.029  37.522  -5.249  1.00 20.00           C  
ATOM   4179  C   VAL A 291      23.915  39.330  -6.601  1.00 20.00           C  
ATOM   4180  O   VAL A 291      24.093  40.545  -6.658  1.00 20.00           O  
ATOM   4181  H   VAL A 291      24.135  36.640  -5.247  1.00 20.00           H  
ATOM   4182  HA  VAL A 291      25.083  39.065  -4.920  1.00 20.00           H  
ATOM   4183  HB  VAL A 291      25.737  37.087  -6.782  1.00 20.00           H  
ATOM   4184 HG11 VAL A 291      27.359  38.498  -7.688  1.00 20.00           H  
ATOM   4185 HG12 VAL A 291      25.912  39.023  -8.004  1.00 20.00           H  
ATOM   4186 HG13 VAL A 291      26.765  39.703  -6.870  1.00 20.00           H  
ATOM   4187 HG21 VAL A 291      27.799  37.162  -5.695  1.00 20.00           H  
ATOM   4188 HG22 VAL A 291      27.275  38.307  -4.755  1.00 20.00           H  
ATOM   4189 HG23 VAL A 291      26.656  36.865  -4.657  1.00 20.00           H  
ATOM   4190  N   PRO A 292      23.026  38.693  -7.369  1.00 20.00           N  
ATOM   4191  CA  PRO A 292      22.228  39.449  -8.296  1.00 20.00           C  
ATOM   4192  CB  PRO A 292      21.257  38.470  -8.937  1.00 20.00           C  
ATOM   4193  CG  PRO A 292      22.034  37.173  -8.935  1.00 20.00           C  
ATOM   4194  CD  PRO A 292      22.812  37.253  -7.605  1.00 20.00           C  
ATOM   4195  C   PRO A 292      21.415  40.564  -7.623  1.00 20.00           C  
ATOM   4196  O   PRO A 292      20.980  41.513  -8.270  1.00 20.00           O  
ATOM   4197  HA  PRO A 292      22.786  39.870  -8.999  1.00 20.00           H  
ATOM   4198  HB2 PRO A 292      21.048  38.741  -9.845  1.00 20.00           H  
ATOM   4199  HB3 PRO A 292      20.453  38.387  -8.402  1.00 20.00           H  
ATOM   4200  HG2 PRO A 292      22.643  37.135  -9.689  1.00 20.00           H  
ATOM   4201  HG3 PRO A 292      21.433  36.412  -8.937  1.00 20.00           H  
ATOM   4202  HD2 PRO A 292      22.275  36.880  -6.888  1.00 20.00           H  
ATOM   4203  HD3 PRO A 292      23.667  36.806  -7.698  1.00 20.00           H  
ATOM   4204  N   ILE A 293      20.969  40.308  -6.388  1.00 20.00           N  
ATOM   4205  CA  ILE A 293      20.017  41.188  -5.719  1.00 20.00           C  
ATOM   4206  CB  ILE A 293      18.921  40.367  -5.005  1.00 20.00           C  
ATOM   4207  CG1 ILE A 293      19.529  39.451  -3.933  1.00 20.00           C  
ATOM   4208  CG2 ILE A 293      18.094  39.574  -6.011  1.00 20.00           C  
ATOM   4209  CD1 ILE A 293      18.514  38.819  -3.027  1.00 20.00           C  
ATOM   4210  C   ILE A 293      20.729  42.131  -4.755  1.00 20.00           C  
ATOM   4211  O   ILE A 293      20.082  42.944  -4.098  1.00 20.00           O  
ATOM   4212  H   ILE A 293      21.207  39.628  -5.918  1.00 20.00           H  
ATOM   4213  HA  ILE A 293      19.528  41.718  -6.382  1.00 20.00           H  
ATOM   4214  HB  ILE A 293      18.336  40.973  -4.524  1.00 20.00           H  
ATOM   4215 HG12 ILE A 293      20.058  38.764  -4.368  1.00 20.00           H  
ATOM   4216 HG13 ILE A 293      20.139  39.968  -3.385  1.00 20.00           H  
ATOM   4217 HG21 ILE A 293      17.425  39.073  -5.539  1.00 20.00           H  
ATOM   4218 HG22 ILE A 293      17.673  40.185  -6.620  1.00 20.00           H  
ATOM   4219 HG23 ILE A 293      18.674  38.978  -6.491  1.00 20.00           H  
ATOM   4220 HD11 ILE A 293      18.967  38.255  -2.396  1.00 20.00           H  
ATOM   4221 HD12 ILE A 293      18.036  39.510  -2.562  1.00 20.00           H  
ATOM   4222 HD13 ILE A 293      17.905  38.297  -3.555  1.00 20.00           H  
ATOM   4223  N   LEU A 294      22.058  42.027  -4.668  1.00 20.00           N  
ATOM   4224  CA  LEU A 294      22.837  42.883  -3.780  1.00 20.00           C  
ATOM   4225  CB  LEU A 294      24.308  42.450  -3.777  1.00 20.00           C  
ATOM   4226  CG  LEU A 294      24.663  41.363  -2.774  1.00 20.00           C  
ATOM   4227  CD1 LEU A 294      26.128  40.994  -2.871  1.00 20.00           C  
ATOM   4228  CD2 LEU A 294      24.316  41.791  -1.364  1.00 20.00           C  
ATOM   4229  C   LEU A 294      22.720  44.347  -4.190  1.00 20.00           C  
ATOM   4230  O   LEU A 294      22.502  45.209  -3.341  1.00 20.00           O  
ATOM   4231  H   LEU A 294      22.530  41.466  -5.117  1.00 20.00           H  
ATOM   4232  HA  LEU A 294      22.522  42.784  -2.857  1.00 20.00           H  
ATOM   4233  HB2 LEU A 294      24.557  42.171  -4.671  1.00 20.00           H  
ATOM   4234  HB3 LEU A 294      24.864  43.223  -3.590  1.00 20.00           H  
ATOM   4235  HG  LEU A 294      24.152  40.565  -2.979  1.00 20.00           H  
ATOM   4236 HD11 LEU A 294      26.311  40.276  -2.260  1.00 20.00           H  
ATOM   4237 HD12 LEU A 294      26.322  40.715  -3.769  1.00 20.00           H  
ATOM   4238 HD13 LEU A 294      26.660  41.761  -2.644  1.00 20.00           H  
ATOM   4239 HD21 LEU A 294      24.538  41.080  -0.758  1.00 20.00           H  
ATOM   4240 HD22 LEU A 294      24.821  42.577  -1.142  1.00 20.00           H  
ATOM   4241 HD23 LEU A 294      23.376  41.981  -1.317  1.00 20.00           H  
ATOM   4242  N   GLY A 295      22.863  44.632  -5.487  1.00 20.00           N  
ATOM   4243  CA  GLY A 295      22.695  45.983  -6.002  1.00 20.00           C  
ATOM   4244  C   GLY A 295      21.367  46.603  -5.623  1.00 20.00           C  
ATOM   4245  O   GLY A 295      21.298  47.789  -5.297  1.00 20.00           O  
ATOM   4246  H   GLY A 295      23.170  44.078  -6.069  1.00 20.00           H  
ATOM   4247  HA2 GLY A 295      23.412  46.552  -5.679  1.00 20.00           H  
ATOM   4248  HA3 GLY A 295      22.780  45.984  -6.968  1.00 20.00           H  
ATOM   4249  N   MET A 296      20.313  45.799  -5.666  1.00 20.00           N  
ATOM   4250  CA  MET A 296      18.984  46.256  -5.273  1.00 20.00           C  
ATOM   4251  CB  MET A 296      17.936  45.169  -5.550  1.00 20.00           C  
ATOM   4252  CG  MET A 296      17.751  44.878  -7.019  1.00 20.00           C  
ATOM   4253  SD  MET A 296      16.065  44.361  -7.412  1.00 20.00           S  
ATOM   4254  CE  MET A 296      15.336  45.933  -7.795  1.00 20.00           C  
ATOM   4255  C   MET A 296      18.957  46.658  -3.802  1.00 20.00           C  
ATOM   4256  O   MET A 296      18.269  47.607  -3.435  1.00 20.00           O  
ATOM   4257  H   MET A 296      20.339  44.978  -5.921  1.00 20.00           H  
ATOM   4258  HA  MET A 296      18.719  47.025  -5.819  1.00 20.00           H  
ATOM   4259  HB2 MET A 296      18.189  44.359  -5.081  1.00 20.00           H  
ATOM   4260  HB3 MET A 296      17.081  45.456  -5.191  1.00 20.00           H  
ATOM   4261  HG2 MET A 296      17.983  45.670  -7.529  1.00 20.00           H  
ATOM   4262  HG3 MET A 296      18.352  44.162  -7.277  1.00 20.00           H  
ATOM   4263  HE1 MET A 296      14.411  45.802  -8.016  1.00 20.00           H  
ATOM   4264  HE2 MET A 296      15.409  46.506  -7.028  1.00 20.00           H  
ATOM   4265  HE3 MET A 296      15.801  46.320  -8.540  1.00 20.00           H  
ATOM   4266  N   ALA A 297      19.704  45.939  -2.959  1.00 20.00           N  
ATOM   4267  CA  ALA A 297      19.692  46.188  -1.521  1.00 20.00           C  
ATOM   4268  CB  ALA A 297      20.353  45.034  -0.786  1.00 20.00           C  
ATOM   4269  C   ALA A 297      20.400  47.497  -1.187  1.00 20.00           C  
ATOM   4270  O   ALA A 297      19.910  48.271  -0.369  1.00 20.00           O  
ATOM   4271  H   ALA A 297      20.228  45.301  -3.199  1.00 20.00           H  
ATOM   4272  HA  ALA A 297      18.769  46.233  -1.197  1.00 20.00           H  
ATOM   4273  HB1 ALA A 297      20.354  45.223   0.155  1.00 20.00           H  
ATOM   4274  HB2 ALA A 297      19.857  44.230  -0.956  1.00 20.00           H  
ATOM   4275  HB3 ALA A 297      21.254  44.937  -1.102  1.00 20.00           H  
ATOM   4276  N   ALA A 298      21.552  47.746  -1.817  1.00 20.00           N  
ATOM   4277  CA  ALA A 298      22.280  48.994  -1.617  1.00 20.00           C  
ATOM   4278  CB  ALA A 298      23.673  48.888  -2.216  1.00 20.00           C  
ATOM   4279  C   ALA A 298      21.532  50.170  -2.236  1.00 20.00           C  
ATOM   4280  O   ALA A 298      21.679  51.302  -1.781  1.00 20.00           O  
ATOM   4281  H   ALA A 298      21.930  47.205  -2.368  1.00 20.00           H  
ATOM   4282  HA  ALA A 298      22.401  49.162  -0.659  1.00 20.00           H  
ATOM   4283  HB1 ALA A 298      24.143  49.711  -2.064  1.00 20.00           H  
ATOM   4284  HB2 ALA A 298      24.141  48.164  -1.793  1.00 20.00           H  
ATOM   4285  HB3 ALA A 298      23.596  48.723  -3.158  1.00 20.00           H  
ATOM   4286  N   ALA A 299      20.729  49.906  -3.271  1.00 20.00           N  
ATOM   4287  CA  ALA A 299      19.872  50.931  -3.857  1.00 20.00           C  
ATOM   4288  CB  ALA A 299      19.367  50.475  -5.216  1.00 20.00           C  
ATOM   4289  C   ALA A 299      18.696  51.250  -2.940  1.00 20.00           C  
ATOM   4290  O   ALA A 299      18.353  52.416  -2.759  1.00 20.00           O  
ATOM   4291  H   ALA A 299      20.665  49.137  -3.650  1.00 20.00           H  
ATOM   4292  HA  ALA A 299      20.387  51.751  -4.011  1.00 20.00           H  
ATOM   4293  HB1 ALA A 299      18.785  51.149  -5.575  1.00 20.00           H  
ATOM   4294  HB2 ALA A 299      20.117  50.347  -5.801  1.00 20.00           H  
ATOM   4295  HB3 ALA A 299      18.889  49.650  -5.111  1.00 20.00           H  
ATOM   4296  N   THR A 300      18.076  50.217  -2.361  1.00 20.00           N  
ATOM   4297  CA  THR A 300      16.884  50.401  -1.541  1.00 20.00           C  
ATOM   4298  CB  THR A 300      16.342  49.047  -1.081  1.00 20.00           C  
ATOM   4299  OG1 THR A 300      16.161  48.207  -2.222  1.00 20.00           O  
ATOM   4300  CG2 THR A 300      15.035  49.175  -0.318  1.00 20.00           C  
ATOM   4301  C   THR A 300      17.169  51.322  -0.359  1.00 20.00           C  
ATOM   4302  O   THR A 300      16.334  52.153  -0.009  1.00 20.00           O  
ATOM   4303  H   THR A 300      18.331  49.399  -2.430  1.00 20.00           H  
ATOM   4304  HA  THR A 300      16.163  50.788  -2.080  1.00 20.00           H  
ATOM   4305  HB  THR A 300      17.000  48.621  -0.511  1.00 20.00           H  
ATOM   4306  HG1 THR A 300      16.888  47.944  -2.494  1.00 20.00           H  
ATOM   4307 HG21 THR A 300      14.737  48.310  -0.029  1.00 20.00           H  
ATOM   4308 HG22 THR A 300      15.158  49.734   0.453  1.00 20.00           H  
ATOM   4309 HG23 THR A 300      14.362  49.565  -0.882  1.00 20.00           H  
ATOM   4310  N   THR A 301      18.346  51.178   0.256  1.00 20.00           N  
ATOM   4311  CA  THR A 301      18.804  52.126   1.267  1.00 20.00           C  
ATOM   4312  CB  THR A 301      20.151  51.683   1.838  1.00 20.00           C  
ATOM   4313  OG1 THR A 301      21.152  51.818   0.829  1.00 20.00           O  
ATOM   4314  CG2 THR A 301      20.120  50.253   2.351  1.00 20.00           C  
ATOM   4315  C   THR A 301      18.873  53.540   0.698  1.00 20.00           C  
ATOM   4316  O   THR A 301      18.392  54.481   1.326  1.00 20.00           O  
ATOM   4317  H   THR A 301      18.898  50.537   0.103  1.00 20.00           H  
ATOM   4318  HA  THR A 301      18.193  52.120   2.033  1.00 20.00           H  
ATOM   4319  HB  THR A 301      20.395  52.275   2.567  1.00 20.00           H  
ATOM   4320  HG1 THR A 301      20.911  51.439   0.142  1.00 20.00           H  
ATOM   4321 HG21 THR A 301      20.976  50.017   2.716  1.00 20.00           H  
ATOM   4322 HG22 THR A 301      19.456  50.166   3.039  1.00 20.00           H  
ATOM   4323 HG23 THR A 301      19.908  49.652   1.634  1.00 20.00           H  
ATOM   4324  N   SER A 302      19.469  53.693  -0.488  1.00 20.00           N  
ATOM   4325  CA  SER A 302      19.624  55.006  -1.104  1.00 20.00           C  
ATOM   4326  CB  SER A 302      20.318  54.882  -2.457  1.00 20.00           C  
ATOM   4327  OG  SER A 302      20.620  56.158  -2.997  1.00 20.00           O  
ATOM   4328  C   SER A 302      18.274  55.695  -1.269  1.00 20.00           C  
ATOM   4329  O   SER A 302      18.122  56.853  -0.886  1.00 20.00           O  
ATOM   4330  H   SER A 302      19.793  53.047  -0.954  1.00 20.00           H  
ATOM   4331  HA  SER A 302      20.204  55.569  -0.551  1.00 20.00           H  
ATOM   4332  HB2 SER A 302      21.132  54.367  -2.348  1.00 20.00           H  
ATOM   4333  HB3 SER A 302      19.733  54.410  -3.070  1.00 20.00           H  
ATOM   4334  HG  SER A 302      21.004  56.075  -3.716  1.00 20.00           H  
ATOM   4335  N   VAL A 303      17.292  54.988  -1.836  1.00 20.00           N  
ATOM   4336  CA  VAL A 303      16.038  55.610  -2.248  1.00 20.00           C  
ATOM   4337  CB  VAL A 303      15.377  54.836  -3.408  1.00 20.00           C  
ATOM   4338  CG1 VAL A 303      13.870  55.062  -3.423  1.00 20.00           C  
ATOM   4339  CG2 VAL A 303      15.999  55.224  -4.744  1.00 20.00           C  
ATOM   4340  C   VAL A 303      15.088  55.759  -1.065  1.00 20.00           C  
ATOM   4341  O   VAL A 303      14.353  56.740  -0.985  1.00 20.00           O  
ATOM   4342  H   VAL A 303      17.332  54.143  -1.993  1.00 20.00           H  
ATOM   4343  HA  VAL A 303      16.213  56.495  -2.630  1.00 20.00           H  
ATOM   4344  HB  VAL A 303      15.522  53.876  -3.274  1.00 20.00           H  
ATOM   4345 HG11 VAL A 303      13.490  54.582  -4.162  1.00 20.00           H  
ATOM   4346 HG12 VAL A 303      13.498  54.740  -2.599  1.00 20.00           H  
ATOM   4347 HG13 VAL A 303      13.696  56.001  -3.517  1.00 20.00           H  
ATOM   4348 HG21 VAL A 303      15.562  54.735  -5.446  1.00 20.00           H  
ATOM   4349 HG22 VAL A 303      15.881  56.166  -4.882  1.00 20.00           H  
ATOM   4350 HG23 VAL A 303      16.934  55.009  -4.728  1.00 20.00           H  
ATOM   4351  N   THR A 304      15.100  54.789  -0.146  1.00 20.00           N  
ATOM   4352  CA  THR A 304      14.286  54.868   1.062  1.00 20.00           C  
ATOM   4353  CB  THR A 304      14.228  53.505   1.753  1.00 20.00           C  
ATOM   4354  OG1 THR A 304      15.559  53.061   2.018  1.00 20.00           O  
ATOM   4355  CG2 THR A 304      13.490  52.467   0.924  1.00 20.00           C  
ATOM   4356  C   THR A 304      14.807  55.951   2.002  1.00 20.00           C  
ATOM   4357  O   THR A 304      14.024  56.584   2.706  1.00 20.00           O  
ATOM   4358  H   THR A 304      15.573  54.073  -0.203  1.00 20.00           H  
ATOM   4359  HA  THR A 304      13.356  55.069   0.828  1.00 20.00           H  
ATOM   4360  HB  THR A 304      13.780  53.602   2.607  1.00 20.00           H  
ATOM   4361  HG1 THR A 304      15.887  52.735   1.341  1.00 20.00           H  
ATOM   4362 HG21 THR A 304      13.433  51.640   1.408  1.00 20.00           H  
ATOM   4363 HG22 THR A 304      12.602  52.774   0.728  1.00 20.00           H  
ATOM   4364 HG23 THR A 304      13.957  52.314   0.098  1.00 20.00           H  
ATOM   4365  N   GLY A 305      16.125  56.166   2.015  1.00 20.00           N  
ATOM   4366  CA  GLY A 305      16.722  57.244   2.790  1.00 20.00           C  
ATOM   4367  C   GLY A 305      16.445  58.615   2.211  1.00 20.00           C  
ATOM   4368  O   GLY A 305      16.239  59.578   2.952  1.00 20.00           O  
ATOM   4369  H   GLY A 305      16.703  55.627   1.674  1.00 20.00           H  
ATOM   4370  HA2 GLY A 305      16.396  57.215   3.704  1.00 20.00           H  
ATOM   4371  HA3 GLY A 305      17.681  57.116   2.854  1.00 20.00           H  
ATOM   4372  N   ALA A 306      16.439  58.702   0.888  1.00 20.00           N  
ATOM   4373  CA  ALA A 306      16.018  59.918   0.202  1.00 20.00           C  
ATOM   4374  CB  ALA A 306      16.265  59.787  -1.293  1.00 20.00           C  
ATOM   4375  C   ALA A 306      14.546  60.214   0.466  1.00 20.00           C  
ATOM   4376  O   ALA A 306      14.184  61.359   0.727  1.00 20.00           O  
ATOM   4377  H   ALA A 306      16.676  58.066   0.360  1.00 20.00           H  
ATOM   4378  HA  ALA A 306      16.556  60.679   0.507  1.00 20.00           H  
ATOM   4379  HB1 ALA A 306      15.999  60.601  -1.726  1.00 20.00           H  
ATOM   4380  HB2 ALA A 306      17.200  59.628  -1.442  1.00 20.00           H  
ATOM   4381  HB3 ALA A 306      15.749  59.051  -1.631  1.00 20.00           H  
ATOM   4382  N   ALA A 307      13.695  59.185   0.399  1.00 20.00           N  
ATOM   4383  CA  ALA A 307      12.276  59.344   0.696  1.00 20.00           C  
ATOM   4384  CB  ALA A 307      11.528  58.060   0.374  1.00 20.00           C  
ATOM   4385  C   ALA A 307      12.062  59.722   2.158  1.00 20.00           C  
ATOM   4386  O   ALA A 307      11.151  60.486   2.470  1.00 20.00           O  
ATOM   4387  H   ALA A 307      13.920  58.384   0.183  1.00 20.00           H  
ATOM   4388  HA  ALA A 307      11.890  60.042   0.126  1.00 20.00           H  
ATOM   4389  HB1 ALA A 307      10.596  58.184   0.569  1.00 20.00           H  
ATOM   4390  HB2 ALA A 307      11.642  57.858  -0.557  1.00 20.00           H  
ATOM   4391  HB3 ALA A 307      11.884  57.348   0.911  1.00 20.00           H  
ATOM   4392  N   TYR A 308      12.899  59.192   3.054  1.00 20.00           N  
ATOM   4393  CA  TYR A 308      12.779  59.481   4.479  1.00 20.00           C  
ATOM   4394  CB  TYR A 308      13.548  58.443   5.308  1.00 20.00           C  
ATOM   4395  CG  TYR A 308      13.355  58.601   6.799  1.00 20.00           C  
ATOM   4396  CD1 TYR A 308      12.129  58.337   7.392  1.00 20.00           C  
ATOM   4397  CD2 TYR A 308      14.397  59.015   7.615  1.00 20.00           C  
ATOM   4398  CE1 TYR A 308      11.945  58.480   8.757  1.00 20.00           C  
ATOM   4399  CE2 TYR A 308      14.224  59.162   8.985  1.00 20.00           C  
ATOM   4400  CZ  TYR A 308      12.994  58.893   9.554  1.00 20.00           C  
ATOM   4401  OH  TYR A 308      12.816  59.036  10.909  1.00 20.00           O  
ATOM   4402  C   TYR A 308      13.277  60.888   4.795  1.00 20.00           C  
ATOM   4403  O   TYR A 308      12.797  61.515   5.737  1.00 20.00           O  
ATOM   4404  H   TYR A 308      13.545  58.660   2.859  1.00 20.00           H  
ATOM   4405  HA  TYR A 308      11.843  59.404   4.760  1.00 20.00           H  
ATOM   4406  HB2 TYR A 308      13.277  57.554   5.031  1.00 20.00           H  
ATOM   4407  HB3 TYR A 308      14.496  58.526   5.118  1.00 20.00           H  
ATOM   4408  HD1 TYR A 308      11.417  58.058   6.863  1.00 20.00           H  
ATOM   4409  HD2 TYR A 308      15.227  59.198   7.237  1.00 20.00           H  
ATOM   4410  HE1 TYR A 308      11.115  58.297   9.135  1.00 20.00           H  
ATOM   4411  HE2 TYR A 308      14.933  59.441   9.518  1.00 20.00           H  
ATOM   4412  HH  TYR A 308      13.523  59.253  11.263  1.00 20.00           H  
ATOM   4413  N   GLY A 309      14.238  61.386   4.011  1.00 20.00           N  
ATOM   4414  CA  GLY A 309      14.653  62.779   4.093  1.00 20.00           C  
ATOM   4415  C   GLY A 309      13.558  63.748   3.699  1.00 20.00           C  
ATOM   4416  O   GLY A 309      13.411  64.809   4.308  1.00 20.00           O  
ATOM   4417  H   GLY A 309      14.742  60.905   3.507  1.00 20.00           H  
ATOM   4418  HA2 GLY A 309      14.948  62.985   4.993  1.00 20.00           H  
ATOM   4419  HA3 GLY A 309      15.426  62.929   3.526  1.00 20.00           H  
ATOM   4420  N   GLU A 310      12.791  63.383   2.681  1.00 20.00           N  
ATOM   4421  CA  GLU A 310      11.672  64.204   2.231  1.00 20.00           C  
ATOM   4422  CB  GLU A 310      11.312  63.876   0.776  1.00 20.00           C  
ATOM   4423  CG  GLU A 310      12.495  63.961  -0.171  1.00 20.00           C  
ATOM   4424  CD  GLU A 310      12.319  63.179  -1.456  1.00 20.00           C  
ATOM   4425  OE1 GLU A 310      11.169  62.785  -1.758  1.00 20.00           O  
ATOM   4426  OE2 GLU A 310      13.338  62.903  -2.128  1.00 20.00           O  
ATOM   4427  C   GLU A 310      10.458  64.015   3.134  1.00 20.00           C  
ATOM   4428  O   GLU A 310       9.438  64.674   2.942  1.00 20.00           O  
ATOM   4429  H   GLU A 310      12.897  62.659   2.230  1.00 20.00           H  
ATOM   4430  HA  GLU A 310      11.928  65.150   2.235  1.00 20.00           H  
ATOM   4431  HB2 GLU A 310      10.921  62.990   0.739  1.00 20.00           H  
ATOM   4432  HB3 GLU A 310      10.638  64.502   0.468  1.00 20.00           H  
ATOM   4433  HG2 GLU A 310      12.674  64.893  -0.371  1.00 20.00           H  
ATOM   4434  HG3 GLU A 310      13.285  63.622   0.280  1.00 20.00           H  
ATOM   4435  N   ARG A 311      10.563  63.119   4.119  1.00 20.00           N  
ATOM   4436  CA  ARG A 311       9.405  62.701   4.903  1.00 20.00           C  
ATOM   4437  CB  ARG A 311       8.962  63.823   5.853  1.00 20.00           C  
ATOM   4438  CG  ARG A 311      10.042  64.240   6.840  1.00 20.00           C  
ATOM   4439  CD  ARG A 311      10.285  63.171   7.885  1.00 20.00           C  
ATOM   4440  NE  ARG A 311      11.454  63.471   8.706  1.00 20.00           N  
ATOM   4441  CZ  ARG A 311      11.935  62.647   9.627  1.00 20.00           C  
ATOM   4442  NH1 ARG A 311      11.241  61.580   9.998  1.00 20.00           N  
ATOM   4443  NH2 ARG A 311      13.115  62.882  10.185  1.00 20.00           N  
ATOM   4444  C   ARG A 311       8.251  62.288   3.995  1.00 20.00           C  
ATOM   4445  O   ARG A 311       7.123  62.736   4.188  1.00 20.00           O  
ATOM   4446  H   ARG A 311      11.298  62.738   4.352  1.00 20.00           H  
ATOM   4447  HA  ARG A 311       9.642  61.953   5.473  1.00 20.00           H  
ATOM   4448  HB2 ARG A 311       8.676  64.596   5.323  1.00 20.00           H  
ATOM   4449  HB3 ARG A 311       8.192  63.522   6.360  1.00 20.00           H  
ATOM   4450  HG2 ARG A 311      10.862  64.420   6.353  1.00 20.00           H  
ATOM   4451  HG3 ARG A 311       9.758  65.047   7.296  1.00 20.00           H  
ATOM   4452  HD2 ARG A 311       9.497  63.093   8.446  1.00 20.00           H  
ATOM   4453  HD3 ARG A 311      10.440  62.323   7.440  1.00 20.00           H  
ATOM   4454  HE  ARG A 311      11.920  64.165   8.505  1.00 20.00           H  
ATOM   4455 HH11 ARG A 311      10.477  61.417   9.638  1.00 20.00           H  
ATOM   4456 HH12 ARG A 311      11.555  61.050  10.599  1.00 20.00           H  
ATOM   4457 HH21 ARG A 311      13.573  63.570   9.947  1.00 20.00           H  
ATOM   4458 HH22 ARG A 311      13.421  62.348  10.785  1.00 20.00           H  
ATOM   4459  N   ASN A 312       8.529  61.434   3.005  1.00 20.00           N  
ATOM   4460  CA  ASN A 312       7.480  60.874   2.160  1.00 20.00           C  
ATOM   4461  CB  ASN A 312       7.736  61.210   0.693  1.00 20.00           C  
ATOM   4462  CG  ASN A 312       6.648  60.726  -0.230  1.00 20.00           C  
ATOM   4463  OD1 ASN A 312       5.792  59.921   0.149  1.00 20.00           O  
ATOM   4464  ND2 ASN A 312       6.719  61.127  -1.490  1.00 20.00           N  
ATOM   4465  C   ASN A 312       7.374  59.364   2.349  1.00 20.00           C  
ATOM   4466  O   ASN A 312       8.015  58.606   1.625  1.00 20.00           O  
ATOM   4467  H   ASN A 312       9.320  61.165   2.805  1.00 20.00           H  
ATOM   4468  HA  ASN A 312       6.617  61.284   2.379  1.00 20.00           H  
ATOM   4469  HB2 ASN A 312       7.845  62.169   0.603  1.00 20.00           H  
ATOM   4470  HB3 ASN A 312       8.569  60.798   0.415  1.00 20.00           H  
ATOM   4471 HD21 ASN A 312       6.137  60.855  -2.061  1.00 20.00           H  
ATOM   4472 HD22 ASN A 312       7.347  61.660  -1.737  1.00 20.00           H  
ATOM   4473  N   VAL A 313       6.567  58.925   3.319  1.00 20.00           N  
ATOM   4474  CA  VAL A 313       6.519  57.517   3.698  1.00 20.00           C  
ATOM   4475  CB  VAL A 313       5.759  57.314   5.025  1.00 20.00           C  
ATOM   4476  CG1 VAL A 313       5.283  55.873   5.164  1.00 20.00           C  
ATOM   4477  CG2 VAL A 313       6.622  57.719   6.214  1.00 20.00           C  
ATOM   4478  C   VAL A 313       5.921  56.671   2.579  1.00 20.00           C  
ATOM   4479  O   VAL A 313       6.294  55.511   2.417  1.00 20.00           O  
ATOM   4480  H   VAL A 313       6.037  59.428   3.773  1.00 20.00           H  
ATOM   4481  HA  VAL A 313       7.422  57.192   3.896  1.00 20.00           H  
ATOM   4482  HB  VAL A 313       4.959  57.881   5.025  1.00 20.00           H  
ATOM   4483 HG11 VAL A 313       4.810  55.778   5.994  1.00 20.00           H  
ATOM   4484 HG12 VAL A 313       4.699  55.664   4.431  1.00 20.00           H  
ATOM   4485 HG13 VAL A 313       6.045  55.289   5.153  1.00 20.00           H  
ATOM   4486 HG21 VAL A 313       6.114  57.609   7.021  1.00 20.00           H  
ATOM   4487 HG22 VAL A 313       7.400  57.157   6.240  1.00 20.00           H  
ATOM   4488 HG23 VAL A 313       6.883  58.637   6.112  1.00 20.00           H  
ATOM   4489  N   GLU A 314       4.995  57.246   1.806  1.00 20.00           N  
ATOM   4490  CA  GLU A 314       4.346  56.521   0.719  1.00 20.00           C  
ATOM   4491  CB  GLU A 314       3.226  57.368   0.099  1.00 20.00           C  
ATOM   4492  CG  GLU A 314       2.260  57.933   1.123  1.00 20.00           C  
ATOM   4493  CD  GLU A 314       1.525  56.883   1.930  1.00 20.00           C  
ATOM   4494  OE1 GLU A 314       1.588  55.691   1.550  1.00 20.00           O  
ATOM   4495  OE2 GLU A 314       0.942  57.240   2.978  1.00 20.00           O  
ATOM   4496  C   GLU A 314       5.357  56.112  -0.347  1.00 20.00           C  
ATOM   4497  O   GLU A 314       5.359  54.965  -0.787  1.00 20.00           O  
ATOM   4498  H   GLU A 314       4.727  58.058   1.894  1.00 20.00           H  
ATOM   4499  HA  GLU A 314       3.907  55.716   1.068  1.00 20.00           H  
ATOM   4500  HB2 GLU A 314       3.623  58.088  -0.416  1.00 20.00           H  
ATOM   4501  HB3 GLU A 314       2.720  56.818  -0.519  1.00 20.00           H  
ATOM   4502  HG2 GLU A 314       2.743  58.530   1.716  1.00 20.00           H  
ATOM   4503  HG3 GLU A 314       1.599  58.477   0.666  1.00 20.00           H  
ATOM   4504  N   LYS A 315       6.216  57.047  -0.763  1.00 20.00           N  
ATOM   4505  CA  LYS A 315       7.309  56.731  -1.677  1.00 20.00           C  
ATOM   4506  CB  LYS A 315       8.039  58.010  -2.108  1.00 20.00           C  
ATOM   4507  CG  LYS A 315       9.074  57.777  -3.198  1.00 20.00           C  
ATOM   4508  CD  LYS A 315       9.815  59.057  -3.549  1.00 20.00           C  
ATOM   4509  CE  LYS A 315       8.929  60.039  -4.273  1.00 20.00           C  
ATOM   4510  NZ  LYS A 315       9.685  61.240  -4.713  1.00 20.00           N  
ATOM   4511  C   LYS A 315       8.287  55.749  -1.040  1.00 20.00           C  
ATOM   4512  O   LYS A 315       8.811  54.871  -1.722  1.00 20.00           O  
ATOM   4513  H   LYS A 315       6.185  57.873  -0.527  1.00 20.00           H  
ATOM   4514  HA  LYS A 315       6.953  56.338  -2.501  1.00 20.00           H  
ATOM   4515  HB2 LYS A 315       7.385  58.662  -2.405  1.00 20.00           H  
ATOM   4516  HB3 LYS A 315       8.494  58.389  -1.339  1.00 20.00           H  
ATOM   4517  HG2 LYS A 315       9.702  57.102  -2.897  1.00 20.00           H  
ATOM   4518  HG3 LYS A 315       8.625  57.461  -3.997  1.00 20.00           H  
ATOM   4519  HD2 LYS A 315      10.158  59.457  -2.735  1.00 20.00           H  
ATOM   4520  HD3 LYS A 315      10.560  58.841  -4.131  1.00 20.00           H  
ATOM   4521  HE2 LYS A 315       8.529  59.599  -5.039  1.00 20.00           H  
ATOM   4522  HE3 LYS A 315       8.225  60.331  -3.672  1.00 20.00           H  
ATOM   4523  HZ1 LYS A 315       9.290  61.603  -5.510  1.00 20.00           H  
ATOM   4524  HZ2 LYS A 315       9.666  61.910  -4.026  1.00 20.00           H  
ATOM   4525  HZ3 LYS A 315      10.597  61.005  -4.896  1.00 20.00           H  
ATOM   4526  N   LEU A 316       8.535  55.894   0.265  1.00 20.00           N  
ATOM   4527  CA  LEU A 316       9.413  54.977   0.984  1.00 20.00           C  
ATOM   4528  CB  LEU A 316       9.523  55.388   2.457  1.00 20.00           C  
ATOM   4529  CG  LEU A 316      10.573  54.639   3.264  1.00 20.00           C  
ATOM   4530  CD1 LEU A 316      10.939  55.403   4.519  1.00 20.00           C  
ATOM   4531  CD2 LEU A 316      10.096  53.245   3.612  1.00 20.00           C  
ATOM   4532  C   LEU A 316       8.911  53.541   0.875  1.00 20.00           C  
ATOM   4533  O   LEU A 316       9.673  52.648   0.512  1.00 20.00           O  
ATOM   4534  H   LEU A 316       8.205  56.518   0.755  1.00 20.00           H  
ATOM   4535  HA  LEU A 316      10.321  55.026   0.619  1.00 20.00           H  
ATOM   4536  HB2 LEU A 316       9.686  56.343   2.507  1.00 20.00           H  
ATOM   4537  HB3 LEU A 316       8.664  55.256   2.887  1.00 20.00           H  
ATOM   4538  HG  LEU A 316      11.380  54.556   2.733  1.00 20.00           H  
ATOM   4539 HD11 LEU A 316      11.597  54.904   5.008  1.00 20.00           H  
ATOM   4540 HD12 LEU A 316      11.297  56.258   4.271  1.00 20.00           H  
ATOM   4541 HD13 LEU A 316      10.151  55.520   5.055  1.00 20.00           H  
ATOM   4542 HD21 LEU A 316      10.748  52.824   4.178  1.00 20.00           H  
ATOM   4543 HD22 LEU A 316       9.257  53.307   4.073  1.00 20.00           H  
ATOM   4544 HD23 LEU A 316       9.989  52.740   2.802  1.00 20.00           H  
ATOM   4545  N   GLU A 317       7.631  53.316   1.186  1.00 20.00           N  
ATOM   4546  CA  GLU A 317       7.051  51.979   1.122  1.00 20.00           C  
ATOM   4547  CB  GLU A 317       5.625  51.982   1.691  1.00 20.00           C  
ATOM   4548  CG  GLU A 317       4.942  50.630   1.612  1.00 20.00           C  
ATOM   4549  CD  GLU A 317       3.517  50.623   2.127  1.00 20.00           C  
ATOM   4550  OE1 GLU A 317       3.053  51.683   2.603  1.00 20.00           O  
ATOM   4551  OE2 GLU A 317       2.843  49.576   1.994  1.00 20.00           O  
ATOM   4552  C   GLU A 317       7.052  51.450  -0.308  1.00 20.00           C  
ATOM   4553  O   GLU A 317       7.474  50.321  -0.548  1.00 20.00           O  
ATOM   4554  H   GLU A 317       7.079  53.926   1.437  1.00 20.00           H  
ATOM   4555  HA  GLU A 317       7.561  51.365   1.690  1.00 20.00           H  
ATOM   4556  HB2 GLU A 317       5.652  52.287   2.611  1.00 20.00           H  
ATOM   4557  HB3 GLU A 317       5.088  52.618   1.193  1.00 20.00           H  
ATOM   4558  HG2 GLU A 317       4.964  50.317   0.694  1.00 20.00           H  
ATOM   4559  HG3 GLU A 317       5.452  49.988   2.131  1.00 20.00           H  
ATOM   4560  N   THR A 318       6.581  52.262  -1.260  1.00 20.00           N  
ATOM   4561  CA  THR A 318       6.600  51.883  -2.668  1.00 20.00           C  
ATOM   4562  CB  THR A 318       6.171  53.063  -3.541  1.00 20.00           C  
ATOM   4563  OG1 THR A 318       4.854  53.466  -3.163  1.00 20.00           O  
ATOM   4564  CG2 THR A 318       6.208  52.731  -5.023  1.00 20.00           C  
ATOM   4565  C   THR A 318       7.972  51.355  -3.074  1.00 20.00           C  
ATOM   4566  O   THR A 318       8.067  50.302  -3.701  1.00 20.00           O  
ATOM   4567  H   THR A 318       6.245  53.039  -1.111  1.00 20.00           H  
ATOM   4568  HA  THR A 318       5.929  51.190  -2.838  1.00 20.00           H  
ATOM   4569  HB  THR A 318       6.762  53.813  -3.370  1.00 20.00           H  
ATOM   4570  HG1 THR A 318       4.886  53.935  -2.491  1.00 20.00           H  
ATOM   4571 HG21 THR A 318       5.973  53.506  -5.539  1.00 20.00           H  
ATOM   4572 HG22 THR A 318       7.090  52.447  -5.274  1.00 20.00           H  
ATOM   4573 HG23 THR A 318       5.585  52.027  -5.217  1.00 20.00           H  
ATOM   4574  N   ALA A 319       9.036  52.082  -2.718  1.00 20.00           N  
ATOM   4575  CA  ALA A 319      10.380  51.747  -3.175  1.00 20.00           C  
ATOM   4576  CB  ALA A 319      11.380  52.761  -2.644  1.00 20.00           C  
ATOM   4577  C   ALA A 319      10.774  50.342  -2.731  1.00 20.00           C  
ATOM   4578  O   ALA A 319      11.208  49.536  -3.551  1.00 20.00           O  
ATOM   4579  H   ALA A 319       9.001  52.775  -2.211  1.00 20.00           H  
ATOM   4580  HA  ALA A 319      10.425  51.797  -4.153  1.00 20.00           H  
ATOM   4581  HB1 ALA A 319      12.259  52.522  -2.946  1.00 20.00           H  
ATOM   4582  HB2 ALA A 319      11.148  53.632  -2.976  1.00 20.00           H  
ATOM   4583  HB3 ALA A 319      11.350  52.757  -1.685  1.00 20.00           H  
ATOM   4584  N   TYR A 320      10.624  50.045  -1.437  1.00 20.00           N  
ATOM   4585  CA  TYR A 320      11.215  48.847  -0.852  1.00 20.00           C  
ATOM   4586  CB  TYR A 320      11.507  49.062   0.640  1.00 20.00           C  
ATOM   4587  CG  TYR A 320      10.520  48.367   1.551  1.00 20.00           C  
ATOM   4588  CD1 TYR A 320       9.291  48.939   1.841  1.00 20.00           C  
ATOM   4589  CD2 TYR A 320      10.818  47.138   2.121  1.00 20.00           C  
ATOM   4590  CE1 TYR A 320       8.383  48.307   2.675  1.00 20.00           C  
ATOM   4591  CE2 TYR A 320       9.915  46.496   2.959  1.00 20.00           C  
ATOM   4592  CZ  TYR A 320       8.697  47.084   3.234  1.00 20.00           C  
ATOM   4593  OH  TYR A 320       7.799  46.454   4.062  1.00 20.00           O  
ATOM   4594  C   TYR A 320      10.307  47.638  -1.047  1.00 20.00           C  
ATOM   4595  O   TYR A 320      10.747  46.503  -0.880  1.00 20.00           O  
ATOM   4596  H   TYR A 320      10.181  50.526  -0.878  1.00 20.00           H  
ATOM   4597  HA  TYR A 320      12.083  48.664  -1.268  1.00 20.00           H  
ATOM   4598  HB2 TYR A 320      12.407  48.759   0.833  1.00 20.00           H  
ATOM   4599  HB3 TYR A 320      11.476  50.012   0.834  1.00 20.00           H  
ATOM   4600  HD1 TYR A 320       9.071  49.762   1.469  1.00 20.00           H  
ATOM   4601  HD2 TYR A 320      11.637  46.737   1.940  1.00 20.00           H  
ATOM   4602  HE1 TYR A 320       7.564  48.708   2.857  1.00 20.00           H  
ATOM   4603  HE2 TYR A 320      10.131  45.672   3.333  1.00 20.00           H  
ATOM   4604  HH  TYR A 320       8.186  45.901   4.526  1.00 20.00           H  
ATOM   4605  N   LEU A 321       9.040  47.876  -1.399  1.00 20.00           N  
ATOM   4606  CA  LEU A 321       8.151  46.804  -1.835  1.00 20.00           C  
ATOM   4607  CB  LEU A 321       6.686  47.228  -1.677  1.00 20.00           C  
ATOM   4608  CG  LEU A 321       6.128  47.125  -0.266  1.00 20.00           C  
ATOM   4609  CD1 LEU A 321       4.615  47.177  -0.275  1.00 20.00           C  
ATOM   4610  CD2 LEU A 321       6.611  45.863   0.418  1.00 20.00           C  
ATOM   4611  C   LEU A 321       8.433  46.414  -3.282  1.00 20.00           C  
ATOM   4612  O   LEU A 321       8.403  45.232  -3.618  1.00 20.00           O  
ATOM   4613  H   LEU A 321       8.674  48.654  -1.394  1.00 20.00           H  
ATOM   4614  HA  LEU A 321       8.270  46.017  -1.263  1.00 20.00           H  
ATOM   4615  HB2 LEU A 321       6.582  48.133  -2.009  1.00 20.00           H  
ATOM   4616  HB3 LEU A 321       6.135  46.681  -2.258  1.00 20.00           H  
ATOM   4617  HG  LEU A 321       6.438  47.884   0.253  1.00 20.00           H  
ATOM   4618 HD11 LEU A 321       4.296  47.152   0.630  1.00 20.00           H  
ATOM   4619 HD12 LEU A 321       4.333  47.992  -0.697  1.00 20.00           H  
ATOM   4620 HD13 LEU A 321       4.279  46.422  -0.763  1.00 20.00           H  
ATOM   4621 HD21 LEU A 321       6.253  45.834   1.308  1.00 20.00           H  
ATOM   4622 HD22 LEU A 321       6.306  45.102  -0.081  1.00 20.00           H  
ATOM   4623 HD23 LEU A 321       7.570  45.872   0.450  1.00 20.00           H  
ATOM   4624  N   TYR A 322       8.708  47.402  -4.138  1.00 20.00           N  
ATOM   4625  CA  TYR A 322       9.067  47.135  -5.527  1.00 20.00           C  
ATOM   4626  CB  TYR A 322       9.110  48.439  -6.334  1.00 20.00           C  
ATOM   4627  CG  TYR A 322       9.354  48.224  -7.811  1.00 20.00           C  
ATOM   4628  CD1 TYR A 322       8.494  47.445  -8.571  1.00 20.00           C  
ATOM   4629  CD2 TYR A 322      10.445  48.799  -8.446  1.00 20.00           C  
ATOM   4630  CE1 TYR A 322       8.711  47.244  -9.923  1.00 20.00           C  
ATOM   4631  CE2 TYR A 322      10.672  48.604  -9.802  1.00 20.00           C  
ATOM   4632  CZ  TYR A 322       9.803  47.825 -10.539  1.00 20.00           C  
ATOM   4633  OH  TYR A 322      10.022  47.628 -11.881  1.00 20.00           O  
ATOM   4634  C   TYR A 322      10.406  46.410  -5.615  1.00 20.00           C  
ATOM   4635  O   TYR A 322      10.566  45.509  -6.435  1.00 20.00           O  
ATOM   4636  H   TYR A 322       8.691  48.237  -3.936  1.00 20.00           H  
ATOM   4637  HA  TYR A 322       8.377  46.583  -5.951  1.00 20.00           H  
ATOM   4638  HB2 TYR A 322       8.279  48.921  -6.202  1.00 20.00           H  
ATOM   4639  HB3 TYR A 322       9.824  48.999  -5.991  1.00 20.00           H  
ATOM   4640  HD1 TYR A 322       7.757  47.050  -8.164  1.00 20.00           H  
ATOM   4641  HD2 TYR A 322      11.034  49.325  -7.955  1.00 20.00           H  
ATOM   4642  HE1 TYR A 322       8.122  46.718 -10.414  1.00 20.00           H  
ATOM   4643  HE2 TYR A 322      11.409  48.998 -10.213  1.00 20.00           H  
ATOM   4644  HH  TYR A 322      10.147  48.348 -12.254  1.00 20.00           H  
ATOM   4645  N   ALA A 323      11.367  46.799  -4.773  1.00 20.00           N  
ATOM   4646  CA  ALA A 323      12.645  46.099  -4.692  1.00 20.00           C  
ATOM   4647  CB  ALA A 323      13.518  46.728  -3.619  1.00 20.00           C  
ATOM   4648  C   ALA A 323      12.438  44.617  -4.397  1.00 20.00           C  
ATOM   4649  O   ALA A 323      13.150  43.775  -4.942  1.00 20.00           O  
ATOM   4650  H   ALA A 323      11.301  47.468  -4.237  1.00 20.00           H  
ATOM   4651  HA  ALA A 323      13.132  46.191  -5.537  1.00 20.00           H  
ATOM   4652  HB1 ALA A 323      14.345  46.244  -3.565  1.00 20.00           H  
ATOM   4653  HB2 ALA A 323      13.691  47.643  -3.853  1.00 20.00           H  
ATOM   4654  HB3 ALA A 323      13.058  46.686  -2.777  1.00 20.00           H  
ATOM   4655  N   ILE A 324      11.467  44.295  -3.539  1.00 20.00           N  
ATOM   4656  CA  ILE A 324      11.176  42.907  -3.196  1.00 20.00           C  
ATOM   4657  CB  ILE A 324      10.259  42.829  -1.956  1.00 20.00           C  
ATOM   4658  CG1 ILE A 324      10.977  43.361  -0.706  1.00 20.00           C  
ATOM   4659  CG2 ILE A 324       9.753  41.407  -1.743  1.00 20.00           C  
ATOM   4660  CD1 ILE A 324      10.082  43.517   0.488  1.00 20.00           C  
ATOM   4661  C   ILE A 324      10.577  42.163  -4.385  1.00 20.00           C  
ATOM   4662  O   ILE A 324      10.934  41.015  -4.637  1.00 20.00           O  
ATOM   4663  H   ILE A 324      10.961  44.866  -3.142  1.00 20.00           H  
ATOM   4664  HA  ILE A 324      11.998  42.451  -2.916  1.00 20.00           H  
ATOM   4665  HB  ILE A 324       9.500  43.418  -2.087  1.00 20.00           H  
ATOM   4666 HG12 ILE A 324      11.717  42.772  -0.492  1.00 20.00           H  
ATOM   4667 HG13 ILE A 324      11.360  44.229  -0.908  1.00 20.00           H  
ATOM   4668 HG21 ILE A 324       9.177  41.393  -0.975  1.00 20.00           H  
ATOM   4669 HG22 ILE A 324       9.264  41.130  -2.521  1.00 20.00           H  
ATOM   4670 HG23 ILE A 324      10.503  40.826  -1.601  1.00 20.00           H  
ATOM   4671 HD11 ILE A 324      10.601  43.844   1.226  1.00 20.00           H  
ATOM   4672 HD12 ILE A 324       9.385  44.142   0.277  1.00 20.00           H  
ATOM   4673 HD13 ILE A 324       9.702  42.663   0.707  1.00 20.00           H  
ATOM   4674  N   LYS A 325       9.668  42.814  -5.116  1.00 20.00           N  
ATOM   4675  CA  LYS A 325       8.996  42.180  -6.246  1.00 20.00           C  
ATOM   4676  CB  LYS A 325       7.886  43.088  -6.793  1.00 20.00           C  
ATOM   4677  CG  LYS A 325       7.045  42.428  -7.875  1.00 20.00           C  
ATOM   4678  CD  LYS A 325       5.959  43.361  -8.386  1.00 20.00           C  
ATOM   4679  CE  LYS A 325       5.189  42.754  -9.531  1.00 20.00           C  
ATOM   4680  NZ  LYS A 325       4.632  41.423  -9.174  1.00 20.00           N  
ATOM   4681  C   LYS A 325       9.991  41.833  -7.349  1.00 20.00           C  
ATOM   4682  O   LYS A 325       9.917  40.752  -7.928  1.00 20.00           O  
ATOM   4683  H   LYS A 325       9.424  43.627  -4.975  1.00 20.00           H  
ATOM   4684  HA  LYS A 325       8.547  41.360  -5.952  1.00 20.00           H  
ATOM   4685  HB2 LYS A 325       7.319  43.371  -6.058  1.00 20.00           H  
ATOM   4686  HB3 LYS A 325       8.288  43.886  -7.170  1.00 20.00           H  
ATOM   4687  HG2 LYS A 325       7.624  42.162  -8.606  1.00 20.00           H  
ATOM   4688  HG3 LYS A 325       6.615  41.642  -7.506  1.00 20.00           H  
ATOM   4689  HD2 LYS A 325       5.356  43.574  -7.657  1.00 20.00           H  
ATOM   4690  HD3 LYS A 325       6.370  44.181  -8.703  1.00 20.00           H  
ATOM   4691  HE2 LYS A 325       4.472  43.356  -9.785  1.00 20.00           H  
ATOM   4692  HE3 LYS A 325       5.786  42.636 -10.287  1.00 20.00           H  
ATOM   4693  HZ1 LYS A 325       4.008  41.137  -9.845  1.00 20.00           H  
ATOM   4694  HZ2 LYS A 325       5.339  40.777  -9.113  1.00 20.00           H  
ATOM   4695  HZ3 LYS A 325       4.180  41.472  -8.328  1.00 20.00           H  
ATOM   4696  N   ILE A 326      10.922  42.746  -7.640  1.00 20.00           N  
ATOM   4697  CA  ILE A 326      11.953  42.497  -8.642  1.00 20.00           C  
ATOM   4698  CB  ILE A 326      12.692  43.803  -9.005  1.00 20.00           C  
ATOM   4699  CG1 ILE A 326      11.716  44.853  -9.556  1.00 20.00           C  
ATOM   4700  CG2 ILE A 326      13.827  43.531  -9.985  1.00 20.00           C  
ATOM   4701  CD1 ILE A 326      10.908  44.376 -10.726  1.00 20.00           C  
ATOM   4702  C   ILE A 326      12.920  41.415  -8.174  1.00 20.00           C  
ATOM   4703  O   ILE A 326      13.190  40.469  -8.910  1.00 20.00           O  
ATOM   4704  H   ILE A 326      10.976  43.519  -7.268  1.00 20.00           H  
ATOM   4705  HA  ILE A 326      11.539  42.212  -9.484  1.00 20.00           H  
ATOM   4706  HB  ILE A 326      13.059  44.193  -8.196  1.00 20.00           H  
ATOM   4707 HG12 ILE A 326      11.127  45.142  -8.842  1.00 20.00           H  
ATOM   4708 HG13 ILE A 326      12.218  45.634  -9.837  1.00 20.00           H  
ATOM   4709 HG21 ILE A 326      14.272  44.357 -10.186  1.00 20.00           H  
ATOM   4710 HG22 ILE A 326      14.447  42.918  -9.582  1.00 20.00           H  
ATOM   4711 HG23 ILE A 326      13.463  43.150 -10.787  1.00 20.00           H  
ATOM   4712 HD11 ILE A 326      10.325  45.084 -11.013  1.00 20.00           H  
ATOM   4713 HD12 ILE A 326      11.503  44.136 -11.440  1.00 20.00           H  
ATOM   4714 HD13 ILE A 326      10.390  43.613 -10.459  1.00 20.00           H  
ATOM   4715  N   ALA A 327      13.443  41.551  -6.952  1.00 20.00           N  
ATOM   4716  CA  ALA A 327      14.405  40.592  -6.418  1.00 20.00           C  
ATOM   4717  CB  ALA A 327      14.873  41.033  -5.041  1.00 20.00           C  
ATOM   4718  C   ALA A 327      13.798  39.195  -6.343  1.00 20.00           C  
ATOM   4719  O   ALA A 327      14.469  38.214  -6.656  1.00 20.00           O  
ATOM   4720  H   ALA A 327      13.254  42.194  -6.413  1.00 20.00           H  
ATOM   4721  HA  ALA A 327      15.201  40.564  -6.988  1.00 20.00           H  
ATOM   4722  HB1 ALA A 327      15.494  40.386  -4.700  1.00 20.00           H  
ATOM   4723  HB2 ALA A 327      15.303  41.889  -5.116  1.00 20.00           H  
ATOM   4724  HB3 ALA A 327      14.113  41.098  -4.458  1.00 20.00           H  
ATOM   4725  N   PHE A 328      12.531  39.100  -5.929  1.00 20.00           N  
ATOM   4726  CA  PHE A 328      11.831  37.821  -5.889  1.00 20.00           C  
ATOM   4727  CB  PHE A 328      10.381  38.014  -5.426  1.00 20.00           C  
ATOM   4728  CG  PHE A 328       9.547  36.757  -5.487  1.00 20.00           C  
ATOM   4729  CD1 PHE A 328       9.617  35.811  -4.481  1.00 20.00           C  
ATOM   4730  CD2 PHE A 328       8.695  36.524  -6.552  1.00 20.00           C  
ATOM   4731  CE1 PHE A 328       8.848  34.657  -4.542  1.00 20.00           C  
ATOM   4732  CE2 PHE A 328       7.929  35.368  -6.609  1.00 20.00           C  
ATOM   4733  CZ  PHE A 328       8.011  34.442  -5.603  1.00 20.00           C  
ATOM   4734  C   PHE A 328      11.868  37.135  -7.251  1.00 20.00           C  
ATOM   4735  O   PHE A 328      12.174  35.948  -7.335  1.00 20.00           O  
ATOM   4736  H   PHE A 328      12.057  39.767  -5.666  1.00 20.00           H  
ATOM   4737  HA  PHE A 328      12.246  37.233  -5.224  1.00 20.00           H  
ATOM   4738  HB2 PHE A 328      10.382  38.367  -4.522  1.00 20.00           H  
ATOM   4739  HB3 PHE A 328       9.956  38.682  -5.985  1.00 20.00           H  
ATOM   4740  HD1 PHE A 328      10.185  35.950  -3.758  1.00 20.00           H  
ATOM   4741  HD2 PHE A 328       8.636  37.149  -7.238  1.00 20.00           H  
ATOM   4742  HE1 PHE A 328       8.904  34.028  -3.859  1.00 20.00           H  
ATOM   4743  HE2 PHE A 328       7.360  35.223  -7.330  1.00 20.00           H  
ATOM   4744  HZ  PHE A 328       7.497  33.668  -5.642  1.00 20.00           H  
ATOM   4745  N   MET A 329      11.557  37.878  -8.317  1.00 20.00           N  
ATOM   4746  CA  MET A 329      11.534  37.315  -9.663  1.00 20.00           C  
ATOM   4747  CB  MET A 329      11.006  38.346 -10.670  1.00 20.00           C  
ATOM   4748  CG  MET A 329       9.500  38.432 -10.703  1.00 20.00           C  
ATOM   4749  SD  MET A 329       8.913  39.887 -11.598  1.00 20.00           S  
ATOM   4750  CE  MET A 329       7.271  40.020 -10.939  1.00 20.00           C  
ATOM   4751  C   MET A 329      12.920  36.829 -10.076  1.00 20.00           C  
ATOM   4752  O   MET A 329      13.047  35.756 -10.661  1.00 20.00           O  
ATOM   4753  H   MET A 329      11.356  38.713  -8.284  1.00 20.00           H  
ATOM   4754  HA  MET A 329      10.908  36.563  -9.701  1.00 20.00           H  
ATOM   4755  HB2 MET A 329      11.384  39.215 -10.461  1.00 20.00           H  
ATOM   4756  HB3 MET A 329      11.312  38.104 -11.559  1.00 20.00           H  
ATOM   4757  HG2 MET A 329       9.146  37.626 -11.110  1.00 20.00           H  
ATOM   4758  HG3 MET A 329       9.167  38.485  -9.793  1.00 20.00           H  
ATOM   4759  HE1 MET A 329       6.813  40.738 -11.383  1.00 20.00           H  
ATOM   4760  HE2 MET A 329       6.806  39.194 -11.091  1.00 20.00           H  
ATOM   4761  HE3 MET A 329       7.326  40.199  -9.998  1.00 20.00           H  
ATOM   4762  N   ILE A 330      13.957  37.615  -9.773  1.00 20.00           N  
ATOM   4763  CA  ILE A 330      15.329  37.223 -10.078  1.00 20.00           C  
ATOM   4764  CB  ILE A 330      16.314  38.360  -9.731  1.00 20.00           C  
ATOM   4765  CG1 ILE A 330      16.218  39.503 -10.753  1.00 20.00           C  
ATOM   4766  CG2 ILE A 330      17.739  37.831  -9.621  1.00 20.00           C  
ATOM   4767  CD1 ILE A 330      17.055  40.699 -10.408  1.00 20.00           C  
ATOM   4768  C   ILE A 330      15.698  35.925  -9.367  1.00 20.00           C  
ATOM   4769  O   ILE A 330      16.343  35.061  -9.957  1.00 20.00           O  
ATOM   4770  H   ILE A 330      13.889  38.381  -9.390  1.00 20.00           H  
ATOM   4771  HA  ILE A 330      15.436  37.099 -11.044  1.00 20.00           H  
ATOM   4772  HB  ILE A 330      16.057  38.753  -8.882  1.00 20.00           H  
ATOM   4773 HG12 ILE A 330      16.466  39.165 -11.628  1.00 20.00           H  
ATOM   4774 HG13 ILE A 330      15.294  39.792 -10.818  1.00 20.00           H  
ATOM   4775 HG21 ILE A 330      18.328  38.560  -9.415  1.00 20.00           H  
ATOM   4776 HG22 ILE A 330      17.776  37.176  -8.920  1.00 20.00           H  
ATOM   4777 HG23 ILE A 330      17.990  37.432 -10.457  1.00 20.00           H  
ATOM   4778 HD11 ILE A 330      16.945  41.364 -11.091  1.00 20.00           H  
ATOM   4779 HD12 ILE A 330      16.765  41.049  -9.562  1.00 20.00           H  
ATOM   4780 HD13 ILE A 330      17.975  40.431 -10.355  1.00 20.00           H  
ATOM   4781  N   GLU A 331      15.290  35.784  -8.103  1.00 20.00           N  
ATOM   4782  CA  GLU A 331      15.694  34.642  -7.289  1.00 20.00           C  
ATOM   4783  CB  GLU A 331      15.496  34.944  -5.798  1.00 20.00           C  
ATOM   4784  CG  GLU A 331      16.481  35.962  -5.254  1.00 20.00           C  
ATOM   4785  CD  GLU A 331      17.935  35.577  -5.436  1.00 20.00           C  
ATOM   4786  OE1 GLU A 331      18.196  34.478  -5.976  1.00 20.00           O  
ATOM   4787  OE2 GLU A 331      18.814  36.344  -4.978  1.00 20.00           O  
ATOM   4788  C   GLU A 331      14.920  33.389  -7.685  1.00 20.00           C  
ATOM   4789  O   GLU A 331      15.431  32.280  -7.548  1.00 20.00           O  
ATOM   4790  H   GLU A 331      14.777  36.340  -7.694  1.00 20.00           H  
ATOM   4791  HA  GLU A 331      16.653  34.473  -7.401  1.00 20.00           H  
ATOM   4792  HB2 GLU A 331      14.588  35.253  -5.655  1.00 20.00           H  
ATOM   4793  HB3 GLU A 331      15.604  34.124  -5.292  1.00 20.00           H  
ATOM   4794  HG2 GLU A 331      16.311  36.821  -5.671  1.00 20.00           H  
ATOM   4795  HG3 GLU A 331      16.320  36.082  -4.305  1.00 20.00           H  
ATOM   4796  N   LEU A 332      13.689  33.560  -8.174  1.00 20.00           N  
ATOM   4797  CA  LEU A 332      12.986  32.490  -8.874  1.00 20.00           C  
ATOM   4798  CB  LEU A 332      11.634  32.991  -9.397  1.00 20.00           C  
ATOM   4799  CG  LEU A 332      10.466  32.829  -8.437  1.00 20.00           C  
ATOM   4800  CD1 LEU A 332       9.158  33.192  -9.108  1.00 20.00           C  
ATOM   4801  CD2 LEU A 332      10.406  31.419  -7.888  1.00 20.00           C  
ATOM   4802  C   LEU A 332      13.826  31.945 -10.024  1.00 20.00           C  
ATOM   4803  O   LEU A 332      13.958  30.731 -10.169  1.00 20.00           O  
ATOM   4804  H   LEU A 332      13.240  34.291  -8.113  1.00 20.00           H  
ATOM   4805  HA  LEU A 332      12.783  31.760  -8.252  1.00 20.00           H  
ATOM   4806  HB2 LEU A 332      11.722  33.921  -9.659  1.00 20.00           H  
ATOM   4807  HB3 LEU A 332      11.418  32.518 -10.215  1.00 20.00           H  
ATOM   4808  HG  LEU A 332      10.584  33.436  -7.690  1.00 20.00           H  
ATOM   4809 HD11 LEU A 332       8.446  33.115  -8.468  1.00 20.00           H  
ATOM   4810 HD12 LEU A 332       9.212  34.096  -9.428  1.00 20.00           H  
ATOM   4811 HD13 LEU A 332       9.006  32.593  -9.842  1.00 20.00           H  
ATOM   4812 HD21 LEU A 332       9.651  31.345  -7.299  1.00 20.00           H  
ATOM   4813 HD22 LEU A 332      10.310  30.803  -8.618  1.00 20.00           H  
ATOM   4814 HD23 LEU A 332      11.217  31.236  -7.408  1.00 20.00           H  
ATOM   4815  N   ALA A 333      14.395  32.836 -10.841  1.00 20.00           N  
ATOM   4816  CA  ALA A 333      15.272  32.425 -11.931  1.00 20.00           C  
ATOM   4817  CB  ALA A 333      15.689  33.636 -12.750  1.00 20.00           C  
ATOM   4818  C   ALA A 333      16.505  31.703 -11.398  1.00 20.00           C  
ATOM   4819  O   ALA A 333      16.907  30.680 -11.949  1.00 20.00           O  
ATOM   4820  H   ALA A 333      14.285  33.687 -10.781  1.00 20.00           H  
ATOM   4821  HA  ALA A 333      14.792  31.828 -12.542  1.00 20.00           H  
ATOM   4822  HB1 ALA A 333      16.288  33.352 -13.445  1.00 20.00           H  
ATOM   4823  HB2 ALA A 333      14.907  34.036 -13.137  1.00 20.00           H  
ATOM   4824  HB3 ALA A 333      16.130  34.265 -12.175  1.00 20.00           H  
ATOM   4825  N   VAL A 334      17.107  32.230 -10.328  1.00 20.00           N  
ATOM   4826  CA  VAL A 334      18.308  31.634  -9.753  1.00 20.00           C  
ATOM   4827  CB  VAL A 334      18.926  32.542  -8.669  1.00 20.00           C  
ATOM   4828  CG1 VAL A 334      20.008  31.802  -7.892  1.00 20.00           C  
ATOM   4829  CG2 VAL A 334      19.476  33.824  -9.282  1.00 20.00           C  
ATOM   4830  C   VAL A 334      18.020  30.238  -9.212  1.00 20.00           C  
ATOM   4831  O   VAL A 334      18.749  29.296  -9.518  1.00 20.00           O  
ATOM   4832  H   VAL A 334      16.835  32.935  -9.918  1.00 20.00           H  
ATOM   4833  HA  VAL A 334      19.011  31.574 -10.433  1.00 20.00           H  
ATOM   4834  HB  VAL A 334      18.229  32.789  -8.025  1.00 20.00           H  
ATOM   4835 HG11 VAL A 334      20.366  32.387  -7.220  1.00 20.00           H  
ATOM   4836 HG12 VAL A 334      19.621  31.027  -7.477  1.00 20.00           H  
ATOM   4837 HG13 VAL A 334      20.702  31.536  -8.500  1.00 20.00           H  
ATOM   4838 HG21 VAL A 334      19.861  34.363  -8.587  1.00 20.00           H  
ATOM   4839 HG22 VAL A 334      20.150  33.597  -9.927  1.00 20.00           H  
ATOM   4840 HG23 VAL A 334      18.760  34.299  -9.708  1.00 20.00           H  
ATOM   4841  N   VAL A 335      16.961  30.100  -8.410  1.00 20.00           N  
ATOM   4842  CA  VAL A 335      16.609  28.813  -7.819  1.00 20.00           C  
ATOM   4843  CB  VAL A 335      15.450  28.952  -6.810  1.00 20.00           C  
ATOM   4844  CG1 VAL A 335      14.971  27.584  -6.340  1.00 20.00           C  
ATOM   4845  CG2 VAL A 335      15.860  29.821  -5.627  1.00 20.00           C  
ATOM   4846  C   VAL A 335      16.287  27.786  -8.898  1.00 20.00           C  
ATOM   4847  O   VAL A 335      16.660  26.621  -8.772  1.00 20.00           O  
ATOM   4848  H   VAL A 335      16.430  30.741  -8.194  1.00 20.00           H  
ATOM   4849  HA  VAL A 335      17.352  28.481  -7.273  1.00 20.00           H  
ATOM   4850  HB  VAL A 335      14.691  29.384  -7.254  1.00 20.00           H  
ATOM   4851 HG11 VAL A 335      14.252  27.702  -5.715  1.00 20.00           H  
ATOM   4852 HG12 VAL A 335      14.664  27.082  -7.099  1.00 20.00           H  
ATOM   4853 HG13 VAL A 335      15.701  27.126  -5.917  1.00 20.00           H  
ATOM   4854 HG21 VAL A 335      15.120  29.891  -5.019  1.00 20.00           H  
ATOM   4855 HG22 VAL A 335      16.607  29.413  -5.184  1.00 20.00           H  
ATOM   4856 HG23 VAL A 335      16.104  30.692  -5.949  1.00 20.00           H  
ATOM   4857  N   ALA A 336      15.597  28.211  -9.960  1.00 20.00           N  
ATOM   4858  CA  ALA A 336      15.250  27.315 -11.058  1.00 20.00           C  
ATOM   4859  CB  ALA A 336      14.280  28.002 -12.006  1.00 20.00           C  
ATOM   4860  C   ALA A 336      16.496  26.870 -11.816  1.00 20.00           C  
ATOM   4861  O   ALA A 336      16.630  25.694 -12.146  1.00 20.00           O  
ATOM   4862  H   ALA A 336      15.319  29.018 -10.066  1.00 20.00           H  
ATOM   4863  HA  ALA A 336      14.787  26.524 -10.712  1.00 20.00           H  
ATOM   4864  HB1 ALA A 336      14.058  27.398 -12.718  1.00 20.00           H  
ATOM   4865  HB2 ALA A 336      13.486  28.241 -11.522  1.00 20.00           H  
ATOM   4866  HB3 ALA A 336      14.696  28.790 -12.362  1.00 20.00           H  
ATOM   4867  N   PHE A 337      17.409  27.806 -12.092  1.00 20.00           N  
ATOM   4868  CA  PHE A 337      18.666  27.477 -12.756  1.00 20.00           C  
ATOM   4869  CB  PHE A 337      19.517  28.739 -12.956  1.00 20.00           C  
ATOM   4870  CG  PHE A 337      20.866  28.475 -13.577  1.00 20.00           C  
ATOM   4871  CD1 PHE A 337      21.016  28.426 -14.951  1.00 20.00           C  
ATOM   4872  CD2 PHE A 337      21.983  28.274 -12.787  1.00 20.00           C  
ATOM   4873  CE1 PHE A 337      22.259  28.183 -15.519  1.00 20.00           C  
ATOM   4874  CE2 PHE A 337      23.224  28.031 -13.358  1.00 20.00           C  
ATOM   4875  CZ  PHE A 337      23.354  27.987 -14.720  1.00 20.00           C  
ATOM   4876  C   PHE A 337      19.445  26.431 -11.966  1.00 20.00           C  
ATOM   4877  O   PHE A 337      19.881  25.431 -12.531  1.00 20.00           O  
ATOM   4878  H   PHE A 337      17.321  28.640 -11.902  1.00 20.00           H  
ATOM   4879  HA  PHE A 337      18.490  27.131 -13.656  1.00 20.00           H  
ATOM   4880  HB2 PHE A 337      19.021  29.372 -13.498  1.00 20.00           H  
ATOM   4881  HB3 PHE A 337      19.661  29.163 -12.095  1.00 20.00           H  
ATOM   4882  HD1 PHE A 337      20.276  28.558 -15.499  1.00 20.00           H  
ATOM   4883  HD2 PHE A 337      21.902  28.303 -11.861  1.00 20.00           H  
ATOM   4884  HE1 PHE A 337      22.347  28.153 -16.444  1.00 20.00           H  
ATOM   4885  HE2 PHE A 337      23.968  27.897 -12.816  1.00 20.00           H  
ATOM   4886  HZ  PHE A 337      24.186  27.824 -15.103  1.00 20.00           H  
ATOM   4887  N   ILE A 338      19.620  26.657 -10.661  1.00 20.00           N  
ATOM   4888  CA  ILE A 338      20.459  25.791  -9.839  1.00 20.00           C  
ATOM   4889  CB  ILE A 338      20.742  26.443  -8.468  1.00 20.00           C  
ATOM   4890  CG1 ILE A 338      21.554  27.737  -8.630  1.00 20.00           C  
ATOM   4891  CG2 ILE A 338      21.440  25.463  -7.533  1.00 20.00           C  
ATOM   4892  CD1 ILE A 338      21.737  28.504  -7.354  1.00 20.00           C  
ATOM   4893  C   ILE A 338      19.833  24.409  -9.685  1.00 20.00           C  
ATOM   4894  O   ILE A 338      20.546  23.408  -9.672  1.00 20.00           O  
ATOM   4895  H   ILE A 338      19.261  27.308 -10.229  1.00 20.00           H  
ATOM   4896  HA  ILE A 338      21.345  25.697 -10.247  1.00 20.00           H  
ATOM   4897  HB  ILE A 338      19.901  26.716  -8.068  1.00 20.00           H  
ATOM   4898 HG12 ILE A 338      22.418  27.522  -9.015  1.00 20.00           H  
ATOM   4899 HG13 ILE A 338      21.102  28.315  -9.265  1.00 20.00           H  
ATOM   4900 HG21 ILE A 338      21.602  25.895  -6.691  1.00 20.00           H  
ATOM   4901 HG22 ILE A 338      20.874  24.698  -7.403  1.00 20.00           H  
ATOM   4902 HG23 ILE A 338      22.272  25.192  -7.929  1.00 20.00           H  
ATOM   4903 HD11 ILE A 338      22.250  29.295  -7.536  1.00 20.00           H  
ATOM   4904 HD12 ILE A 338      20.875  28.747  -7.009  1.00 20.00           H  
ATOM   4905 HD13 ILE A 338      22.200  27.950  -6.721  1.00 20.00           H  
ATOM   4906  N   MET A 339      18.504  24.351  -9.569  1.00 20.00           N  
ATOM   4907  CA  MET A 339      17.802  23.080  -9.418  1.00 20.00           C  
ATOM   4908  CB  MET A 339      16.368  23.311  -8.922  1.00 20.00           C  
ATOM   4909  CG  MET A 339      16.269  23.446  -7.423  1.00 20.00           C  
ATOM   4910  SD  MET A 339      14.578  23.233  -6.822  1.00 20.00           S  
ATOM   4911  CE  MET A 339      14.425  21.469  -6.932  1.00 20.00           C  
ATOM   4912  C   MET A 339      17.793  22.302 -10.730  1.00 20.00           C  
ATOM   4913  O   MET A 339      17.970  21.086 -10.726  1.00 20.00           O  
ATOM   4914  H   MET A 339      17.986  25.038  -9.575  1.00 20.00           H  
ATOM   4915  HA  MET A 339      18.237  22.537  -8.728  1.00 20.00           H  
ATOM   4916  HB2 MET A 339      16.009  24.103  -9.351  1.00 20.00           H  
ATOM   4917  HB3 MET A 339      15.816  22.560  -9.193  1.00 20.00           H  
ATOM   4918  HG2 MET A 339      16.853  22.792  -7.007  1.00 20.00           H  
ATOM   4919  HG3 MET A 339      16.570  24.331  -7.165  1.00 20.00           H  
ATOM   4920  HE1 MET A 339      13.570  21.207  -6.584  1.00 20.00           H  
ATOM   4921  HE2 MET A 339      14.496  21.206  -7.853  1.00 20.00           H  
ATOM   4922  HE3 MET A 339      15.128  21.062  -6.420  1.00 20.00           H  
ATOM   4923  N   LEU A 340      17.588  22.999 -11.851  1.00 20.00           N  
ATOM   4924  CA  LEU A 340      17.606  22.361 -13.163  1.00 20.00           C  
ATOM   4925  CB  LEU A 340      17.083  23.326 -14.233  1.00 20.00           C  
ATOM   4926  CG  LEU A 340      16.883  22.720 -15.614  1.00 20.00           C  
ATOM   4927  CD1 LEU A 340      15.811  21.651 -15.588  1.00 20.00           C  
ATOM   4928  CD2 LEU A 340      16.543  23.788 -16.632  1.00 20.00           C  
ATOM   4929  C   LEU A 340      19.011  21.889 -13.522  1.00 20.00           C  
ATOM   4930  O   LEU A 340      19.200  20.727 -13.875  1.00 20.00           O  
ATOM   4931  H   LEU A 340      17.435  23.845 -11.875  1.00 20.00           H  
ATOM   4932  HA  LEU A 340      16.999  21.592 -13.171  1.00 20.00           H  
ATOM   4933  HB2 LEU A 340      16.254  23.723 -13.923  1.00 20.00           H  
ATOM   4934  HB3 LEU A 340      17.701  24.069 -14.319  1.00 20.00           H  
ATOM   4935  HG  LEU A 340      17.708  22.292 -15.893  1.00 20.00           H
[truncated: 55,083,808 more chars]
